# Supplementary material for: Brain Region-Specific Gene Signatures Revealed by Distinct Astrocyte Subpopulations Unveil Links to Glioma and Neurodegenerative Diseases
Source: eNeuro. 2019 Apr 2;6(2):ENEURO.0288-18.2019. doi: 10.1523/ENEURO.0288-18.2019 (PMC6449165; doi:10.1523/ENEURO.0288-18.2019)
Supplement: Figure 2-1 — Gene expression as FPKM and normalized read count matrices across astrocyte subpopulations. Download Figure 2-1, XLSX file. [file sup_enu-eN-NWR-0288-18-s01.xlsx]

## Sheet: ReadME
Gene expression in FPKM and normalized counts.
Astrocyte sample subpopulations A, B, C, D, E from three brain regions: brain stem (bs), cortex (ctx) and olfactory bulb (ob)
The "negative" sample are the remaining non-astrocyte subpopulations.
Data obtained from PMID: 28166219 and re-processed as described in Methods

## Sheet: FPKM
geneID	geneName	type	Neg.bs_1	Neg.bs_2	Neg.ctx_1	Neg.ctx_2	Neg.ob_1	Neg.ob_2	PopA.bs_1	PopA.bs_2	PopA.ctx_1	PopA.ctx_2	PopA.ob_1	PopA.ob_2	PopB.bs_1	PopB.bs_2	PopB.ctx_1	PopB.ctx_2	PopB.ob_1	PopB.ob_2	PopC.bs_1	PopC.bs_2	PopC.ctx_1	PopC.ctx_2	PopC.ob_1	PopC.ob_2	PopD.bs_1	PopD.bs_2	PopD.ctx_1	PopD.ctx_2	PopD.ob_1	PopD.ob_2	PopE.bs_1	PopE.bs_2	PopE.ctx_1	PopE.ctx_2	PopE.ob_1	PopE.ob_2
ENSMUSG00000109572.1	Cfap99	protein_coding	0.1	0.1	0.1	0.1	0.1	0.1	0.1	0.1	0.1	0.1	0.1	0.1	0.1	0.1	0.1	0.1	0.1	0.1	0.1	0.1	0.1	0.1	0.1	0.1	0.1	0.1	0.1	0.1	0.1	0.1	0.1	0.1	0.1	0.1	0.1	0.1
ENSMUSG00000109564.1	Muc16	protein_coding	0.1	0.1	0.1	0.1	0.1	0.1	0.1	0.1	0.1	0.1	0.1	0.1	0.1	0.1	0.1	0.1	0.1	0.1	0.1	0.1	0.1	0.1	0.1	0.1	0.1	0.1	0.1	0.1	0.1	0.1	0.1	0.1	0.1	0.1	0.1	0.1
ENSMUSG00000109561.1	Ankrd31	protein_coding	0.1	0.1	0.1	0.1	0.1	0.1	0.1	0.1	0.1	0.1	0.1	0.1	0.1	0.1	0.1	0.1	0.1	0.1	0.1	0.1	0.1	0.1	0.1	0.1	0.1	0.1	0.1	0.1	0.1	0.1	0.1	0.1	0.1	0.1	0.1	0.1
ENSMUSG00000109547.1	Olfr1294	protein_coding	0.1	0.1	0.1	0.1	0.1	0.1	0.1	0.1	0.1	0.1	0.1	0.1	0.1	0.1	0.1	0.1	0.1	0.1	0.1	0.1	0.1	0.1	0.1	0.1	0.1	0.1	0.1	0.1	0.1	0.1	0.1	0.1	0.1	0.1	0.1	0.1
ENSMUSG00000109542.1	Olfr494	protein_coding	0.1	0.1	0.1	0.1	0.1	0.1	0.1	0.1	0.1	0.1	0.1	0.1	0.1	0.1	0.1	0.1	0.1	0.1	0.1	0.1	0.1	0.1	0.1	0.1	0.1	0.1	0.1	0.1	0.1	0.1	0.1	0.1	0.1	0.1	0.1	0.1
ENSMUSG00000109531.1	Olfr1316	protein_coding	0.1	0.1	0.1	0.1	0.1	0.1	0.1	0.1	0.1	0.1	0.1	0.1	0.1	0.1	0.1	0.1	0.1	0.1	0.1	0.1	0.1	0.1	0.1	0.1	0.1	0.1	0.1	0.1	0.1	0.1	0.1	0.1	0.1	0.1	0.1	0.1
ENSMUSG00000109528.1	Olfr1309	protein_coding	0.1	0.1	0.1	0.1	0.1	0.1	0.1	0.1	0.1	0.1	0.1	0.1	0.1	0.1	0.1	0.1	0.1	0.1	0.1	0.1	0.1	0.1	0.1	0.1	0.1	0.1	0.1	0.1	0.1	0.1	0.1	0.1	0.1	0.1	0.1	0.1
ENSMUSG00000109523.1	Gdf1	protein_coding	0.1	0.1	0.1	0.1	0.1	0.1	0.1	0.1	0.1	0.1	0.1	0.1	0.1	1.50806	0.1	0.1	0.1	0.1	0.686786	1.98983	0.1	0.413428	0.1	0.1	0.1	0.532003	0.1	0.1	0.1	1.50867	0.1	0.1	0.1	0.1	0.1	0.1
ENSMUSG00000109520.1	Olfr1493-ps1	protein_coding	0.1	0.1	0.1	0.1	0.1	0.1	0.1	0.1	0.1	0.1	0.1	0.1	0.1	0.1	0.1	0.1	0.1	0.1	0.1	0.1	0.1	0.1	0.1	0.1	0.1	0.1	0.1	0.1	0.1	0.1	0.1	0.1	0.1	0.1	0.1	0.1
ENSMUSG00000109516.1	Gm6882	protein_coding	0.1	0.1	0.1	0.1	0.1	0.1	0.1	0.1	0.1	0.1	0.1	0.1	0.1	0.1	0.1	0.1	0.1	0.1	0.1	0.1	0.1	0.1	0.1	0.1	0.1	0.1	0.1	0.1	0.1	0.1	0.1	0.1	0.1	0.1	0.1	0.1
ENSMUSG00000109511.1	Nup62	protein_coding	0.1	0.1	1.34578	0.195751	0.268376	0.411023	0.686001	0.16586	0.399776	0.1	5.33414	3.83888	5.13722	0.130971	10.419	0.976534	6.38703	3.82337	5.89973	2.89432	1.35879	2.40452	1.63236	6.03752	1.64783	0.468073	2.84393	0.1	5.01174	0.527565	0.1	0.1	0.537813	0.1	5.847	1.99035
ENSMUSG00000109510.1	Gm43543	protein_coding	0.1	0.1	0.232026	0.1	0.1	0.1	0.1	0.1	0.231445	0.1	0.468696	0.1	0.1	0.1	0.1	0.1	0.1	0.1	0.528624	0.1	0.137375	0.179879	0.1	0.231412	0.1	0.1	0.1	0.1	0.1	0.1	0.1	0.1	0.1	0.277138	0.1	0.1
ENSMUSG00000109497.1	Olfr492	protein_coding	0.1	0.1	0.1	0.1	0.1	0.1	0.1	0.1	0.1	0.1	0.1	0.1	0.1	0.1	0.1	0.1	0.1	0.1	0.1	0.1	0.1	0.1	0.1	0.1	0.1	0.1	0.1	0.1	0.1	0.1	0.1	0.1	0.1	0.1	0.1	0.1
ENSMUSG00000109493.1	RP23-109E24.10	protein_coding	0.1	0.1	0.1	0.1	0.266205	0.1	0.1	0.1	0.282916	0.225837	0.1	0.1	0.1	0.1	0.1	0.940026	0.840299	0.1	1.76371	0.722562	1.20868	0.211433	0.961477	0.1	2.28918	0.335935	0.1	0.1	0.1	1.43149	0.1	0.1	0.1	0.1	12.8286	0.1
ENSMUSG00000109487.1	Olfr1298	protein_coding	0.1	0.1	0.1	0.1	0.1	0.1	0.1	0.1	0.1	0.1	0.1	0.1	0.1	0.1	0.1	0.1	0.1	0.1	0.1	0.1	0.1	0.1	0.1	0.1	0.1	0.1	0.1	0.1	0.1	0.1	0.1	0.1	0.1	0.1	0.1	0.1
ENSMUSG00000109483.1	Pcdhgb8	protein_coding	0.1	0.1	0.1	0.1	0.1	0.140493	0.11272	0.1	0.1	0.1	0.1	0.1	1.20939	0.1	0.943704	0.365245	0.986396	0.1	0.1	0.1	0.1	0.1	0.181743	0.273203	0.429137	0.365572	0.1	0.1	0.790287	0.240598	0.839681	0.1	0.1	3.1342	0.1	0.1
ENSMUSG00000109482.1	RP23-300E17.1	protein_coding	0.1	0.1	0.1	0.1	0.1	0.1	0.1	0.1	0.1	0.1	0.1	0.1	0.1	0.1	0.1	0.1	0.117913	0.188621	0.1	0.1	0.1	0.1	0.1	0.1	0.1	0.1	0.27332	0.1	0.1	0.1	0.1	0.1	0.1	0.1	0.1	0.1
ENSMUSG00000109474.1	Tulp2	protein_coding	0.1	0.1	0.1	0.1	0.1	0.1	0.1	0.1	0.1	0.1	0.1	0.1	0.1	0.1	0.1	0.134875	0.1	0.1	0.1	0.1	0.1	0.1	0.1	0.1	0.1	0.129269	0.1	0.1	0.1	0.1	0.1	0.1	0.1	0.1	0.1	0.1
ENSMUSG00000109470.1	Tead2	protein_coding	0.1	0.1	0.1	0.1	0.1	0.1	0.1	0.1	0.1	0.1	0.1	0.1	0.1	0.120572	0.1	0.1	0.225631	4.3739	0.1	0.1	0.1	0.1	0.875714	0.1	0.1	0.1	0.1	0.1	0.1	0.1	0.1	0.1	0.1	0.1	0.1	0.1
ENSMUSG00000109449.1	Olfr1280	protein_coding	0.1	0.1	0.1	0.1	0.1	0.1	0.1	0.1	0.1	0.1	0.1	0.1	0.1	0.1	0.1	0.1	0.1	0.1	0.1	0.1	0.1	0.1	0.1	0.1	0.1	0.1	0.1	0.1	0.1	0.1	0.1	0.1	0.1	0.1	0.1	0.1
ENSMUSG00000109446.1	RP24-199E5.2	protein_coding	0.1	0.1	0.1	0.1	0.1	0.1	0.1	0.1	0.1	0.1	0.1	0.1	0.1	0.1	0.1	0.1	0.1	0.1	0.1	0.1	0.1	0.1	0.1	0.1	0.1	0.1	0.1	0.1	0.1	0.1	0.1	0.1	0.1	0.1	0.1	0.1
ENSMUSG00000109403.1	Olfr1311	protein_coding	0.1	0.1	0.1	0.1	0.1	0.1	0.1	0.1	0.1	0.1	0.1	0.1	0.1	0.1	0.1	0.1	0.1	0.1	0.1	0.1	0.1	0.1	0.1	0.1	0.1	0.1	0.1	0.1	0.1	0.1	0.1	0.1	0.1	0.1	0.1	0.1
ENSMUSG00000109396.1	Gm4565	protein_coding	0.1	0.1	0.1	0.1	0.1	0.1	0.1	0.1	0.1	0.1	0.1	0.1	0.1	0.1	0.1	0.1	0.1	0.1	0.1	0.1	0.1	0.1	0.1	0.1	0.1	0.1	0.1	0.1	0.1	0.1	0.1	0.1	0.1	0.1	0.1	0.1
ENSMUSG00000109392.1	SDR42E2	protein_coding	0.1	0.1	0.1	0.1	0.1	0.1	0.1	0.1	0.1	0.1	0.1	0.1	0.1	0.1	0.1	0.1	0.1	0.1	0.1	0.1	0.1	0.1	0.1	0.1	0.1	0.1	0.1	0.1	0.1	0.1	0.1	0.1	0.1	0.1	0.1	0.1
ENSMUSG00000109386.1	Olfr108	protein_coding	0.1	0.1	0.1	0.1	0.1	0.1	0.1	0.1	0.1	0.1	0.1	0.1	0.1	0.1	0.1	0.1	0.1	0.1	0.1	0.1	0.1	0.1	0.1	0.1	0.1	0.1	0.1	0.1	0.1	0.1	0.1	0.1	0.1	0.1	0.1	0.1
ENSMUSG00000109376.1	Olfr761	protein_coding	0.249334	0.1	0.1	0.1	0.1	0.1	0.1	0.1	0.1	0.1	0.1	0.1	0.1	0.1	0.1	0.1	0.1	0.1	0.1	0.1	0.1	0.1	0.1	0.1	0.1	0.1	0.1	0.1	0.1	0.1	0.1	0.1	0.1	0.1	0.1	0.1
ENSMUSG00000109372.1	RP24-134N2.1	protein_coding	0.1	0.1	0.1	0.1	0.1	0.1	0.1	0.1	0.1	0.1	0.1	0.1	0.1	0.1	0.1	0.1	0.1	0.1	0.1	0.1	0.1	0.1	0.1	0.1	0.1	0.1	0.1	0.1	0.1	0.1	0.1	0.1	0.1	0.18728	0.1	0.1
ENSMUSG00000109368.1	RP23-95K12.13	protein_coding	0.109873	0.1	0.1	0.1	0.240471	0.176648	0.1	0.187864	0.1	0.1	0.394129	0.195899	0.538333	0.1	0.399705	0.1	0.258876	0.850073	0.1	0.1	0.1	0.1	0.1	0.258047	0.14635	0.128734	0.1	0.1	1.00018	0.403373	0.1	0.1	0.1	0.348049	0.1	0.1
ENSMUSG00000109354.1	Olfr706	protein_coding	0.1	0.1	0.1	0.1	0.1	0.1	0.1	0.1	0.1	0.1	0.1	0.1	0.1	0.1	0.1	0.1	0.1	0.1	0.1	0.1	0.1	0.1	0.1	0.1	0.1	0.1	0.1	0.1	0.1	0.1	0.1	0.1	0.1	0.1	0.1	0.1
ENSMUSG00000109350.1	Apoc2	protein_coding	0.1	0.1	0.1	0.1	0.1	0.1	0.1	0.1	0.1	0.1	0.1	0.1	0.1	0.1	0.1	0.1	0.1	0.1	0.1	0.1	0.1	0.1	0.1	0.1	0.1	0.1	0.1	0.1	0.1	0.1	0.1	0.1	0.1	0.1	0.1	0.1
ENSMUSG00000109349.1	Olfr484	protein_coding	0.1	0.1	0.1	0.1	0.1	0.1	0.1	0.1	0.1	0.1	0.1	0.1	0.1	0.1	0.1	0.1	0.1	0.1	0.1	0.1	0.1	0.1	0.1	0.1	0.1	0.1	0.1	0.1	0.1	0.1	0.1	0.1	0.1	0.1	0.1	0.1
ENSMUSG00000109344.1	RP24-222O22.4	protein_coding	0.1	0.1	0.1	0.1	0.1	0.1	0.1	0.1	0.1	0.1	0.1	0.1	0.1	0.1	0.1	0.1	0.1	0.1	0.1	0.1	0.1	0.1	0.1	0.1	0.1	0.1	0.1	0.1	0.1	0.1	0.1	0.1	0.1	0.1	0.1	0.1
ENSMUSG00000109336.1	Samd4b	protein_coding	0.28844	0.1	2.6761	0.921574	1.61678	0.810303	6.85435	4.92314	5.21239	0.598034	11.9824	5.21724	13.8713	0.776227	7.84944	8.20405	11.3946	10.0718	15.7082	7.82804	5.65776	11.595	9.42442	4.99254	2.38057	7.08487	7.58477	0.636047	3.76884	1.78173	11.7944	0.1	4.76081	1.87904	0.351018	0.417959
ENSMUSG00000109328.1	Olfr1438-ps1	protein_coding	0.1	0.1	0.1	0.1	0.1	0.1	0.1	0.1	0.1	0.1	0.1	0.1	0.1	0.1	0.1	0.1	0.1	0.1	0.1	0.1	0.1	0.1	0.1	0.1	0.1	0.1	0.1	0.1	0.1	0.1	0.1	0.1	0.1	0.1	0.1	0.1
ENSMUSG00000109324.1	Prmt1	protein_coding	0.1	0.1	0.401617	0.1	4.718	0.395403	4.11378	0.1	0.60256	0.1	3.47847	5.87206	2.92173	0.1	2.93147	5.76865	10.7577	1.90463	4.22525	3.29997	8.48896	6.52335	11.0498	0.827608	3.52521	0.600913	0.1	0.1	4.32904	5.75337	0.1	1.5113	0.1	1.15945	0.1	2.5353
ENSMUSG00000109322.1	Olfr1283	protein_coding	0.1	0.1	0.1	0.1	0.1	0.1	0.1	0.1	0.1	0.1	0.1	0.1	0.1	0.1	0.1	0.1	0.1	0.1	0.1	0.1	0.1	0.1	0.1	0.1	0.1	0.1	0.1	0.1	0.1	0.1	0.1	0.1	0.1	0.1	0.1	0.1
ENSMUSG00000109293.1	Dcst2	protein_coding	0.1	0.1	0.1	0.1	0.1	0.1	0.1	0.1	0.1	0.1	0.1	0.1	0.1	0.1	0.1	0.1	0.1	0.1	0.1	0.1	0.1	0.1	0.1	0.1	0.1	0.1	0.1	0.1	0.1	0.1	0.1	0.1	0.1	0.1	0.1	0.1
ENSMUSG00000109238.1	RP24-254M13.1	protein_coding	0.1	0.1	0.1	0.1	0.1	0.1	0.1	0.1	0.1	0.1	0.1	0.1	0.1	0.1	0.1	0.1	0.1	0.1	0.1	0.1	0.1	0.1	0.1	0.1	0.1	0.1	0.1	0.1	0.1	0.1	0.1	0.1	0.1	0.1	0.1	0.1
ENSMUSG00000109228.1	Fam81b	protein_coding	0.1	0.1	0.1	0.1	0.199174	0.1	0.1	0.1	0.1	0.1	1.76988	3.69828	0.219742	0.1	0.1	0.730775	0.1	0.1	0.635832	0.1	0.393937	0.930355	0.1	0.519445	0.1	0.1	0.1	0.1	0.1	0.1	0.1	0.1	1.0619	0.756996	0.538933	0.1
ENSMUSG00000109219.1	Olfr1299	protein_coding	0.1	0.1	0.1	0.1	0.1	0.1	0.1	0.1	0.1	0.1	0.1	0.1	0.1	0.1	0.1	0.1	0.1	0.1	0.1	0.1	0.1	0.1	0.1	0.1	0.1	0.1	0.1	0.1	0.1	0.1	0.1	0.1	0.1	0.1	0.1	0.1
ENSMUSG00000109212.1	Olfr126	protein_coding	0.1	0.1	0.1	0.1	0.1	0.1	0.1	0.1	0.1	0.1	0.1	0.1	0.1	0.1	0.1	0.1	0.1	0.1	0.1	0.1	0.1	0.1	0.1	0.1	0.1	0.1	0.1	0.1	0.1	0.1	0.1	0.1	0.1	0.1	0.1	0.1
ENSMUSG00000109208.1	Cd37	protein_coding	0.1	0.1	0.1	0.1	0.142042	0.577751	0.1	0.1	0.146757	0.1	0.1	0.1	0.1	0.397966	1.29365	0.1	0.1	0.1	0.1	0.1	0.1	0.1	0.1	0.1	0.1	0.1	0.1	0.1	0.190071	0.1	0.1	0.1	0.1	0.1	0.1	0.1
ENSMUSG00000109187.1	Olfr1496	protein_coding	0.1	0.1	0.1	0.1	0.1	0.1	0.1	0.1	0.1	0.1	0.1	0.1	0.1	0.1	0.1	0.1	0.1	0.1	0.1	0.1	0.1	0.1	0.1	0.1	0.1	0.1	0.1	0.1	0.1	0.1	0.1	0.1	0.1	0.1	0.1	0.1
ENSMUSG00000109179.1	WDR97	protein_coding	0.1	0.1	0.1	0.1	0.1	0.1	0.1	0.1	0.1	0.1	0.1	0.1	0.1	0.1	0.1	0.1	0.198279	0.1	0.1	0.1	0.1	0.1	0.747891	0.1	0.130379	0.1	0.1	0.1	0.1	0.1	0.1	0.1	0.1	0.1	0.1	0.1
ENSMUSG00000109166.1	RP23-342N5.2	protein_coding	0.1	0.1	0.1	0.1	0.1	0.1	0.1	0.1	0.1	0.1	0.1	0.1	0.1	0.1	0.1	0.1	0.1	0.1	0.1	0.1	0.1	0.1	0.1	0.1	0.1	0.1	0.1	0.1	0.1	0.1	0.1	0.1	0.1	0.1	0.1	0.1
ENSMUSG00000109156.1	RP23-466J17.3	protein_coding	0.1	0.1	0.1	0.1	0.1	0.1	0.1	0.1	0.1	0.1	0.1	0.1	0.1	0.1	0.1	0.1	0.1	0.1	0.1	0.1	0.1	0.1	0.1	0.1	0.1	0.1	0.1	0.1	0.1	0.1	0.1	0.1	0.1	0.1	0.1	0.1
ENSMUSG00000109144.1	Ntn5	protein_coding	0.1	0.1	0.1	0.1	0.1	0.1	0.1	0.1	0.1	0.1	0.1	0.1	0.1	0.1	0.1	0.1	0.1	0.1	0.1	0.1	0.1	0.1	0.1	0.1	0.1	0.1	0.1	0.1	0.1	0.1	0.1	0.1	0.1	0.1	0.1	0.1
ENSMUSG00000109129.1	RP23-414I24.8	protein_coding	0.1	0.1	0.1	0.1	0.1	0.1	0.1	0.1	0.1	0.1	0.1	0.1	0.1	0.1	0.1	0.1	0.1	0.882375	0.1	0.437791	0.1	0.1	0.1	0.1	0.1	0.1	0.1	0.1	0.1	0.1	0.1	0.1	0.1	0.1	0.1	0.1
ENSMUSG00000109120.1	Tulp2	protein_coding	0.1	0.1	0.1	0.1	0.1	0.1	0.1	0.1	0.1	0.1	0.1	0.1	0.1	0.1	0.1	0.1	0.1	0.1	0.1	0.1	0.1	0.1	0.1	0.1	0.1	0.1	0.1	0.1	0.1	0.1	0.1	0.1	0.1	0.1	0.1	0.1
ENSMUSG00000109075.1	AC151602.2	protein_coding	0.1	0.1	0.1	0.1	0.1	0.1	0.1	0.1	0.1	0.1	0.1	0.1	0.1	0.1	0.1	0.1	0.1	0.1	0.1	0.1	0.1	0.1	0.81113	0.1	0.1	0.1	0.1	0.1	0.1	0.1	0.1	0.1	0.1	0.1	0.1	0.1
ENSMUSG00000109060.1	RP23-342N5.5	protein_coding	0.1	0.1	0.1	0.1	0.1	0.1	0.1	0.1	0.1	0.1	0.1	0.1	0.1	0.1	0.1	0.1	0.1	0.1	0.1	0.1	0.1	0.1	0.1	0.1	0.1	0.1	0.1	0.1	0.1	0.1	0.1	0.1	0.1	0.1	0.1	0.1
ENSMUSG00000109058.1	Olfr695	protein_coding	0.1	0.1	0.1	0.1	0.1	0.1	0.1	0.1	0.1	0.1	0.1	0.1	0.1	0.1	0.1	0.1	0.1	0.1	0.1	0.1	0.1	0.1	0.1	0.1	0.1	0.1	0.1	0.1	0.1	0.1	0.1	0.1	0.1	0.1	0.1	0.1
ENSMUSG00000109048.1	Rp1	protein_coding	0.1	0.1	0.1	0.1	0.1	0.1	0.1	0.1	0.1	0.1	0.1	0.1	0.1	0.1	0.1	0.1	0.1	0.1	0.1	0.1	0.1	0.1	0.1	0.1	0.552033	0.1	0.1	0.1	0.1	0.1	0.1	0.1	0.1	0.1	0.1	0.1
ENSMUSG00000109033.1	Olfr1315-ps1	protein_coding	0.1	0.1	0.1	0.1	0.1	0.1	0.1	0.1	0.1	0.1	0.1	0.1	0.1	0.1	0.1	0.1	0.1	0.1	0.1	0.1	0.1	0.1	0.1	0.1	0.1	0.1	0.1	0.1	0.1	0.1	0.1	0.1	0.1	0.1	0.1	0.1
ENSMUSG00000109022.1	Olfr1432	protein_coding	0.1	0.1	0.1	0.1	0.1	0.1	0.1	0.1	0.1	0.1	0.1	0.1	0.1	0.1	0.1	0.1	0.1	0.1	0.1	0.1	0.1	0.1	0.1	0.1	0.1	0.1	0.1	0.1	0.1	0.1	0.1	0.1	0.1	0.1	0.1	0.1
ENSMUSG00000108996.1	l7Rn6	protein_coding	0.1	0.1	0.1	0.405866	2.44863	0.144633	0.1	1.33345	1.69478	0.654467	2.82713	0.479752	1.0628	0.1	1.93876	12.2435	3.07563	0.1	4.36993	0.1	3.65541	1.84907	2.35598	3.11949	0.243573	0.1	0.537981	0.474761	1.81149	0.1	0.1	0.1	0.1	15.2006	0.1	0.1
ENSMUSG00000108995.1	Olfr485	protein_coding	0.1	0.1	0.1	0.1	0.1	0.1	0.1	0.1	0.1	0.1	0.1	0.1	0.1	0.1	0.1	0.1	0.1	0.1	0.1	0.1	0.1	0.1	0.1	0.1	0.1	0.1	0.1	0.1	0.1	0.1	0.1	0.1	0.1	0.1	0.1	0.1
ENSMUSG00000108981.1	Gm15262	protein_coding	0.1	0.1	0.1	0.1	0.1	0.1	0.1	0.1	0.1	0.1	0.1	0.1	0.1	0.1	0.1	0.1	0.1	0.1	0.1	0.1	0.1	0.1	0.1	0.1	0.1	0.1	0.1	0.1	0.1	0.1	0.1	0.1	0.1	0.1	0.1	0.1
ENSMUSG00000108976.1	RP23-138J20.8	protein_coding	0.1	0.1	0.1	0.1	0.1	0.1	0.1	0.1	0.1	0.1	0.1	0.1	0.1	0.1	0.1	0.1	0.1	0.576245	0.1	0.1	0.1	0.1	0.1	0.1	0.1	0.1	0.1	0.1	0.1	0.1	0.1	0.1	0.1	0.1	0.1	0.1
ENSMUSG00000108951.1	AC151602.1	protein_coding	0.1	0.1	0.1	0.1	0.1	0.1	0.1	0.1	0.1	0.1	0.1	0.1	0.1	0.1	0.1	0.1	0.1	0.1	0.1	0.1	0.1	0.1	0.1	0.1	0.1	0.1	0.1	0.1	0.1	0.1	0.1	0.1	0.1	0.1	0.1	0.1
ENSMUSG00000108948.1	Olfr705	protein_coding	0.1	0.1	0.1	0.1	0.1	0.1	0.1	0.1	0.1	0.1	0.1	0.1	0.1	0.1	0.1	0.1	0.1	0.1	0.1	0.1	0.1	0.1	0.1	0.1	0.1	0.1	0.1	0.1	0.1	0.1	0.1	0.1	0.1	0.1	0.1	0.1
ENSMUSG00000108931.1	Olfr1284	protein_coding	0.1	0.1	0.1	0.1	0.1	0.1	0.1	0.1	0.1	0.1	0.1	0.1	0.1	0.1	0.1	0.1	0.1	0.1	0.1	0.1	0.1	0.1	0.1	0.1	0.1	0.1	0.1	0.1	0.1	0.1	0.1	0.1	0.1	0.1	0.1	0.1
ENSMUSG00000108929.1	Cc2d2b	protein_coding	0.1	0.1	0.1	0.1	0.1	0.1	0.1	0.1	0.1	0.1	0.1	0.1	0.334737	0.1	0.1	0.1	0.1	0.1	0.1	0.1	0.1	0.1	0.1	0.1	0.1	0.1	0.1	0.1	0.1	0.1	0.1	0.1	0.1	0.1	0.1	0.1
ENSMUSG00000108927.1	Ntn5	protein_coding	0.1	0.1	0.1	0.1	0.1	0.1	0.1	0.1	0.1	0.1	0.1	0.1	0.1	0.1	0.1	0.1	0.1	0.1	0.1	0.1	0.1	0.1	0.1	0.1	0.1	0.1	0.1	0.1	0.1	0.1	0.1	0.1	0.1	0.1	0.1	0.1
ENSMUSG00000108919.1	Olfr1295	protein_coding	0.1	0.1	0.1	0.1	0.1	0.1	0.1	0.1	0.1	0.1	0.1	0.1	0.1	0.1	0.1	0.1	0.1	0.1	0.1	0.1	0.1	0.1	0.1	0.1	0.1	0.1	0.1	0.1	0.1	0.1	0.1	0.1	0.1	0.1	0.1	0.1
ENSMUSG00000108900.1	RP23-457J22.1	protein_coding	0.1	0.1	0.1	0.1	0.1	0.1	0.1	0.1	0.295935	0.1	0.1	0.1	0.1	0.1	0.1	0.1	0.1	0.1	0.1	0.1	0.1	0.538204	0.1	0.1	0.1	0.1	0.1	0.1	0.1	0.1	0.1	0.1	0.1	0.1	0.1	0.1
ENSMUSG00000108898.1	Syngr4	protein_coding	0.1	0.1	0.1	0.1	0.1	0.1	0.1	0.1	0.1	0.1	0.1	0.1	0.1	0.1	0.302799	0.1	0.1	0.1	0.1	0.1	0.1	0.1	0.1	0.1	0.1	0.1	0.1	0.1	0.1	0.1	0.1	0.1	0.1	0.1	0.1	0.1
ENSMUSG00000108889.1	Olfr1555-ps1	protein_coding	0.1	0.1	0.1	0.1	0.1	0.1	0.1	0.1	0.1	0.1	0.1	0.1	0.1	0.1	0.1	0.1	0.1	0.1	0.1	0.1	0.1	0.1	0.1	0.1	0.1	0.1	0.1	0.1	0.1	0.1	0.1	0.1	0.1	0.1	0.1	0.1
ENSMUSG00000108827.1	Olfr1310	protein_coding	0.1	0.1	0.1	0.1	0.1	0.1	0.1	0.1	0.1	0.1	0.1	0.1	0.1	0.1	0.1	0.1	0.1	0.1	0.1	0.1	0.1	0.1	0.1	0.1	0.1	0.1	0.1	0.1	0.1	0.1	0.1	0.1	0.1	0.1	0.1	0.1
ENSMUSG00000108817.1	Olfr126	protein_coding	0.1	0.1	0.1	0.1	0.1	0.1	0.1	0.1	0.1	0.1	0.1	0.1	0.1	0.1	0.1	0.1	0.269811	0.1	0.1	0.1	0.1	0.1	0.1	0.1	0.1	0.1	0.1	0.1	0.1	0.1	0.1	0.1	0.1	0.1	0.1	0.1
ENSMUSG00000108793.1	RP24-117C3.2	protein_coding	0.1	0.1	0.1	0.1	0.1	0.419196	0.1	0.1	0.1	0.1	0.1	0.1	0.1	0.1	0.1	0.1	0.1	0.1	0.1	0.1	0.1	0.1	0.1	0.1	0.1	0.1	0.1	0.1	0.1	0.1	0.1	0.1	0.1	0.1	0.1	0.1
ENSMUSG00000108769.1	Olfr1366	protein_coding	0.1	0.1	0.1	0.1	0.1	0.1	0.1	0.1	0.1	0.1	0.1	0.1	0.1	0.1	0.1	0.1	0.1	0.1	0.1	0.1	0.1	0.1	0.1	0.1	0.1	0.1	0.1	0.1	0.1	0.1	0.1	0.1	0.1	0.1	0.1	0.1
ENSMUSG00000108763.1	RP23-198F11.3	protein_coding	0.1	0.1	0.1	0.1	0.1	0.1	0.1	0.1	0.1	0.1	0.1	0.1	0.1	0.1	0.1	0.1	0.1	0.1	0.1	0.1	0.1	0.1	0.1	0.1	0.1	0.1	0.1	0.1	0.1	0.1	0.1	0.1	0.1	0.1	0.1	0.1
ENSMUSG00000108715.1	Ltbp4	protein_coding	0.1	0.1	0.1	0.1	0.1	0.1	0.1	0.155417	0.1	0.1	0.1	0.1	0.1	2.62355	2.28016	0.1	0.334271	0.1	1.91546	0.234368	0.100488	0.340371	0.308156	0.1	0.301467	0.1	0.597458	0.1	0.1	0.1	0.1	0.1	0.1	0.1	0.1	0.1
ENSMUSG00000108684.1	Pik3c2g	protein_coding	0.1	0.1	0.1	0.1	0.1	0.1	0.1	0.1	0.1	0.1	0.1	0.1	0.1	0.1	0.1	0.1	0.1	0.1	0.1	0.1	0.1	0.1	0.1	0.1	0.1	0.1	0.1	0.1	0.1	0.1	0.1	0.1	0.1	0.1	0.1	0.1
ENSMUSG00000108674.1	Olfr1359	protein_coding	0.1	0.1	0.1	0.1	0.1	0.1	0.1	0.1	0.1	0.1	0.1	0.1	0.193664	0.1	0.1	0.1	0.1	0.1	0.1	0.1	0.1	0.1	0.1	0.1	0.1	0.1	0.1	0.1	0.1	0.1	0.1	0.1	0.1	0.1	0.1	0.1
ENSMUSG00000108631.1	Tgfb1i1	protein_coding	0.1	0.1	0.580978	0.1	0.1	0.1	0.1	0.1	0.522834	0.1	1.01988	0.1	0.1	0.1	0.1	3.12222	0.116337	2.03952	1.29309	0.1	0.1	0.76768	0.1	0.1	0.614439	0.1	0.1	0.1	0.1	0.1	0.1	0.1	0.1	0.1	0.1	0.1
ENSMUSG00000108596.1	Itgam	protein_coding	0.1	0.1	0.1	0.1	0.1	0.1	0.1	0.1	0.1	0.1	0.1	0.1	0.226498	0.1	0.318328	0.1	0.1	0.1	0.1	0.1	0.1	0.1	0.1	0.1	0.1	0.1	0.1	0.1	0.1	0.1	0.1	0.1	0.1	0.1	0.1	0.1
ENSMUSG00000108585.1	Nova2	protein_coding	0.1	0.1	0.1	0.1	0.1	0.1	0.1	0.1	0.1	0.670195	0.1	0.1	0.1	0.1	0.1	0.687687	0.1	0.1	0.1	0.1	0.1	0.1	0.21417	0.1	0.1	0.1	0.1	0.1	1.28964	0.1	0.1	0.1	0.1	0.1	0.1	0.1
ENSMUSG00000108534.1	Olfr1360	protein_coding	0.1	0.1	0.1	0.1	0.1	0.1	0.1	0.1	0.1	0.1	0.1	0.1	0.1	0.1	0.1	0.1	0.1	0.1	0.1	0.1	0.1	0.1	0.1	0.1	0.1	0.1	0.1	0.1	0.1	0.1	0.1	0.1	0.1	0.1	0.1	0.1
ENSMUSG00000108458.1	CT025529.1	protein_coding	0.1	0.1	0.1	0.1	0.1	0.1	0.1	0.1	0.1	0.1	0.1	0.1	0.1	0.1	0.1	0.1	0.1	0.1	0.1	0.1	0.1	0.1	0.1	0.1	0.1	0.1	0.1	0.1	0.1	0.1	0.1	0.1	0.1	0.1	0.1	0.1
ENSMUSG00000108426.1	Olfr465-ps1	protein_coding	0.1	0.1	0.1	0.1	0.1	0.1	0.1	0.1	0.1	0.1	0.1	0.1	0.1	0.1	0.1	0.1	0.1	0.1	0.1	0.1	0.1	0.1	0.1	0.1	0.1	0.1	0.1	0.1	0.1	0.1	0.1	0.1	0.1	0.1	0.1	0.1
ENSMUSG00000108398.1	RP23-354H24.9	protein_coding	0.1	0.1	0.1	0.1	0.1	0.1	0.1	0.1	0.1	0.1	0.1	0.1	0.1	0.1	0.1	0.1	0.1	0.1	0.1	0.1	0.1	0.1	0.1	0.1	0.1	0.1	0.1	0.1	0.1	0.1	0.1	0.1	0.1	0.1	0.1	0.1
ENSMUSG00000108369.1	Olfr170	protein_coding	0.1	0.1	0.1	0.1	0.1	0.1	0.1	0.1	0.1	0.1	0.1	0.1	0.1	0.1	0.1	0.1	0.1	0.1	0.1	0.1	0.1	0.1	0.1	0.1	0.1	0.1	0.1	0.1	0.1	0.1	0.1	0.1	0.1	0.1	0.1	0.1
ENSMUSG00000108367.2	RP24-158L15.3	protein_coding	0.1	0.1	0.1	0.1	0.1	0.1	0.1	0.1	0.1	0.1	0.1	0.1	0.1	0.1	0.1	0.1	0.1	0.1	0.1	0.1	0.1	0.1	0.1	0.1	0.1	0.1	0.1	0.1	0.1	0.1	0.1	0.1	0.1	0.1	0.1	0.1
ENSMUSG00000108277.1	Gm44444	protein_coding	0.1	0.1	0.1	0.1	0.1	0.1	0.1	0.1	0.1	0.1	0.1	0.1	0.1	0.1	0.1	0.1	0.1	0.1	0.1	0.1	0.1	0.1	0.1	0.1	0.1	0.1	0.1	0.1	0.1	0.1	0.1	0.1	0.1	0.1	0.1	0.1
ENSMUSG00000108273.1	Zfand4	protein_coding	0.1	0.1	0.1	0.1	0.190093	0.1	0.1	0.1	0.1	0.1	0.211893	0.184407	0.79843	0.1	0.1	0.166817	0.1	0.1	0.127341	0.1	0.1	0.1	0.196701	0.1	0.1	0.1	0.1	0.1	0.1	0.1	0.1	0.1	0.1	0.1	0.1	0.1
ENSMUSG00000108265.1	Olfr318	protein_coding	0.1	0.1	0.1	0.1	0.1	0.1	0.1	0.1	0.1	0.1	0.1	0.1	0.1	0.1	0.1	0.1	0.1	0.1	0.1	0.1	0.1	0.1	0.1	0.1	0.1	0.1	0.1	0.1	0.1	0.1	0.1	0.1	0.1	0.1	0.1	0.1
ENSMUSG00000108167.1	Olfr1386	protein_coding	0.1	0.1	0.1	0.1	0.1	0.1	0.1	0.1	0.1	0.1	0.1	0.1	0.1	0.1	0.1	0.1	0.1	0.1	0.1	0.1	0.1	0.1	0.1	0.1	0.1	0.1	0.1	0.1	0.12569	0.1	0.1	0.1	0.1	0.1	0.1	0.1
ENSMUSG00000108133.1	Olfr789	protein_coding	0.1	0.1	0.1	0.1	0.1	0.116205	0.1	0.1	0.1	0.1	0.1	0.1	0.1	0.1	0.1	0.1	0.1	0.1	0.1	0.1	0.1	0.1	0.1	0.1	0.1	0.1	0.1	0.1	0.1	0.1	0.1	0.1	0.1	0.1	0.1	0.1
ENSMUSG00000108127.1	Gm12845	protein_coding	0.1	0.1	0.1	0.1	0.1	0.1	0.1	0.1	0.1	0.1	0.1	0.1	0.1	0.1	0.1	0.1	0.1	0.1	0.1	0.1	0.1	0.1	0.1	0.1	0.1	0.1	0.1	0.1	0.1	0.1	0.1	0.1	0.1	0.1	0.1	0.1
ENSMUSG00000108114.1	Olfr800	protein_coding	0.1	0.1	0.1	0.1	0.1	0.1	0.1	0.1	0.1	0.1	0.1	0.1	0.1	0.1	0.1	0.1	0.1	0.1	0.1	0.1	0.1	0.1	0.1	0.1	0.1	0.1	0.1	0.1	0.1	0.1	0.1	0.1	0.1	0.1	0.1	0.1
ENSMUSG00000108061.1	Olfr790	protein_coding	0.1	0.1	0.1	0.1	0.1	0.1	0.1	0.1	0.1	0.1	0.1	0.1	0.1	0.1	0.1	0.1	0.1	0.1	0.1	0.1	0.1	0.1	0.1	0.1	0.1	0.1	0.1	0.1	0.1	0.1	0.1	0.1	0.1	0.1	0.1	0.1
ENSMUSG00000108022.1	Gm7298	protein_coding	0.1	0.1	0.1	0.1	0.1	0.1	0.1	0.1	0.1	0.1	0.1	0.1	0.1	0.1	0.1	0.1	0.1	0.1	0.1	0.1	0.1	0.1	0.1	0.1	0.1	0.1	0.1	0.1	0.1	0.1	0.1	0.1	0.1	0.1	0.1	0.1
ENSMUSG00000108011.1	RP23-114E15.17	protein_coding	0.1	0.1	0.1	0.1	0.1	0.1	0.1	0.1	0.1	0.1	0.1	0.1	0.1	0.1	0.1	0.1	0.1	0.1	0.1	0.1	0.1	0.1	0.1	0.1	0.1	0.1	0.1	0.1	0.1	0.1	0.1	0.1	0.1	0.1	0.1	0.1
ENSMUSG00000107906.1	Gm5580	protein_coding	0.1	0.1	0.1	0.1	0.1	0.1	0.1	0.1	0.1	0.1	0.1	0.1	0.1	0.1	0.1	0.1	0.1	0.1	0.1	0.1	0.1	0.1	0.1	0.1	0.1	0.1	0.1	0.1	0.1	0.1	0.1	0.1	0.1	0.1	0.1	0.1
ENSMUSG00000107877.1	Gm43951	protein_coding	0.1	0.1	0.1	0.1	0.1	0.1	0.1	0.1	0.1	0.1	0.468624	0.1	0.1	0.1	0.1	0.1	0.1	0.1	0.1	0.1	0.1	0.1	0.1	0.1	0.1	0.1	0.1	0.1	0.29424	0.1	0.1	0.1	0.1	0.1	0.1	0.1
ENSMUSG00000107874.1	Prpmp5	protein_coding	0.1	0.1	0.1	0.1	0.1	0.1	0.1	0.1	0.1	0.1	0.1	0.1	0.1	0.1	0.1	0.1	0.1	0.1	0.1	0.1	0.1	0.1	0.1	0.1	0.1	0.1	0.1	0.1	0.1	0.1	0.1	0.1	0.1	0.1	0.1	0.1
ENSMUSG00000107872.2	RP24-127M20.8	protein_coding	0.1	0.1	0.1	0.1	0.1	0.1	0.1	0.1	0.1	0.1	0.1	0.1	0.1	0.1	0.1	0.1	0.1	0.1	0.1	0.1	0.1	0.1	0.1	0.1	0.1	0.1	0.1	0.1	0.1	0.1	0.1	0.1	0.1	0.1	0.1	0.1
ENSMUSG00000107711.1	Olfr320	protein_coding	0.1	0.1	0.1	0.1	0.1	0.1	0.1	0.1	0.1	0.1	0.1	0.1	0.1	0.1	0.1	0.1	0.1	0.1	0.1	0.1	0.1	0.1	0.1	0.1	0.1	0.1	0.1	0.1	0.1	0.1	0.1	0.1	0.1	0.1	0.1	0.1
ENSMUSG00000107677.1	Olfr316	protein_coding	0.1	0.1	0.1	0.1	0.1	0.1	0.1	0.1	0.445392	0.1	0.1	0.1	0.1	0.1	0.1	0.1	0.1	0.1	0.1	0.1	0.1	0.1	0.1	0.1	0.1	0.1	0.1	0.1	0.1	0.1	0.1	0.1	0.1	0.1	0.1	0.1
ENSMUSG00000107670.1	Olfr809	protein_coding	0.1	0.1	0.1	0.1	0.1	0.1	0.1	0.1	0.1	0.1	0.1	0.1	0.1	0.1	0.1	0.1	0.1	0.1	0.1	0.1	0.1	0.1	0.1	0.1	0.1	0.1	0.1	0.1	0.1	0.1	0.1	0.1	0.1	0.1	0.1	0.1
ENSMUSG00000107662.1	Olfr772	protein_coding	0.1	0.1	0.1	0.1	0.1	0.1	0.1	0.1	0.1	0.1	0.1	0.1	0.1	0.1	0.1	0.1	0.1	0.1	0.1	0.1	0.1	0.1	0.1	0.1	0.1	0.1	0.1	0.1	0.1	0.1	0.1	0.1	0.1	0.1	0.1	0.1
ENSMUSG00000107645.1	Olfr1380	protein_coding	0.1	0.1	0.1	0.1	0.1	0.1	0.1	0.1	0.1	0.1	0.1	0.1	0.1	0.1	0.1	0.1	0.1	0.1	0.1	0.1	0.1	0.1	0.1	0.1	0.1	0.1	0.1	0.1	0.1	0.1	0.1	0.1	0.1	0.1	0.1	0.1
ENSMUSG00000107588.1	RP24-124B23.17	protein_coding	0.1	0.1	0.1	0.1	0.1	0.1	0.1	0.1	0.1	0.1	0.1	0.1	0.1	0.1	0.1	0.1	0.1	0.1	0.1	0.1	0.1	0.1	0.1	0.1	0.1	0.1	0.1	0.1	0.1	0.1	0.1	0.1	0.1	0.1	0.1	0.1
ENSMUSG00000107573.1	Olfr1389	protein_coding	0.1	0.1	0.1	0.1	0.1	0.1	0.1	0.1	0.1	0.1	0.1	0.1	0.1	0.1	0.1	0.1	0.1	0.1	0.1	0.1	0.1	0.1	0.1	0.1	0.1	0.1	0.1	0.1	0.1	0.1	0.1	0.1	0.1	0.1	0.1	0.1
ENSMUSG00000107554.1	C1s2	protein_coding	0.1	0.1	0.1	0.1	0.1	0.1	0.1	0.1	0.1	0.1	0.1	0.1	0.176965	0.1	0.1	0.1	0.1	0.1	0.1	0.1	0.1	0.1	0.1	0.1	0.1	0.1	0.1	0.1	0.1	0.1	0.1	0.1	0.1	0.1	0.1	0.1
ENSMUSG00000107504.3	Gm35549	protein_coding	0.1	0.1	0.1	0.1	0.1	0.1	0.1	0.1	0.255044	0.1	0.1	0.1	0.1	0.1	0.1	0.1	0.1	0.1	0.260088	0.1	0.955767	0.1	0.1	0.1	0.1	0.1	0.1	0.1	0.1	0.1	0.1	0.1	0.1	0.1	0.1	0.1
ENSMUSG00000107499.1	Ccdc142	protein_coding	0.1	0.1	0.1	0.1	0.1	0.1	0.136903	0.1	0.1	0.1	1.59297	0.1	0.557217	0.1	0.333303	0.485478	2.40478	0.646953	0.1	0.1	0.1	0.1	0.1	0.1	0.1	0.481576	0.1	0.1	0.1	0.1	0.1	0.1	0.1	0.1	0.1	0.1
ENSMUSG00000107417.1	Olfr1383	protein_coding	0.1	0.1	0.1	0.1	0.1	0.1	0.1	0.1	0.1	0.1	0.1	0.1	0.1	0.1	0.1	0.1	0.1	0.1	0.1	0.1	0.1	0.1	0.1	0.1	0.1	0.1	0.1	0.1	0.1	0.1	0.1	0.1	0.1	0.1	0.1	0.1
ENSMUSG00000107392.1	Gm7792	protein_coding	0.1	0.1	0.1	0.1	0.1	0.1	0.1	0.1	0.1	0.1	0.1	0.1	0.1	0.1	0.1	0.1	0.1	0.1	0.1	0.1	0.1	0.1	0.1	0.1	0.1	0.1	0.1	0.1	0.1	0.1	0.1	0.1	0.1	0.1	0.1	0.1
ENSMUSG00000107283.3	Mpv17	protein_coding	0.321951	0.1	6.87674	0.317751	0.613066	2.49278	11.9252	5.45593	6.4781	0.487244	19.9386	27.8794	17.6867	10.533	13.7361	13.3161	19.4276	16.5447	19.0727	13.5413	7.48059	19.388	15.3511	14.0539	17.1504	11.6254	11.4338	0.209942	9.06045	5.82721	0.1	1.57813	16.2525	1.31098	4.57363	6.2935
ENSMUSG00000107280.1	Gm9495	protein_coding	0.1	0.1	0.1	0.1	0.1	0.1	0.1	0.1	0.1	0.1	0.1	0.1	0.1	0.1	0.1	0.1	0.1	0.1	0.1	0.1	0.1	0.1	0.1	0.1	0.1	0.1	0.1	0.1	0.1	0.1	0.1	0.1	0.1	0.1	0.1	0.1
ENSMUSG00000107252.1	Gm43786	protein_coding	0.1	0.1	0.1	0.1	0.1	0.1	0.1	0.1	0.1	0.1	0.1	0.1	0.1	0.1	0.1	0.1	0.61157	0.1	0.1	0.1	0.1	0.1	0.1	0.1	0.1	0.1	0.1	0.1	0.1	0.1	0.1	0.1	0.1	0.1	0.1	0.1
ENSMUSG00000107180.1	Gm43638	protein_coding	0.1	0.1	0.1	0.1	0.1	0.1	0.1	0.1	0.1	0.1	0.1	0.1	0.1	0.1	0.1	0.1	0.1	0.1	0.1	0.1	0.1	0.1	0.1	0.1	0.1	0.1	0.1	0.1	0.1	0.1	0.1	0.1	0.1	0.1	0.1	0.1
ENSMUSG00000107169.1	Gm43796	protein_coding	0.1	0.1	0.1	0.1	0.1	0.1	0.1	0.1	0.1	0.1	0.1	0.262364	0.104149	0.1	0.179983	0.136506	0.22689	0.109783	0.1	0.1	0.1	0.1	0.302073	0.132252	0.1	0.1	0.1	0.1	0.1	0.1	0.1	0.1	0.1	0.1	0.1	0.1
ENSMUSG00000107108.1	Gm9936	protein_coding	0.1	0.1	0.1	0.1	0.1	0.1	0.1	0.1	0.1	0.1	0.1	0.1	0.1	0.1	0.1	0.1	0.1	0.1	0.1	0.1	0.1	0.1	0.1	0.1	0.1	0.1	0.608925	0.1	0.34695	0.1	0.1	0.1	0.1	0.1	0.1	0.1
ENSMUSG00000107068.1	Gm42742	protein_coding	0.1	0.1	0.319402	0.1	0.430232	0.261123	0.806987	0.19623	0.400032	0.1	1.66503	1.06213	2.25023	2.57526	1.55016	3.55773	4.25192	1.897	1.74321	0.915556	0.863329	0.637564	0.1	1.68965	0.1	1.56186	0.1	4.49169	1.18815	1.4991	0.1	0.1	0.1	0.792784	0.293763	0.1
ENSMUSG00000107011.1	Gm42906	protein_coding	0.1	0.1	0.1	0.1	0.1	0.1	0.272245	0.1	0.1	0.1	0.1	0.1	0.1	0.1	0.1	0.1	0.1	0.1	0.1	0.1	0.1	0.1	0.1	0.1	0.1	0.1	0.1	0.1	0.1	0.1	0.1	0.1	0.1	0.1	0.1	0.1
ENSMUSG00000107002.1	0610012G03Rik	protein_coding	0.1	0.1	0.667766	0.176718	0.658843	0.24132	1.69243	0.175464	0.530051	0.178489	3.26822	2.54533	4.59563	0.1	5.32968	3.33816	7.90498	3.76993	5.36652	0.929778	2.96804	0.833908	3.15511	0.922268	0.1	0.988233	0.1	10.1259	1.20914	0.1	0.1	0.1	1.12554	0.1	0.1	0.1
ENSMUSG00000106892.1	Gm42791	protein_coding	0.1	0.1	0.1	0.1	0.1	0.1	0.1	0.1	0.1	0.1	0.1	0.1	0.1	0.1	0.1	0.1	0.1	1.59027	0.1	0.1	0.1	0.1	0.1	0.1	0.1	5.81897	0.1	0.1	0.1	0.1	0.1	0.1	0.1	0.1	0.1	0.1
ENSMUSG00000106864.3	Gtf3c2	protein_coding	0.197219	0.391869	0.544795	0.318914	0.841088	2.99281	4.43033	9.68375	1.51943	0.527607	6.70706	4.44303	23.4218	13.8483	17.839	6.69347	22.4795	20.1873	5.48362	4.63453	6.9479	12.9649	10.4488	5.41696	1.46704	0.534119	5.66503	0.1	16.794	20.8929	0.983364	0.1	0.885177	5.71171	1.11639	15.2635
ENSMUSG00000106824.1	Gm7697	protein_coding	0.1	0.1	0.1	0.1	0.1	0.1	0.1	0.1	0.1	0.1	0.1	0.1	0.1	0.1	0.1	0.1	0.1	0.1	0.1	0.1	0.1	0.1	0.1	0.1	0.1	0.1	0.1	0.1	0.1	0.1	0.1	0.1	0.1	0.1	0.1	0.1
ENSMUSG00000106715.3	Tmem265	protein_coding	0.1	0.1	0.1	0.1	0.1	0.259003	0.515992	0.120447	0.1	0.1	0.304802	0.1	1.5783	0.1	0.1	1.70277	0.276452	0.1	0.203807	0.1	0.1	0.1	0.115444	0.1	0.1	0.1	0.1	0.1	0.1	0.689951	0.1	0.1	0.1	0.1	0.1	0.1
ENSMUSG00000106677.1	Ugt2a1	protein_coding	0.1	0.1	0.1	0.1	0.1	0.1	0.1	0.1	0.1	0.1	0.1	0.1	0.1	0.1	0.1	0.1	0.1	0.1	0.1	0.1	0.1	0.1	0.1	0.1	0.1	0.1	0.1	0.1	0.1	0.1	0.1	0.1	0.1	0.1	0.1	0.1
ENSMUSG00000106631.1	Gm42669	protein_coding	2.96092	0.109764	0.536865	0.247073	0.444294	0.679445	0.447102	0.229847	0.489282	0.418823	0.768577	1.66625	3.60148	1.75094	2.53176	1.62015	2.46037	2.15646	1.15137	0.546037	1.05455	0.466222	0.528378	2.15143	2.39676	1.51639	0.186598	0.1	1.34871	2.01501	0.1	0.456453	0.1	1.79945	0.271972	0.695185
ENSMUSG00000106627.1	Gm21680	protein_coding	0.1	0.1	0.108245	0.1	0.1	0.1	0.509722	0.1	0.1	0.1	0.1	0.1	0.1	0.39056	0.1	0.692157	0.1	0.1	0.1	0.1	0.1	0.1	0.1	0.1	0.299293	0.1	0.433646	0.1	0.1	0.1	0.1	0.230832	0.1	0.1	0.1	0.1
ENSMUSG00000106445.1	Gm21190	protein_coding	0.1	0.1	0.1	0.1	0.1	0.1	0.1	0.1	0.1	0.1	0.1	0.1	0.1	0.1	0.1	0.1	0.1	0.1	0.1	0.1	0.1	0.1	0.1	0.1	0.1	0.1	0.1	0.1	0.1	0.1	0.1	0.1	0.1	0.1	0.1	0.1
ENSMUSG00000106379.1	Lhfpl3	protein_coding	0.394233	0.1	1.64583	0.307772	4.31504	1.59985	2.81736	1.03754	1.77066	0.163249	2.16149	1.93787	3.02828	7.55466	2.32398	2.33088	4.05742	3.51634	3.8298	3.75069	2.30926	0.740034	1.3832	4.42275	2.25006	0.321387	0.100554	1.61934	3.19858	1.80235	2.25432	0.366541	0.1	2.48982	0.669761	1.68731
ENSMUSG00000105993.1	Gm43337	protein_coding	0.1	0.1	0.1	0.1	0.1	0.1	0.1	0.1	0.1	0.1	0.1	0.1	0.1	0.1	0.1	0.1	0.1	0.1	0.1	0.1	0.1	0.1	0.1	0.1	0.1	0.1	0.1	0.1	0.1	0.1	0.1	0.1	0.1	0.1	0.1	0.1
ENSMUSG00000105875.1	Gm43518	protein_coding	0.1	0.1	0.1	0.1	0.1	0.1	0.1	0.1	0.1	0.1	0.1	0.305943	0.1	0.1	0.1	0.1	0.1	0.1	0.1	0.1	0.1	0.1	0.1	0.1	0.1	0.1	0.1	0.1	0.1	0.1	0.1	0.1	0.1	0.557482	0.1	0.1
ENSMUSG00000105835.1	Gm43552	protein_coding	0.1	0.1	0.1	0.1	0.1	0.1	0.1	0.1	0.1	0.1	0.1	0.1	0.1	0.1	0.1	0.1	0.1	0.1	0.1	0.1	0.1	0.1	0.1	0.1	0.1	0.1	0.1	0.1	0.1	0.1	0.1	0.1	0.1	0.1	0.1	0.1
ENSMUSG00000105827.1	Hist2h2bb	protein_coding	0.1	0.1	0.1	0.509382	6.99008	0.1	0.20521	0.1	0.1	0.1	0.531934	0.1	0.696111	0.1	1.2199	5.3551	0.506904	1.82822	0.1	0.1	0.1	0.177782	0.1	0.194492	0.1	0.1	0.1	0.1	0.1	0.1	0.1	0.1	0.1	0.1	0.1	0.1
ENSMUSG00000105589.4	Fbxw14	protein_coding	0.1	0.1	0.1	0.1	0.1	0.1	0.1	0.1	0.1	0.1	0.1	0.1	0.1	0.1	0.1	0.1	0.1	0.1	0.1	0.1	0.1	0.1	0.1	0.1	0.1	0.1	0.1	0.1	0.1	0.1	0.1	0.1	0.1	0.1	0.1	0.1
ENSMUSG00000105504.4	Gbp5	protein_coding	0.173745	0.1	0.236953	0.1	0.1	0.369215	0.153129	0.264309	0.1	0.283197	0.587291	0.377564	0.218859	0.1	0.253787	0.5484	1.78207	1.35483	0.555952	0.1	0.944933	0.169116	0.699277	0.358749	0.1	0.1	0.1	0.333956	1.1196	0.1	0.1	0.1	0.1	0.1	0.1	0.1
ENSMUSG00000105383.4	Gm42641	protein_coding	0.1	0.1	0.24643	0.1	0.1	0.1	0.1	0.1	0.1	0.1	0.1	0.343384	0.453157	0.1	0.1	1.09115	0.883065	0.1	0.1	0.1	0.1	0.302449	0.1	0.1	0.1	0.114625	0.1	0.1	0.1	0.1	0.1	0.1	0.1	0.1	0.1	0.1
ENSMUSG00000105340.4	Gm42878	protein_coding	0.1	0.1	0.1	0.1	0.1	0.1	0.1	0.1	0.1	0.1	0.168886	0.1	0.1	0.1	0.1	0.1	0.509917	0.44221	0.26974	0.1	0.252598	0.1	0.329919	0.153023	0.153286	0.1	0.1	0.1	0.997955	0.1	0.1	0.1	0.1	0.1	0.1	0.430924
ENSMUSG00000105204.1	Gm43738	protein_coding	0.1	0.1	0.1	0.1	0.1	0.1	0.1	0.1	0.1	0.1	0.1	0.1	0.1	0.1	0.1	0.1	0.1	0.1	0.1	0.1	0.1	0.1	0.1	0.1	0.1	0.1	0.1	0.1	0.1	0.1	0.1	0.1	0.1	0.1	0.1	0.1
ENSMUSG00000105103.1	Gm43191	protein_coding	0.1	0.1	0.1	0.1	0.1	0.1	0.1	0.1	0.1	0.1	0.1	0.1	0.1	0.1	0.1	0.1	0.1	0.1	0.1	0.1	0.1	0.1	0.1	0.1	0.1	0.1	0.1	0.1	0.12652	0.1	0.1	0.1	0.1	0.1	0.1	0.1
ENSMUSG00000105096.1	Gbp10	protein_coding	0.1	0.1	0.437244	0.1	0.1	0.1	0.1	0.1	0.1	0.1	0.1	0.1	0.1	0.1	0.1	0.1	0.1	0.1	0.1	0.1	0.1	0.1	0.1	0.1	0.1	0.1	0.1	0.1	0.1	0.1	0.1	0.1	0.1	0.1	0.1	0.1
ENSMUSG00000104824.1	Gm21663	protein_coding	0.1	0.1	0.1	0.1	0.1	0.1	0.1	0.1	0.1	0.1	0.1	0.1	0.148516	0.1	0.1	0.167079	0.1	0.1	0.1	0.1	0.1	0.1	0.1	0.1	0.1	0.1	0.1	0.1	0.1	0.1	0.1	0.1	0.1	0.1	0.1	0.1
ENSMUSG00000104752.1	Gm5565	protein_coding	0.1	0.1	0.1	0.1	0.1	0.1	0.1	0.1	0.1	0.1	0.1	0.1	0.1	0.1	0.1	0.1	0.1	0.1	0.1	0.1	0.1	0.1	0.1	0.1	0.1	0.1	0.1	0.1	0.1	0.1	0.1	0.1	0.1	0.1	0.1	0.1
ENSMUSG00000104713.4	Gbp6	protein_coding	0.1	0.1	0.1	0.1	0.220507	0.364286	0.127316	0.260414	0.1	0.1	3.11431	0.719508	0.64484	0.100279	0.423581	0.195213	2.20814	0.691855	0.184393	0.1	0.1	0.221516	0.91761	0.593283	2.15165	0.745441	0.1	0.1	0.935253	1.13954	0.1	0.1	0.1	0.469739	0.1	0.369698
ENSMUSG00000104633.1	Gm42421	protein_coding	0.1	0.1	0.1	0.1	0.1	0.1	0.1	0.1	0.1	0.1	0.1	0.1	0.1	0.1	0.1	0.1	0.254951	0.1	0.1	0.1	0.1	0.1	0.1	0.330066	0.228882	0.1	0.1	0.1	0.1	0.1	0.1	0.1	0.1	0.1	0.1	0.1
ENSMUSG00000104445.1	Rhbg	protein_coding	0.1	0.1	0.1	0.1	0.1	0.1	0.1	0.1	0.1	0.1	0.1	0.1	0.1	0.1	0.1	0.1	0.1	0.1	0.1	0.1	0.1	0.1	0.1	0.1	0.1	0.1	0.1	0.1	0.1	0.1	0.1	0.1	0.1	0.1	0.1	0.1
ENSMUSG00000104346.1	Pcdhga3	protein_coding	0.1	0.1	0.1	0.1	0.416434	0.264749	0.727402	0.389246	0.365294	0.1	1.25519	0.866417	1.60876	0.1	0.916476	0.613748	3.67244	2.03325	0.878256	0.463126	0.498772	0.690245	1.61264	0.841832	0.167479	0.809613	1.79008	0.1	1.53401	0.259226	0.1	0.1	0.351753	2.84221	2.31867	0.465385
ENSMUSG00000104318.1	Pcdha7	protein_coding	0.1	0.1	0.1	0.1	0.24133	0.1	0.1	0.1	0.1	0.1	0.1	0.304971	0.1	0.1	0.1	0.1	0.1	0.1	0.1	0.1	0.209405	0.1	0.1	0.1	0.1	0.1	0.1	0.1	0.1	0.1	0.1	0.1	0.1	0.1	0.1	0.1
ENSMUSG00000104301.3	Wdr49	protein_coding	0.1	0.1	0.1	0.1	0.1	0.19957	0.1	0.1	0.1	0.1	0.927095	0.1	0.162783	0.1	0.135744	0.1	0.1	0.1	0.385416	0.1	0.1	0.1	0.1	0.1	0.1	0.1	0.1	0.1	0.1	0.1	0.1	0.1	0.1	0.1	0.1	0.1
ENSMUSG00000104267.1	Gm20807	protein_coding	0.1	0.1	0.1	0.1	0.1	0.1	0.1	0.1	0.1	0.1	0.1	0.1	0.1	0.1	0.1	0.1	0.1	0.1	0.1	0.1	0.1	0.1	0.1	0.1	0.1	0.1	0.1	0.1	0.1	0.1	0.1	0.1	0.1	0.1	0.1	0.1
ENSMUSG00000104252.5	Pcdha4	protein_coding	0.1	0.1	0.397631	0.1	0.11839	0.1	0.1	0.1	0.1	0.257894	0.1	0.11272	0.1	0.1	0.19263	0.1	0.1	0.1	0.1	0.1	0.1	0.233233	0.1	0.1	0.1	0.1	0.230816	0.1	0.451043	0.783923	0.1	0.1	0.48708	0.909804	0.1	0.1
ENSMUSG00000104191.1	Gm30737	protein_coding	0.1	0.1	0.1	0.1	0.1	0.1	0.1	0.1	0.1	0.1	0.1	0.1	0.1	0.1	0.1	0.1	0.1	0.1	0.1	0.1	0.1	0.1	0.1	0.1	0.1	0.1	0.1	0.1	0.1	0.1	0.1	0.1	0.1	0.1	0.1	0.1
ENSMUSG00000104158.2	Gm38100	protein_coding	0.1	0.1	0.1	0.1	0.1	0.1	0.1	0.1	0.1	0.1	0.1	0.1	0.1	0.1	0.1	0.1	0.1	0.1	0.1	0.1	0.1	0.1	0.1	0.1	0.1	0.1	0.1	0.1	0.1	0.1	0.1	0.1	0.1	0.1	0.1	0.1
ENSMUSG00000104148.5	Pcdha2	protein_coding	0.1	0.1	0.1	0.1	0.1	0.1	0.1	0.1	0.1	0.1	0.1	0.110624	0.1	0.1	0.1	0.1	0.1	0.1	0.1	0.1	0.103875	0.1	0.1	0.1	0.1	0.1	0.1	0.1	0.1	0.1	0.1	0.1	0.1	0.1	0.1	0.1
ENSMUSG00000104063.1	Pcdhgb7	protein_coding	0.1	0.1	0.1	0.116724	0.514637	0.1	1.02702	0.453443	0.55425	0.1	1.34524	0.870584	1.43515	0.1	2.16663	3.12378	1.2372	0.623846	1.48097	1.24628	1.91986	0.945712	1.02867	0.639439	0.1	0.797532	0.54544	0.1	0.256021	0.870352	0.1	0.1	0.1	0.590576	0.1	0.472314
ENSMUSG00000104043.1	Gm6525	protein_coding	0.1	0.1	0.574745	0.1	0.1	0.1	0.293398	0.1	0.1	0.1	0.1	1.19389	0.537341	0.107971	0.159553	0.1	0.527042	0.1	0.156462	0.1	0.1	0.216294	0.1	0.813359	0.1	0.1	0.1	0.1	0.100611	0.1	0.1	0.313341	0.1	0.1	0.1	0.1
ENSMUSG00000103919.1	Gm21366	protein_coding	0.1	0.1	0.1	0.1	0.1	0.1	0.1	0.1	0.1	0.1	0.1	0.1	0.1	0.1	0.1	0.1	0.1	0.1	0.1	0.1	0.1	0.1	0.1	0.1	0.1	0.1	0.1	0.1	0.1	0.1	0.1	0.1	0.1	0.1	0.1	0.1
ENSMUSG00000103906.1	Tigd5	protein_coding	0.1	0.1	0.1	0.1	0.1	0.1	0.124783	0.1	0.1	0.1	0.1	0.1	0.407411	0.1	0.358304	0.166576	0.123293	0.1	0.1	0.1	0.1	0.1	0.1	0.1	0.1	0.1	0.1	0.1	0.1	0.1	0.1	0.1	0.1	0.1	0.1	0.1
ENSMUSG00000103897.1	Pcdhga8	protein_coding	0.1	0.1	0.1	0.1	0.387862	0.1	1.44495	0.1	0.260459	0.1	1.15308	0.665682	3.33171	0.1	1.15564	1.18721	1.53225	1.40224	1.69427	0.748524	0.773064	0.327948	0.932468	0.251495	0.315021	1.01233	0.831406	0.1	2.78824	0.514272	0.1	0.1	0.1	0.539034	1.77272	0.162152
ENSMUSG00000103800.1	Pcdha8	protein_coding	0.1	0.1	0.1	0.1	0.1	0.1	0.1	0.1	0.1	0.1	0.1	0.1	0.1	0.1	0.1	0.1	0.1	0.1	0.1	0.1	0.1	0.1	0.1	0.1	0.48353	0.1	0.1	0.1	0.1	0.1	0.1	0.1	0.1	0.1	0.1	0.1
ENSMUSG00000103793.1	Pcdhga6	protein_coding	0.1	0.1	0.1	0.1	0.1	0.1	0.260244	0.324546	0.305066	0.1	1.10716	0.502791	1.14228	0.1	0.807581	1.54144	1.57614	0.164879	0.761118	1.60979	0.128928	0.791837	1.24624	0.755458	0.353569	0.1	0.1	0.1	0.1	4.83649	0.1	0.281256	0.1	0.351162	0.1	0.1
ENSMUSG00000103777.1	Flg	protein_coding	0.1	0.1	0.1	0.1	0.1	0.1	0.1	0.1	0.1	0.1	0.1	0.1	0.1	0.1	0.1	0.1	0.1	0.1	0.1	0.1	0.1	0.1	0.1	0.1	0.1	0.1	0.1	0.1	0.1	0.1	0.1	0.1	0.1	0.1	0.1	0.1
ENSMUSG00000103770.1	Pcdha9	protein_coding	0.1	0.1	0.1	0.1	0.1	0.1	0.1	0.1	0.1	0.1	0.1	0.1	0.1	0.1	0.1	0.1	0.1	0.1	0.1	0.1	0.1	0.1	0.308673	0.1	0.1	0.146348	0.1	0.1	0.1	0.188817	0.1	0.1	0.1	0.1	0.1	0.1
ENSMUSG00000103766.5	Gm38392	protein_coding	0.1	0.1	0.1	0.1	0.1	0.1	0.1	0.1	0.1	0.1	0.1	0.1	0.1	0.1	0.1	0.1	0.1	0.1	0.1	0.1	0.1	0.1	0.1	0.1	0.1	0.1	0.1	0.1	0.1	0.500824	0.1	0.1	0.1	0.1	0.1	0.1
ENSMUSG00000103750.1	Flg	protein_coding	0.1	0.1	0.1	0.1	0.1	0.1	0.1	0.1	0.1	0.1	0.1	0.1	0.1	0.1	0.1	0.1	0.1	0.1	0.1	0.1	0.1	0.1	0.1	0.1	0.1	0.1	0.1	0.1	0.1	0.1	0.1	0.1	0.1	0.1	0.1	0.1
ENSMUSG00000103749.1	Pcdhgb5	protein_coding	0.1	0.1	0.13078	0.1	0.1	0.1	1.87137	0.1	0.398934	0.116239	0.730001	3.63197	2.31615	1.15894	1.52407	3.2938	1.48683	0.100745	1.82725	0.248933	0.722547	0.648523	3.08569	1.69706	1.78446	0.1	0.107945	0.403809	0.942505	2.52075	0.1	0.1	0.1	0.710525	0.163234	0.194629
ENSMUSG00000103711.1	Tstd1	protein_coding	0.1	0.1	0.1	0.1	0.1	0.1	0.114175	0.1	0.156294	0.1	0.466116	1.54408	0.107681	0.1	0.1	0.889565	0.589309	0.1	0.114524	0.1	0.1	0.1	0.1	0.300815	0.1	0.1	0.1	0.1	1.66349	0.1	0.1	0.1	0.1	0.1	0.1	0.1
ENSMUSG00000103707.5	Pcdha6	protein_coding	0.1	0.1	0.1	0.1	0.1	0.557838	0.166278	0.1	0.1	0.1	0.1	0.180044	0.1	0.1	0.1	1.27858	0.169997	0.1	0.1	0.1	0.1	0.1	0.158189	0.1	0.1	0.125032	0.1	0.1	0.167281	0.1	0.1	0.1	0.1	0.1	0.1	0.1
ENSMUSG00000103677.1	Pcdhga4	protein_coding	0.1	0.1	0.1	0.1	4.04087	0.185338	2.29604	0.1	0.306739	0.1	0.748337	0.517197	1.90265	0.1	0.423246	0.742316	2.22466	0.1	0.913434	0.1	1.2941	0.683825	4.3206	0.760626	0.531906	1.85381	0.129167	0.1	1.03132	0.273548	0.1	0.1	0.1	0.1	0.1	2.8027
ENSMUSG00000103585.1	Pcdhgb4	protein_coding	0.110991	0.427136	0.293704	0.1	0.542451	0.472501	0.955049	0.456563	0.612259	0.266744	1.77351	0.824519	2.1568	0.673248	3.39011	2.2309	4.48199	2.01345	0.883378	0.828972	1.40268	0.58419	0.726972	1.40532	0.495087	0.141179	0.851422	0.471888	1.1873	1.84919	0.1	0.1	0.410258	1.41305	1.54272	0.448168
ENSMUSG00000103567.1	Pcdhga5	protein_coding	0.1	0.1	0.136605	0.1	0.388462	0.257561	0.482087	0.1	0.502877	0.1	1.74879	2.16805	3.65507	0.1	1.39397	3.6377	3.46433	0.677366	1.65547	0.572923	3.71658	0.833505	2.2305	1.24855	0.115093	0.985244	1.94883	2.02659	1.67023	1.01634	0.1	0.1	0.718902	0.312353	0.1	0.140249
ENSMUSG00000103565.1	Sgsm3	protein_coding	0.1	0.1	0.1	0.1	0.1	0.1	0.1	0.1	0.1	0.1	0.1	0.1	0.1	0.1	0.1	0.1	0.1	0.1	0.229807	0.1	0.153479	0.1	0.1	0.1	0.1	0.1	0.1	0.1	0.1	0.102177	0.1	0.1	0.1	0.1	0.1	0.1
ENSMUSG00000103528.1	Gm31571	protein_coding	0.1	0.1	0.1	0.1	0.1	0.1	0.1	0.1	0.1	0.1	0.1	0.1	0.1	0.1	0.1	0.1	0.1	0.1	0.1	0.1	0.1	0.1	0.1	0.1	0.1	0.1	0.1	0.1	0.1	0.1	0.1	0.1	0.1	0.1	0.1	0.1
ENSMUSG00000103523.1	2210017I01Rik	protein_coding	0.1	0.1	0.1	0.1	0.1	0.1	0.1	0.1	0.1	0.1	0.1	0.1	0.1	0.1	0.1	0.1	0.1	0.1	0.1	0.1	0.1	0.1	0.1	0.1	0.1	0.1	0.1	0.1	0.1	0.1	0.1	0.1	0.1	0.1	0.1	0.1
ENSMUSG00000103472.1	Pcdhga7	protein_coding	0.1	0.1	0.1	0.1	0.177921	0.638499	1.4383	0.1	0.210097	0.164158	1.83279	1.12104	2.51954	0.1	1.90158	0.863306	1.92788	0.660477	2.36481	1.30993	1.76829	0.731577	0.676033	1.12343	1.31164	0.832587	7.57451	0.1	1.1856	0.325383	0.1	0.1	0.1	0.1	1.19848	0.1
ENSMUSG00000103468.1	Gm21440	protein_coding	0.1	0.1	0.1	0.1	0.1	0.1	0.1	0.1	0.1	0.1	0.1	0.1	0.1	0.1	0.1	0.1	0.1	0.1	0.1	0.1	0.1	0.1	0.1	0.1	0.1	0.1	0.1	0.1	0.1	0.1	0.1	0.1	0.1	0.1	0.1	0.1
ENSMUSG00000103458.1	Gm42416	protein_coding	0.1	0.1	0.1	0.1	0.1	0.1	0.1	0.1	0.1	0.1	0.1	0.1	0.1	0.1	0.1	0.1	0.1	0.1	0.1	0.1	0.1	0.1	0.1	0.1	0.1	0.1	0.1	0.1	0.1	0.1	0.1	0.1	0.1	0.1	0.1	0.1
ENSMUSG00000103442.5	Pcdha1	protein_coding	0.1	0.1	0.1	0.1	0.1	0.1	0.1	0.1	0.1	0.1	0.284783	0.1	0.1	0.1	0.1	0.1	0.1	0.1	0.1	0.1	0.1	0.1	0.1	0.1	0.1	0.1	0.1	0.1	0.1	0.1	0.1	0.1	0.1	0.1	0.1	0.1
ENSMUSG00000103421.1	Golt1a	protein_coding	0.393847	0.1	0.1	0.1	0.1	0.1	0.1	0.1	0.1	0.1	0.1	0.1	0.1	0.1	0.1	0.1	0.1	0.1	0.1	0.1	0.1	0.1	0.1	0.1	0.1	0.1	0.1	0.1	0.1	0.1	0.1	0.1	0.1	0.1	0.1	0.1
ENSMUSG00000103371.1	Gm35134	protein_coding	0.1	0.1	0.1	0.1	0.1	0.1	0.1	0.1	0.1	0.1	0.1	0.1	0.1	0.1	0.1	0.1	0.1	0.1	0.1	0.1	0.1	0.1	0.1	0.1	0.1	0.1	0.1	0.1	0.1	0.1	0.1	0.1	0.1	0.1	0.1	0.1
ENSMUSG00000103362.1	Tdpoz2	protein_coding	0.1	0.1	0.1	0.1	0.1	0.1	0.1	0.1	0.1	0.1	0.1	0.1	0.1	0.1	0.1	0.1	0.1	0.1	0.1	0.1	0.1	0.1	0.1	0.1	0.1	0.1	0.1	0.1	0.1	0.1	0.1	0.1	0.1	0.1	0.1	0.1
ENSMUSG00000103350.1	Gm37596	protein_coding	0.1	0.1	0.1	0.1	0.1	0.1	0.1	0.1	0.1	0.1	0.1	0.1	0.1	0.1	0.1	0.1	0.1	0.1	0.1	0.1	0.1	0.1	0.1	0.1	0.1	0.1	0.1	0.1	0.1	0.1	0.1	0.1	0.1	0.1	0.1	0.1
ENSMUSG00000103335.1	Flg	protein_coding	0.1	0.1	0.1	0.1	0.1	0.1	0.1	0.1	0.1	0.1	0.1	0.1	0.1	0.1	0.1	0.1	0.1	0.1	0.1	0.1	0.1	0.1	0.1	0.1	0.1	0.1	0.1	0.1	0.1	0.1	0.1	0.1	0.1	0.1	0.1	0.1
ENSMUSG00000103332.1	Pcdhga2	protein_coding	0.1	0.1	0.1	0.1	0.220599	0.422141	0.319183	0.1	0.211021	0.1	2.01168	0.987041	1.48318	0.1	3.05295	1.63669	1.59968	0.151053	0.64774	0.1	0.273676	0.357738	1.98098	1.64075	0.1	0.787169	0.736136	0.1	1.01754	0.1	0.1	0.1	0.1	0.315605	0.1	0.1
ENSMUSG00000103310.1	Pcdha12	protein_coding	0.1	0.1	0.175734	0.1	0.1	0.159949	0.1	0.1	0.1	0.1	0.1	0.209022	0.197056	0.1	0.1	0.1	0.210159	0.1	0.1	0.1	0.1	0.1	0.1	0.336542	0.1	0.1	0.1	0.1	0.1	0.423123	0.1	0.1	0.1	0.1	0.1	0.1
ENSMUSG00000103255.1	Pcdhac1	protein_coding	0.1	0.1	0.1	0.1	0.1	0.1	0.1	0.1	0.1	0.1	0.1	0.1	0.1	0.1	0.157962	0.1	0.1	0.1	0.1	0.1	0.1	0.1	0.1	0.1	0.166862	0.1	0.1	0.1	0.180907	0.1	0.1	0.1	0.1	0.1	0.1	0.1
ENSMUSG00000103243.1	Lce1d	protein_coding	0.1	0.1	0.1	0.1	0.1	0.1	0.1	0.1	0.1	0.1	0.1	0.1	0.1	0.1	0.1	0.1	0.1	0.1	0.1	0.1	0.1	0.1	0.1	0.1	0.1	0.1	0.1	0.1	0.1	0.1	0.1	0.1	0.1	0.1	0.1	0.1
ENSMUSG00000103144.1	Pcdhga1	protein_coding	0.1	0.1	0.1	0.1	0.215606	0.1	0.334468	0.1	0.1	0.1	0.271578	0.674847	0.798208	0.1	0.156419	0.195021	0.386289	0.690925	0.274018	0.213071	0.157148	0.218726	0.703173	0.260742	0.1	0.253235	0.1	0.1	0.1	0.1	0.1	0.1	0.1	0.221139	0.257131	0.1
ENSMUSG00000103125.1	Gm37388	protein_coding	0.1	0.1	0.1	0.1	0.1	0.1	0.1	0.1	0.1	0.1	0.1	1.39887	0.1	0.1	0.1	0.1	0.1	0.1	0.1	0.1	0.1	0.1	0.1	0.1	0.1	0.1	0.1	0.1	0.1	0.1	0.1	0.1	0.1	0.1	0.1	0.1
ENSMUSG00000103092.1	Pcdha5	protein_coding	0.1	0.1	0.1	0.1	0.452719	0.1	0.1	0.1	0.1	0.1	0.374041	0.479542	0.1	0.1	0.486671	0.1	0.1	0.250694	0.1	0.1	0.364834	0.1	0.1	0.22925	0.1	0.1	0.1	0.1	0.370135	0.86399	0.1	0.1	0.1	0.1	0.1	0.1
ENSMUSG00000103088.1	Pcdhgb6	protein_coding	0.1	0.1	0.1	0.1	0.2602	0.593394	0.836205	0.854802	0.121025	0.1	0.902038	0.651011	2.42426	0.116656	2.44965	1.46259	2.30999	2.08041	0.72008	0.1	0.206443	1.13411	0.57378	1.37567	0.421504	1.00573	2.16831	0.1	1.05737	1.40515	0.1	0.1	0.1	0.857748	0.1	0.1
ENSMUSG00000103084.1	Gm38119	protein_coding	0.1	0.1	0.1	0.1	0.1	0.1	0.1	0.1	0.1	0.1	0.1	0.1	0.1	0.1	0.1	0.1	0.1	0.1	0.1	0.1	0.1	0.1	0.1	0.1	0.1	0.1	0.1	0.1	0.1	0.1	0.1	0.1	0.1	0.1	0.1	0.1
ENSMUSG00000103037.1	Pcdhgb1	protein_coding	0.1	0.1	0.1	0.264527	0.717861	0.932037	0.409383	0.1	1.15141	1.23251	4.05427	1.2325	1.65466	0.1	2.25603	4.41977	2.95246	4.63839	1.81044	1.46129	1.52574	1.33928	2.16615	1.62251	2.45853	2.49688	1.08379	0.1	1.47287	2.82395	0.1	0.1	0.1	0.454131	0.1	0.1
ENSMUSG00000103034.1	Gm8797	protein_coding	0.185406	0.1	1.61364	0.350671	1.41827	2.99506	11.041	4.85045	6.42648	0.178669	13.5807	23.5991	25.0168	12.3921	29.9067	2.6508	25.9601	16.4993	12.8791	18.9658	21.8357	1.00456	16.2925	8.88294	7.68652	11.1375	11.5866	0.405002	10.0638	4.09108	4.33729	0.922903	1.6447	3.16218	2.29182	13.1621
ENSMUSG00000102976.5	Zc3h11a	protein_coding	1.21171	0.155399	5.54322	0.889921	15.7906	22.7852	17.8175	1.32503	4.86734	2.2699	11.7684	9.60046	30.0887	46.6413	58.3959	34.7329	27.1996	13.7058	16.2188	3.84368	15.0688	5.8464	3.81111	22.3956	6.7423	74.1386	14.1467	3.7317	17.9979	35.9866	0.839673	34.1762	0.501795	14.8053	1.25533	0.92934
ENSMUSG00000102918.1	Pcdhgc3	protein_coding	0.507239	0.1	0.981791	0.1	2.73451	2.74804	8.07226	2.31083	6.33508	1.39471	15.2288	12.3204	20.0373	5.46652	37.0011	35.4701	35.3799	29.7174	25.9105	20.3398	29.7113	24.8958	21.12	11.7079	4.33094	13.8026	28.6225	1.41835	9.25122	5.74193	0.629149	0.1	5.20233	3.30776	7.10818	2.4889
ENSMUSG00000102843.1	Serpinb10	protein_coding	0.1	0.1	0.1	0.1	0.1	0.1	0.1	0.1	0.1	0.1	0.1	0.1	0.1	0.1	0.1	0.1	0.1	0.1	0.1	0.1	0.1	0.1	0.1	0.1	0.1	0.1	0.1	0.1	0.1	0.1	0.1	0.1	0.1	0.1	0.1	0.1
ENSMUSG00000102836.1	Gm37013	protein_coding	0.1	0.1	0.1	0.1	0.1	0.1	0.16109	0.1	0.1	0.1	0.257353	0.1	0.279798	0.1	0.1	0.1	0.1	0.1	0.1	0.1	0.1	0.1	0.1	0.1	0.248069	0.1	0.1	0.1	0.1	0.1	0.1	0.1	0.1	0.1	0.1	0.1
ENSMUSG00000102829.1	Flg	protein_coding	0.1	0.1	0.1	0.1	0.1	0.1	0.1	0.1	0.1	0.1	0.1	0.1	0.1	0.1	0.1	0.1	0.1	0.1	0.1	0.1	0.1	0.1	0.1	0.1	0.1	0.1	0.1	0.1	0.1	0.1	0.1	0.1	0.1	0.1	0.1	0.1
ENSMUSG00000102805.5	Gm37240	protein_coding	0.1	0.1	0.1	0.1	0.1	0.1	0.1	0.1	0.1	0.1	0.378627	0.1	0.1	0.1	0.1	0.1	0.1	0.1	0.143985	0.108321	0.1	0.1	0.1	0.1	0.1	0.1	0.177833	0.1	0.102675	0.1	0.1	0.1	0.1	0.16535	0.1	0.1
ENSMUSG00000102758.3	Naaladl2	protein_coding	0.1	0.1	0.1	0.1	0.1	0.159293	0.80463	0.199031	0.16864	0.1	0.1	0.660166	0.876594	0.66459	0.116644	3.80195	0.342754	0.255871	0.598796	0.1	0.142629	0.1	0.127793	0.234229	0.1	0.94807	0.163529	0.1	1.77109	0.1	0.1	0.1	0.1	0.181209	0.1	0.90382
ENSMUSG00000102752.1	Gm7694	protein_coding	0.1	0.1	0.166918	0.1	0.136407	0.1	0.976721	0.161982	0.201426	0.1	0.237035	0.303015	0.818562	0.1	0.139864	0.763096	0.668968	1.25519	1.49807	1.15033	0.748505	0.821102	0.158753	0.10228	0.188778	0.1	0.1	0.1	0.169691	0.1	0.1	0.1	0.144416	0.963718	0.1	0.1
ENSMUSG00000102748.1	Pcdhgb2	protein_coding	0.1	0.1	0.1	0.1	0.253616	0.372705	0.563294	0.1	0.121742	0.1	0.377145	0.231634	1.96003	4.94789	2.32927	1.72344	0.750969	0.50683	0.555684	0.535471	0.98808	0.860354	0.47547	0.30974	1.78963	0.425901	0.140437	0.1	1.27056	1.35755	0.1	0.1	0.848822	0.1426	2.23133	0.604377
ENSMUSG00000102742.1	Pcdhga11	protein_coding	0.1	0.1	0.1	0.1	1.21047	2.66053	1.07598	0.1	0.915931	0.1	1.15679	1.58713	2.51357	0.1	1.54722	1.57609	3.1498	2.97513	0.99613	2.49408	1.67891	2.03809	2.17344	1.61227	3.28827	1.28729	1.24551	0.1	0.593186	1.88628	0.957065	0.1	2.01761	0.779288	0.277573	0.1
ENSMUSG00000102739.1	Gm20772	protein_coding	0.1	0.1	0.1	0.1	0.1	0.1	0.1	0.1	0.1	0.1	0.1	0.1	0.1	0.1	0.1	0.1	0.1	0.1	0.1	0.1	0.1	0.1	0.1	0.1	0.1	0.1	0.1	0.1	0.1	0.1	0.1	0.1	0.1	0.1	0.1	0.1
ENSMUSG00000102724.1	Flg	protein_coding	0.1	0.1	0.1	0.1	0.1	0.1	0.1	0.1	0.1	0.1	0.1	0.1	0.1	0.1	0.1	0.1	0.1	0.1	0.1	0.1	0.1	0.1	0.1	0.1	0.1	0.1	0.1	0.1	0.1	0.1	0.1	0.1	0.1	0.1	0.1	0.1
ENSMUSG00000102697.1	Pcdhac2	protein_coding	0.1	0.1	0.1	0.1	0.1	0.343372	0.24405	0.1	0.108839	0.1	0.263388	0.515268	0.149897	0.1	0.101317	0.1	1.14887	0.141438	0.657226	0.1	0.1	0.1	0.720334	0.305121	0.179312	0.642018	0.1	0.1	0.124868	0.211249	0.1	0.1	0.1	0.1	2.54986	0.1
ENSMUSG00000102692.1	Dchs2	protein_coding	0.1	0.1	0.1	0.1	0.1	0.1	0.1	0.1	0.1	0.1	0.164213	0.1	0.1	0.1	0.11583	0.1	0.139153	0.181098	0.1	0.1	0.1	0.1	0.1	0.1	0.1	0.1	0.1	0.1	0.1	0.170169	0.1	0.1	0.1	0.1	0.1	0.1
ENSMUSG00000102668.1	Gm29866	protein_coding	0.1	0.1	0.1	0.1	0.1	0.1	0.1	0.1	0.1	0.1	0.1	0.1	0.1	0.1	0.1	0.1	0.1	0.1	0.1	0.1	0.1	0.1	0.1	0.1	0.1	0.1	0.1	0.1	0.1	0.1	0.1	0.1	0.1	0.1	0.1	0.1
ENSMUSG00000102627.1	Snurf	protein_coding	0.1	7.27108	25.116	30.8413	7.9575	4.54952	0.1	0.692372	0.1	11.1959	12.2846	0.1	6.91113	0.1	8.36896	0.1	0.1	0.1	5.25754	0.1	18.1243	9.17669	0.1	18.6022	3.5601	33.4039	0.1	4.46342	0.1	16.7965	0.1	0.1	25.354	2.06212	0.1	39.8297
ENSMUSG00000102543.5	Pcdhgc5	protein_coding	0.1	0.1	3.23563	0.1	4.6164	1.38147	0.892476	0.1	3.44585	0.1	3.46277	1.93679	3.41059	108.015	4.53257	5.93019	18.0822	2.33365	1.34596	3.6782	31.7427	2.8484	6.24231	8.41799	1.02508	4.82452	79.6976	0.252094	1.53174	2.23486	0.1	0.1	7.44536	0.1	0.264635	0.1
ENSMUSG00000102440.1	Pcdhga9	protein_coding	0.1	0.1	0.1	0.1	0.1	0.1	0.308422	0.1	0.645925	0.251715	0.93485	1.83144	2.88906	0.1	1.37148	2.65473	0.936528	0.346294	0.388734	0.375745	0.166163	0.236341	0.617186	0.980198	0.820383	0.483646	0.905149	0.1	1.93148	0.289328	0.1	0.1	0.1	0.101068	0.1	0.1
ENSMUSG00000102439.2	Flg	protein_coding	0.1	0.1	0.1	0.1	0.1	0.1	0.1	0.1	0.1	0.1	0.1	0.1	0.1	0.1	0.1	0.1	0.1	0.1	0.1	0.1	0.1	0.1	0.1	0.1	0.1	0.1	0.1	0.1	0.1	0.1	0.1	0.1	0.1	0.1	0.1	0.1
ENSMUSG00000102428.1	Pcdhga12	protein_coding	0.1	0.1	0.665108	0.1	0.847122	0.316133	1.55699	0.214177	0.532759	0.1	2.11788	1.70364	1.64653	0.780837	3.96138	1.94924	1.98313	0.839096	1.78716	1.98889	1.78187	1.97066	2.51911	1.83071	1.50855	2.65326	0.486279	0.1	1.81834	1.02359	0.1	0.1	0.1	0.530226	0.1	0.1
ENSMUSG00000102422.1	Schip1	protein_coding	0.1	0.1	0.1	0.1	0.1	0.1	0.1	0.1	0.1	0.1	0.1	0.1	0.1	0.1	0.1	0.1	0.1	0.1	0.1	0.1	0.1	0.1	0.1	0.1	0.1	0.1	0.1	0.1	0.1	0.1	0.1	0.1	0.1	0.1	0.1	0.1
ENSMUSG00000102418.1	Sh2d1b1	protein_coding	0.1	0.1	0.1	0.1	0.1	0.1	0.1	0.1	0.1	0.1	0.1	0.1	0.1	0.1	0.1	0.1	0.1	0.1	0.1	0.1	0.1	0.109088	0.1	0.1	0.1	0.1	0.1	0.1	0.1	0.1	0.1	0.1	0.1	0.1	0.1	0.1
ENSMUSG00000102416.4	4933424G06Rik	protein_coding	0.1	0.1	0.1	0.1	0.1	0.1	0.1	0.114571	0.1	0.1	0.1	0.1	0.1	0.1	0.117077	0.1	0.474711	0.1	0.1	0.334148	0.1	0.797494	0.1	0.1	0.1	0.1	0.1	0.1	0.1	0.1	0.1	0.1	0.1	0.1	0.1	0.1
ENSMUSG00000102395.1	Flg	protein_coding	0.1	0.1	0.1	0.1	0.1	0.1	0.1	0.1	0.1	0.1	0.1	0.1	0.1	0.1	0.1	0.1	0.1	0.1	0.1	0.1	0.1	0.1	0.1	0.1	0.1	0.1	0.1	0.1	0.1	0.1	0.1	0.1	0.1	0.1	0.1	0.1
ENSMUSG00000102388.5	Gm33815	protein_coding	0.1	0.1	0.1	0.1	0.1	0.1	0.1	0.1	0.1	0.1	0.1	0.1	0.1	0.1	0.1	0.1	0.1	0.1	0.1	0.1	0.1	0.1	0.1	0.1	0.1	0.1	0.1	0.1	0.1	0.1	0.1	0.1	0.1	0.1	0.1	0.1
ENSMUSG00000102367.5	Kiss1	protein_coding	0.1	0.1	0.1	0.1	0.1	0.1	0.1	0.1	0.1	0.1	0.1	0.1	0.1	0.1	0.1	0.1	0.1	0.1	0.1	0.1	0.1	0.1	0.1	0.1	0.1	0.1	0.1	0.1	0.1	0.1	0.1	0.1	0.1	0.1	0.1	0.1
ENSMUSG00000102312.1	Pcdha3	protein_coding	0.1	0.1	0.1	0.1	0.1	0.13358	0.1	0.1	0.1	0.1	0.140565	0.1	0.1	0.1	0.1	0.1	0.1	0.1	0.1	0.1	0.1	0.1	0.280218	0.1	0.1	0.412793	0.1	0.1	0.1	0.1	0.1	0.1	0.1	0.1	0.1	0.1
ENSMUSG00000102308.1	2310046K23Rik	protein_coding	0.1	0.1	0.1	0.1	0.1	0.1	0.1	0.1	0.1	0.1	0.1	0.1	0.1	0.1	0.1	0.1	0.1	0.1	0.1	0.1	0.1	0.1	0.1	0.1	0.1	0.1	0.1	0.1	0.1	0.1	0.1	0.1	0.1	0.1	0.1	0.1
ENSMUSG00000102252.5	Snrpn	protein_coding	2.77824	2.21488	12.7271	8.38573	13.5351	14.509	15.0335	10.9519	14.9157	7.4833	18.4437	16.3813	12.3651	12.7615	9.42456	16.3798	10.756	25.1157	19.0544	18.1277	16.1562	17.3162	17.2533	11.4146	9.65045	24.5286	12.7074	4.79438	18.606	10.338	8.9339	3.75059	18.0849	10.962	7.23397	17.2766
ENSMUSG00000102222.1	Pcdhga10	protein_coding	0.1	0.1	0.195227	0.1	1.21251	0.379428	1.11114	0.892295	0.405504	0.1	2.33095	1.68043	3.85336	0.1	1.57913	3.24272	6.14802	2.45493	2.76504	1.07294	3.85987	0.534416	2.02509	1.48654	0.996758	0.8787	0.682552	0.1	2.75095	2.28371	0.1	0.1	1.2944	0.1	0.488906	0.23651
ENSMUSG00000102206.5	Pcdha11	protein_coding	0.1	0.1	0.1	0.1	0.1	0.128361	0.1	0.1	0.1	0.1	0.1	0.296474	0.1	0.1	0.1	0.1	0.1	0.64031	0.1	0.1	1.32871	0.1	0.203867	0.159581	0.1	0.26291	0.1	0.1	0.383301	0.245054	0.1	0.1	0.1	0.123537	0.1	0.1
ENSMUSG00000102141.1	Gm3952	protein_coding	0.1	0.1	0.1	0.1	0.1	0.1	0.1	0.1	0.1	0.1	0.1	0.1	0.1	0.1	0.1	0.1	0.1	0.1	0.1	0.1	0.1	0.1	0.1	0.1	0.1	0.1	0.1	0.1	0.1	0.1	0.1	0.1	0.1	0.1	0.1	0.1
ENSMUSG00000102122.1	Gm20883	protein_coding	0.1	0.1	0.1	0.1	0.1	0.1	0.1	0.1	0.1	0.1	0.1	0.1	0.1	0.1	0.1	0.1	0.1	0.1	0.1	0.1	0.1	0.1	0.1	0.1	0.1	0.1	0.1	0.1	0.1	0.1	0.1	0.1	0.1	0.1	0.1	0.1
ENSMUSG00000102091.1	Olfr1034	protein_coding	0.1	0.1	0.1	0.1	0.1	0.1	0.1	0.1	0.1	0.1	0.1	0.1	0.102304	0.1	0.1	0.1	0.1	0.1	0.1	0.1	0.1	0.1	0.1	0.1	0.1	0.1	0.1	0.1	0.1	0.1	0.1	0.1	0.1	0.1	0.1	0.1
ENSMUSG00000102053.1	Gm4064	protein_coding	0.1	0.1	0.1	0.1	0.1	0.1	0.1	0.1	0.1	0.1	0.1	0.1	0.1	0.1	0.1	0.1	0.1	0.1	0.1	0.1	0.1	0.1	0.1	0.1	0.1	0.1	0.1	0.1	0.1	0.1	0.1	0.1	0.1	0.1	0.1	0.1
ENSMUSG00000102049.1	Zbed6	protein_coding	0.223904	0.1	0.826133	0.101118	0.36646	0.91513	1.16599	0.986248	0.1	0.272721	1.62415	1.68345	5.44611	4.44014	3.3587	2.087	2.62655	1.07518	2.59613	0.305721	2.18817	0.524533	1.18187	2.65227	2.00145	0.343735	0.334849	0.802978	0.932254	2.53011	0.1	0.1	0.1	1.24542	0.1	0.484234
ENSMUSG00000102045.1	Gm21294	protein_coding	0.1	0.1	0.1	0.1	0.1	0.1	0.1	0.1	0.1	0.1	0.1	0.1	0.1	0.1	0.1	0.1	0.1	0.1	0.1	0.1	0.1	0.1	0.1	0.1	0.1	0.1	0.1	0.1	0.1	0.1	0.1	0.1	0.1	0.1	0.1	0.1
ENSMUSG00000102037.1	Bcl2a1a	protein_coding	0.1	0.1	0.1	0.1	0.1	0.1	0.1	0.1	0.1	0.1	0.1	0.1	2.35311	0.1	0.1	0.230458	0.1	0.1	0.1	0.1	0.163717	0.1	0.1	0.1	0.1	0.1	0.1	0.1	0.1	0.1	0.1	0.1	0.1	0.1	0.1	0.1
ENSMUSG00000102030.1	Gm29106	protein_coding	0.1	0.1	0.1	0.1	0.1	0.1	0.1	0.1	0.1	0.1	0.1	0.1	0.1	0.1	0.1	0.1	0.1	0.1	0.1	0.1	0.1	0.1	0.1	0.1	0.1	0.1	0.1	0.1	0.1	0.1	0.1	0.1	0.1	0.1	0.1	0.1
ENSMUSG00000102018.7	K230010J24Rik	protein_coding	0.1	0.1	0.1	0.1	0.1	0.1	0.152663	0.1	0.127066	0.1	0.1	0.1	0.86025	0.1	0.478636	0.1	0.1	0.1	0.377352	0.1	0.574913	0.1	1.07352	0.1	0.1	0.234959	0.657279	0.1	0.1	0.1	0.1	0.1	0.1	0.1	0.1	0.1
ENSMUSG00000101976.1	Olfr998	protein_coding	0.1	0.1	0.1	0.1	0.1	0.1	0.1	0.1	0.1	0.1	0.1	0.1	0.1	0.1	0.1	0.1	0.1	0.1	0.1	0.1	0.1	0.1	0.1	0.1	0.1	0.1	0.1	0.1	0.1	0.1	0.1	0.1	0.1	0.1	0.1	0.1
ENSMUSG00000101972.1	Hist1h3i	protein_coding	0.1	0.1	0.1	0.1	0.1	0.1	0.1	0.1	0.1	0.1	0.1	0.212045	0.1	0.1	0.1	0.1	0.1	0.1	0.372984	0.1	0.1	0.369758	0.1	0.1	0.1	0.1	0.1	0.1	0.1	0.1	0.1	0.1	0.1	0.1	0.1	0.1
ENSMUSG00000101959.1	Ldhal6b	protein_coding	0.1	0.1	0.1	0.1	0.1	0.1	0.1	0.1	0.1	0.1	0.1	0.1	0.1	0.1	0.1	0.1	0.1	0.1	0.1	0.1	0.1	0.1	0.1	0.1	0.1	0.1	0.1	0.1	0.1	0.1	0.1	0.1	0.1	0.1	0.1	0.1
ENSMUSG00000101933.1	Gm20835	protein_coding	0.1	0.1	0.1	0.1	0.1	0.1	0.1	0.1	0.1	0.1	0.1	0.1	0.1	0.1	0.1	0.1	0.1	0.1	0.1	0.1	0.1	0.1	0.1	0.1	0.1	0.1	0.1	0.1	0.1	0.1	0.1	0.1	0.1	0.1	0.1	0.1
ENSMUSG00000101928.1	Gm20824	protein_coding	0.1	0.1	0.1	0.1	0.1	0.1	0.1	0.1	0.1	0.1	0.1	0.1	0.1	0.1	0.1	0.1	0.1	0.1	0.1	0.1	0.1	0.1	0.1	0.1	0.1	0.1	0.1	0.1	0.1	0.1	0.1	0.1	0.1	0.1	0.1	0.1
ENSMUSG00000101918.1	Olfr1225	protein_coding	0.1	0.1	0.1	0.1	0.1	0.1	0.1	0.1	0.1	0.1	0.1	0.1	0.1	0.1	0.1	0.1	0.1	0.1	0.1	0.1	0.1	0.1	0.1	0.1	0.1	0.1	0.1	0.1	0.1	0.1	0.1	0.1	0.1	0.1	0.1	0.1
ENSMUSG00000101915.1	Gm28102	protein_coding	0.1	0.1	0.1	0.1	0.1	0.1	0.1	0.1	0.1	0.1	0.1	0.1	0.1	0.1	0.1	0.1	0.1	0.1	0.1	0.1	0.1	0.1	0.1	0.1	0.1	0.1	0.1	0.1	0.1	0.1	0.1	0.1	0.1	0.1	0.1	0.1
ENSMUSG00000101892.1	9130401M01Rik	protein_coding	0.1	0.1	0.1	0.1	0.16219	1.28461	0.668145	1.01954	0.442194	0.570908	4.08074	1.2866	1.21402	0.1	1.54943	5.23525	2.32727	0.696846	0.882694	1.07729	0.798569	0.468903	1.10944	1.09558	0.301535	0.648747	2.8739	0.318744	0.874716	3.19595	0.1	0.1	0.1	0.47212	0.407469	0.1
ENSMUSG00000101874.1	Olfr1391	protein_coding	0.1	0.1	0.1	0.1	0.1	0.1	0.1	0.1	0.1	0.1	0.1	0.1	0.1	0.1	0.1	0.1	0.1	0.1	0.1	0.1	0.1	0.1	0.1	0.1	0.1	0.1	0.1	0.1	0.1	0.1	0.1	0.1	0.1	0.1	0.1	0.1
ENSMUSG00000101819.1	Gm14474	protein_coding	0.1	0.1	0.1	0.1	0.1	0.1	0.1	0.1	0.1	0.1	0.1	0.1	0.1	0.1	0.1	0.1	0.1	0.1	0.1	0.1	0.1	0.1	0.1	0.1	0.1	0.1	0.1	0.1	0.1	0.1	0.1	0.1	0.1	0.1	0.1	0.1
ENSMUSG00000101818.1	Gm28269	protein_coding	0.1	0.1	0.1	0.1	0.1	0.1	0.1	0.1	0.1	0.1	0.1	0.1	0.1	0.1	0.1	0.1	0.1	0.1	0.1	0.1	0.1	0.1	0.1	0.1	0.1	0.1	0.1	0.1	0.1	0.1	0.1	0.1	0.1	0.1	0.1	0.1
ENSMUSG00000101766.1	Gm20908	protein_coding	0.1	0.1	0.1	0.1	0.1	0.1	0.1	0.1	0.1	0.1	0.1	0.1	0.1	0.1	0.1	0.1	0.1	0.1	0.1	0.1	0.1	0.1	0.1	0.1	0.1	0.1	0.1	0.1	0.1	0.1	0.1	0.1	0.1	0.1	0.1	0.1
ENSMUSG00000101750.1	Olfr1392	protein_coding	0.1	0.1	0.1	0.1	0.1	0.1	0.1	0.1	0.1	0.1	0.1	0.1	0.1	0.1	0.1	0.1	0.1	0.1	0.1	0.1	0.1	0.1	0.1	0.1	0.1	0.1	0.1	0.1	0.1	0.1	0.1	0.1	0.1	0.1	0.1	0.1
ENSMUSG00000101725.6	Gm29423	protein_coding	0.1	0.1	0.1	0.1	0.1	0.1	0.1	0.1	0.1	0.1	0.1	0.1	0.1	0.1	0.1	0.1	0.1	0.1	0.1	0.1	0.1	0.1	0.1	0.1	0.1	0.1	0.1	0.1	0.1	0.1	0.1	0.1	0.1	0.1	0.1	0.1
ENSMUSG00000101667.1	Gm29289	protein_coding	0.1	0.1	0.1	0.1	0.1	0.1	0.1	0.1	0.1	0.1	0.1	0.1	0.1	0.1	0.1	0.1	0.1	0.1	0.1	0.1	0.1	0.1	0.1	0.1	0.1	0.1	0.1	0.1	0.1	0.1	0.1	0.1	0.1	0.1	0.1	0.1
ENSMUSG00000101653.1	Gm20792	protein_coding	0.1	0.1	0.1	0.1	0.1	0.1	0.1	0.1	0.1	0.1	0.1	0.1	0.1	0.1	0.1	0.1	0.1	0.1	0.1	0.1	0.1	0.1	0.1	0.1	0.1	0.1	0.1	0.1	0.1	0.1	0.1	0.1	0.1	0.1	0.1	0.1
ENSMUSG00000101645.1	Gm28635	protein_coding	0.1	0.1	0.1	0.1	0.1	0.1	0.1	0.1	0.1	0.1	0.1	0.1	0.1	0.1	0.1	0.1	0.1	0.1	0.1	0.1	0.1	0.1	0.1	0.1	0.1	0.1	0.1	0.1	0.1	0.150772	0.1	0.1	0.1	0.1	0.1	0.1
ENSMUSG00000101638.1	Scgb1b11	protein_coding	0.1	0.1	0.1	0.1	0.1	0.1	0.1	0.1	0.1	0.1	0.1	0.1	0.1	0.1	0.1	0.1	0.1	0.1	0.1	0.1	0.1	0.1	0.1	0.1	0.1	0.1	0.1	0.1	0.1	0.1	0.1	0.1	0.1	0.1	0.1	0.1
ENSMUSG00000101605.1	Ace3	protein_coding	0.1	0.1	0.1	0.1	0.1	0.1	0.1	0.1	0.1	0.1	0.1	0.1	0.1	0.1	0.1	0.1	0.1	0.1	0.1	0.1	0.1	0.1	0.1	0.1	0.1	0.1	0.1	0.1	0.1	0.1	0.1	0.1	0.1	0.1	0.1	0.1
ENSMUSG00000101578.1	Vmn1r206	protein_coding	0.1	0.1	0.1	0.1	0.1	0.1	0.1	0.1	0.1	0.1	0.1	0.1	0.1	0.1	0.1	0.1	1.05569	0.1	0.1	0.1	0.1	0.1	0.1	0.1	0.1	0.1	0.1	0.1	0.1	0.1	0.1	0.1	0.1	0.1	0.1	0.1
ENSMUSG00000101540.1	Gm28465	protein_coding	0.1	0.1	0.1	0.1	0.1	0.1	0.1	0.1	0.1	0.1	0.1	0.1	0.1	0.1	0.1	0.1	0.1	0.1	0.1	0.1	0.1	0.1	0.1	0.1	0.1	0.1	0.1	0.1	0.1	0.1	0.1	0.1	0.1	0.1	0.1	0.1
ENSMUSG00000101528.1	Gm29110	protein_coding	0.1	0.1	0.1	0.1	0.1	0.1	0.1	0.1	0.1	0.1	0.1	0.1	0.1	0.1	0.1	0.1	0.1	0.1	0.1	0.1	0.1	0.1	0.1	0.1	0.1	0.1	0.1	0.1	0.1	0.1	0.1	0.1	0.1	0.1	0.1	0.1
ENSMUSG00000101523.1	Gm10031	protein_coding	0.1	0.1	0.1	0.1	0.100962	0.454218	0.433456	0.1	0.127863	0.183195	0.191276	0.705881	0.628338	0.456024	0.553973	0.955427	1.05034	0.85848	0.861811	0.402517	0.298476	0.443414	0.801281	0.755084	0.142816	0.713004	0.323547	0.1	0.404583	0.584881	0.1	0.1	0.1	0.400085	0.1	0.1
ENSMUSG00000101520.1	Scgb1b12	protein_coding	0.1	0.1	0.1	0.1	0.1	0.1	0.1	0.1	0.1	0.1	0.1	0.1	0.1	0.1	0.1	0.1	0.1	0.1	0.1	0.1	0.1	0.1	0.1	0.1	0.1	0.1	0.1	0.1	0.1	0.1	0.1	0.1	0.1	0.1	0.1	0.1
ENSMUSG00000101500.1	Gm2863	protein_coding	0.1	0.1	0.1	0.1	0.1	0.1	0.1	0.1	0.1	0.1	0.1	0.1	0.1	0.1	0.1	0.1	0.1	0.1	0.1	0.1	0.1	0.1	0.1	0.1	0.1	0.1	0.1	0.1	0.1	0.1	0.1	0.1	0.1	0.1	0.1	0.1
ENSMUSG00000101488.1	Olfr65	protein_coding	0.1	0.1	0.1	0.1	0.1	0.1	0.1	0.1	0.1	0.1	0.1	0.1	0.1	0.1	0.1	0.1	0.1	0.1	0.1	0.1	0.1	0.1	0.1	0.1	0.1	0.1	0.1	0.1	0.1	0.1	0.1	0.1	0.1	0.1	0.1	0.1
ENSMUSG00000101480.1	Olfr1220	protein_coding	0.1	0.1	0.1	0.1	0.1	0.1	0.1	0.1	0.1	0.1	0.1	0.1	0.1	0.1	0.1	0.1	0.1	0.1	0.1	0.1	0.1	0.1	0.1	0.1	0.1	0.1	0.1	0.1	0.1	0.1	0.1	0.1	0.1	0.1	0.1	0.1
ENSMUSG00000101471.1	Gm29276	protein_coding	0.1	0.1	0.1	0.1	0.1	0.1	0.1	0.1	0.1	0.1	0.1	0.1	0.1	0.1	0.1	0.1	0.1	0.1	0.1	0.1	0.1	0.1	0.1	0.1	0.1	0.1	0.1	0.1	0.1	0.1	0.1	0.1	0.1	0.1	0.1	0.1
ENSMUSG00000101436.1	Gm5157	protein_coding	0.1	0.1	0.1	0.1	0.1	0.1	0.1	0.1	0.1	0.1	0.1	0.1	0.1	0.1	0.1	0.1	0.1	0.1	0.1	0.1	0.1	0.1	0.1	0.1	0.1	0.1	0.1	0.1	0.1	0.1	0.1	0.1	0.1	0.1	0.1	0.1
ENSMUSG00000101415.1	Gm28168	protein_coding	0.1	0.1	0.1	0.1	0.1	0.1	0.1	0.1	0.1	0.1	0.1	0.1	0.1	0.1	0.1	0.1	0.1	0.1	0.1	0.1	0.1	0.1	0.1	0.1	0.1	0.1	0.1	0.1	0.1	0.1	0.1	0.1	0.1	0.1	0.1	0.1
ENSMUSG00000101401.1	Scgb1b18	protein_coding	0.1	0.1	0.1	0.1	0.1	0.1	0.1	0.1	0.1	0.1	0.1	0.1	0.1	0.1	0.1	0.1	0.1	0.1	0.1	0.1	0.1	0.1	0.1	0.1	0.1	0.1	0.1	0.1	0.1	0.1	0.1	0.1	0.1	0.1	0.1	0.1
ENSMUSG00000101399.1	Gm28961	protein_coding	0.1	0.1	0.1	0.1	0.1	0.1	0.1	0.1	0.1	0.1	0.1	0.1	0.1	0.1	0.1	0.1	0.1	0.1	0.1	0.1	0.1	0.1	0.1	0.1	0.1	0.1	0.1	0.1	0.1	0.1	0.1	0.1	0.1	0.1	0.1	0.1
ENSMUSG00000101396.1	Gm28510	protein_coding	0.1	0.1	0.1	0.1	0.1	0.1	0.1	0.1	0.1	0.1	0.1	0.1	0.1	0.1	0.1	0.1	0.1	0.1	0.1	0.1	0.1	0.1	0.1	0.1	0.1	0.1	0.1	0.1	0.1	0.1	0.1	0.1	0.1	0.1	0.1	0.1
ENSMUSG00000101391.1	Olfr1217	protein_coding	0.1	0.1	0.1	0.1	0.1	0.1	0.1	0.1	0.1	0.1	0.1	0.1	0.1	0.1	0.1	0.1	0.1	0.1	0.1	0.1	0.1	0.1	0.1	0.1	0.1	0.1	0.1	0.1	0.1	0.1	0.1	0.1	0.1	0.1	0.1	0.1
ENSMUSG00000101389.1	Ms4a4a	protein_coding	0.1	0.1	0.1	0.1	0.1	0.1	0.1	0.1	0.1	0.1	0.1	0.1	0.287735	0.1	0.134812	0.1	0.1	0.1	0.1	0.1	0.1	0.1	0.1	0.1	0.1	0.1	0.1	0.1	0.1	0.1	0.1	0.1	0.1	0.1	0.1	0.1
ENSMUSG00000101381.1	Gm3701	protein_coding	0.1	0.1	0.1	0.1	0.1	0.1	0.1	0.1	0.1	0.1	0.1	0.1	0.1	0.1	0.1	0.1	0.1	0.1	0.1	0.1	0.1	0.1	0.1	0.1	0.1	0.1	0.1	0.1	0.1	0.1	0.1	0.1	0.1	0.1	0.1	0.1
ENSMUSG00000101361.1	Gm7356	protein_coding	0.1	0.1	0.1	0.1	0.1	0.1	0.1	0.1	0.1	0.1	0.1	0.1	0.1	0.1	0.1	0.1	0.1	0.1	0.1	0.1	0.1	0.1	0.1	0.1	0.1	0.1	0.1	0.1	0.1	0.1	0.1	0.1	0.1	0.1	0.1	0.1
ENSMUSG00000101355.1	Hist1h3h	protein_coding	0.1	0.1	0.1	0.1	0.1	0.1	0.1	0.1	0.1	0.1	0.1	0.1	0.1	0.1	0.1	0.1	0.1	0.1	0.1	0.1	0.1	0.1	0.1	0.1	0.1	0.1	0.1	0.1	0.1	0.1	0.1	0.1	0.1	0.1	0.1	0.1
ENSMUSG00000101337.6	Dnah7c	protein_coding	0.1	0.1	0.1	0.1	0.1	0.1	0.1	0.1	0.1	0.1	0.1	0.1	0.771931	0.1	0.286844	0.1	0.32643	0.1	0.173085	0.1	0.1	0.1	0.1	0.1	0.507291	0.107434	0.1	0.1	0.1	0.1	0.1	0.1	0.1	0.1	0.224101	0.1
ENSMUSG00000101315.1	Krtap28-13	protein_coding	0.1	0.1	0.1	0.1	0.1	0.1	0.1	0.1	0.1	0.1	0.1	0.1	0.1	0.1	0.1	0.1	0.1	0.1	0.1	0.1	0.1	0.1	0.1	0.1	0.1	0.1	0.1	0.1	0.1	0.1	0.1	0.1	0.1	0.1	0.1	0.1
ENSMUSG00000101303.1	B020011L13Rik	protein_coding	0.1	0.1	0.1	0.1	0.1	0.1	0.1	0.1	0.1	0.1	0.1	0.1	0.1	0.1	0.1	0.1	0.1	0.1	0.1	0.1	0.1	0.1	0.1	0.1	0.1	0.1	0.1	0.1	0.1	0.1	0.1	0.1	0.1	0.1	0.1	0.1
ENSMUSG00000101298.1	Gm28308	protein_coding	0.1	0.1	0.1	0.1	0.1	0.1	0.106305	0.1	0.1	0.1	0.1	0.1	0.1	0.1	0.1	0.1	0.1	0.1	0.1	0.1	0.1	0.1	0.1	0.1	0.136426	0.1	0.1	0.1	0.1	0.1	0.1	0.1	0.1	0.1	0.1	0.1
ENSMUSG00000101294.1	Gm2913	protein_coding	0.1	0.1	0.1	0.1	0.1	0.1	0.1	0.1	0.1	0.1	0.1	0.1	0.1	0.1	0.1	0.1	0.1	0.1	0.1	0.1	0.1	0.1	0.1	0.1	0.1	0.1	0.1	0.1	0.1	0.1	0.1	0.1	0.1	0.1	0.1	0.1
ENSMUSG00000101286.1	Gm21317	protein_coding	0.1	0.1	0.1	0.1	0.1	0.1	0.1	0.1	0.1	0.1	0.1	0.1	0.1	0.1	0.1	0.1	0.1	0.1	0.1	0.1	0.1	0.1	0.1	0.1	0.1	0.1	0.1	0.1	0.1	0.1	0.1	0.1	0.1	0.1	0.1	0.1
ENSMUSG00000101252.1	Ifna6	protein_coding	0.1	0.1	0.1	0.1	0.1	0.1	0.1	0.1	0.1	0.1	0.1	0.1	0.1	0.1	0.1	0.1	0.1	0.1	0.1	0.1	0.1	0.1	0.1	0.1	0.1	0.1	0.1	0.1	0.1	0.1	0.1	0.1	0.1	0.1	0.1	0.1
ENSMUSG00000101243.1	Gm28919	protein_coding	0.1	0.1	0.1	0.1	0.1	0.1	0.1	0.1	0.1	0.1	0.1	0.1	0.1	0.1	0.1	0.1	0.1	0.1	0.1	0.1	0.1	0.1	0.1	0.1	0.1	0.1	0.1	0.1	0.1	0.1	0.1	0.1	0.1	0.1	0.1	0.1
ENSMUSG00000101232.1	Scgb1b15	protein_coding	0.1	0.1	0.1	0.1	0.1	0.1	0.1	0.1	0.1	0.1	0.1	0.1	0.1	0.1	0.1	0.1	0.1	0.1	0.1	0.1	0.1	0.1	0.1	0.1	0.1	0.1	0.1	0.1	0.1	0.1	0.1	0.1	0.1	0.1	0.1	0.1
ENSMUSG00000101174.6	Hoxd4	protein_coding	0.1	0.1	0.1	0.1	0.1	0.1	0.630828	0.1	0.1	0.1	0.1	0.1	0.1	0.1	0.1	0.1	0.1	0.1	0.1	0.1	0.1	0.1	0.1	0.1	0.728871	0.1	0.1	0.1	0.1	0.1	0.1	0.1	0.1	0.1	0.1	0.1
ENSMUSG00000101163.1	Gm13278	protein_coding	0.1	0.1	0.1	0.1	0.1	0.1	0.1	0.1	0.1	0.1	0.1	0.1	0.1	0.1	0.1	0.1	0.1	0.1	0.1	0.1	0.1	0.1	0.1	0.1	0.1	0.1	0.1	0.1	0.1	0.1	0.1	0.1	0.1	0.1	0.1	0.1
ENSMUSG00000101158.1	Gm20894	protein_coding	0.1	0.1	0.1	0.1	0.1	0.1	0.1	0.1	0.1	0.1	0.1	0.1	0.1	0.1	0.1	0.1	0.1	0.1	0.1	0.1	0.1	0.1	0.1	0.1	0.1	0.1	0.1	0.1	0.1	0.1	0.1	0.1	0.1	0.1	0.1	0.1
ENSMUSG00000101157.1	Gm20905	protein_coding	0.1	0.1	0.1	0.1	0.1	0.1	0.1	0.1	0.1	0.1	0.1	0.1	0.1	0.1	0.1	0.1	0.1	0.1	0.1	0.1	0.1	0.1	0.1	0.1	0.1	0.1	0.1	0.1	0.1	0.1	0.1	0.1	0.1	0.1	0.1	0.1
ENSMUSG00000101155.6	Sly	protein_coding	0.1	0.1	0.1	0.1	0.1	0.1	0.1	0.1	0.1	0.1	0.1	0.1	0.1	0.1	0.1	0.1	0.1	0.1	0.1	0.1	0.1	0.1	0.1	0.1	0.1	0.1	0.1	0.1	0.1	0.1	0.1	0.1	0.1	0.1	0.1	0.1
ENSMUSG00000101152.1	Gm28305	protein_coding	0.1	0.1	0.1	0.1	0.1	0.1	0.1	0.1	0.1	0.1	0.1	0.1	0.1	0.1	0.1	0.1	0.1	0.1	0.1	0.1	0.1	0.1	0.1	0.1	0.1	0.1	0.1	0.11803	0.1	0.1	0.1	0.1	0.1	0.1	0.1	0.1
ENSMUSG00000101146.1	Gm20814	protein_coding	0.1	0.1	0.1	0.1	0.1	0.1	0.1	0.1	0.1	0.1	0.1	0.1	0.1	0.1	0.1	0.1	0.1	0.1	0.1	0.1	0.1	0.1	0.1	0.1	0.1	0.1	0.1	0.1	0.1	0.1	0.1	0.1	0.1	0.1	0.1	0.1
ENSMUSG00000101078.1	Olfr1166	protein_coding	0.1	0.1	0.1	0.1	0.1	0.1	0.1	0.1	0.1	0.1	0.1	0.1	0.1	0.1	0.1	0.1	0.1	0.1	0.1	0.1	0.1	0.1	0.1	0.1	0.1	0.1	0.1	0.1	0.1	0.1	0.1	0.1	0.1	0.1	0.1	0.1
ENSMUSG00000101073.1	Vmn1r200	protein_coding	0.1	0.1	0.1	0.1	0.1	0.1	0.1	0.1	0.1	0.1	0.1	0.1	0.1	0.1	0.1	0.1	0.1	0.1	0.1	0.1	0.1	0.1	0.1	0.1	0.1	0.1	0.1	0.1	0.1	0.1	0.1	0.1	0.1	0.1	0.1	0.1
ENSMUSG00000101053.1	Gm20815	protein_coding	0.1	0.1	0.1	0.1	0.1	0.1	0.1	0.1	0.1	0.1	0.1	0.1	0.1	0.1	0.1	0.1	0.1	0.1	0.1	0.1	0.1	0.1	0.1	0.1	0.1	0.1	0.1	0.1	0.1	0.1	0.1	0.1	0.1	0.1	0.1	0.1
ENSMUSG00000101031.1	Ms4a12	protein_coding	0.1	0.1	0.1	0.1	0.1	0.1	0.1	0.1	0.1	0.1	0.1	0.1	0.1	0.1	0.1	0.1	0.1	0.1	0.1	0.1	0.1	0.1	0.1	0.1	0.1	0.1	0.1	0.1	0.1	0.1	0.1	0.1	0.1	0.1	0.1	0.1
ENSMUSG00000101026.1	D730001G18Rik	protein_coding	0.1	0.1	0.1	0.1	0.1	0.1	0.1	0.1	0.1	0.1	0.1	0.1	0.1	0.1	0.1	0.1	0.1	0.1	0.1	0.1	0.1	0.1	0.1	0.1	0.1	0.1	0.1	0.1	0.1	0.1	0.1	0.1	0.1	0.1	0.1	0.1
ENSMUSG00000100972.1	Gm28553	protein_coding	0.1	0.1	0.1	0.1	0.1	0.1	0.1	0.1	0.1	0.1	0.1	0.1	0.1	0.1	0.1	0.1	0.1	0.1	0.1	0.1	0.1	0.1	0.1	0.1	0.1	0.1	0.1	0.1	0.1	0.1	0.1	0.1	0.1	0.1	0.1	0.1
ENSMUSG00000100967.1	Gm29666	protein_coding	0.1	0.1	0.1	0.1	0.1	0.1	0.1	0.1	0.1	0.1	0.249446	0.1	0.189855	0.1	0.169805	0.1	0.328855	0.155036	0.1	0.1	0.1	0.1	0.131928	0.1	0.1	0.104247	0.1	0.1	0.282784	0.125303	0.1	0.1	0.1	0.1	0.1	0.1
ENSMUSG00000100963.1	Gm28372	protein_coding	0.1	0.1	0.1	0.1	0.1	0.1	0.1	0.1	0.1	0.1	0.1	0.1	0.1	0.1	0.1	0.1	0.1	0.1	0.1	0.1	0.1	0.1	0.1	0.1	0.1	0.1	0.1	0.1	0.1	0.1	0.1	0.1	0.1	0.1	0.1	0.1
ENSMUSG00000100950.1	Taar7f	protein_coding	0.1	0.1	0.1	0.1	0.1	0.1	0.1	0.1	0.1	0.1	0.1	0.1	0.1	0.1	0.1	0.1	0.1	0.1	0.1	0.1	0.1	0.1	0.1	0.1	0.1	0.1	0.1	0.1	0.1	0.1	0.1	0.1	0.1	0.1	0.1	0.1
ENSMUSG00000100939.1	Gm28998	protein_coding	0.1	0.1	0.1	0.1	0.1	0.1	0.1	0.1	0.1	0.1	0.1	0.1	0.1	0.1	0.1	0.1	0.1	0.1	0.1	0.1	0.1	0.1	0.1	0.1	0.1	0.1	0.1	0.1	0.1	0.1	0.1	0.1	0.1	0.1	0.1	0.1
ENSMUSG00000100937.1	1700020D05Rik	protein_coding	0.1	0.1	0.1	0.1	0.1	0.171954	0.1	0.1	0.1	0.1	0.1	0.1	0.1	0.1	0.1	0.1	0.1	0.1	0.1	0.1	0.1	0.1	0.396591	0.1	0.1	0.1	0.1	0.1	0.1	0.800422	0.1	0.1	0.1	0.789828	0.1	0.1
ENSMUSG00000100923.1	Olfr10	protein_coding	0.1	0.1	0.1	0.1	0.1	0.1	0.1	0.1	0.1	0.1	0.1	0.1	0.1	0.1	0.1	0.1	0.1	0.1	0.1	0.1	0.1	0.1	0.1	0.1	0.1	0.1	0.1	0.1	0.1	0.1	0.1	0.1	0.1	0.1	0.1	0.1
ENSMUSG00000100916.2	Lhb	protein_coding	0.1	0.1	0.1	0.1	0.1	0.1	0.1	0.1	0.1	0.1	0.1	0.1	0.1	0.1	0.1	0.1	0.1	0.1	0.351831	0.1	0.1	0.1	0.1	0.1	0.488061	0.1	0.1	0.1	0.1	0.1	0.1	0.1	0.1	0.1	0.1	0.1
ENSMUSG00000100902.1	Gm20850	protein_coding	0.1	0.1	0.1	0.1	0.1	0.1	0.1	0.1	0.1	0.1	0.1	0.1	0.1	0.1	0.1	0.1	0.1	0.1	0.1	0.1	0.1	0.1	0.1	0.1	0.1	0.1	0.1	0.1	0.1	0.1	0.1	0.1	0.1	0.1	0.1	0.1
ENSMUSG00000100899.1	Olfr1167	protein_coding	0.1	0.1	0.1	0.1	0.1	0.1	0.1	0.1	0.1	0.1	0.1	0.1	0.1	0.1	0.1	0.1	0.1	0.1	0.1	0.1	0.1	0.1	0.1	0.1	0.1	0.1	0.1	0.1	0.1	0.1	0.1	0.1	0.1	0.1	0.1	0.1
ENSMUSG00000100892.1	Gm20897	protein_coding	0.1	0.1	0.1	0.1	0.1	0.1	0.1	0.1	0.1	0.1	0.1	0.1	0.1	0.1	0.1	0.1	0.1	0.1	0.1	0.1	0.1	0.1	0.1	0.1	0.1	0.1	0.1	0.1	0.1	0.1	0.1	0.1	0.1	0.1	0.1	0.1
ENSMUSG00000100856.1	Gm21627	protein_coding	0.1	0.1	0.1	0.1	0.1	0.1	0.1	0.1	0.1	0.1	0.1	0.1	0.1	0.1	0.1	0.1	0.1	0.1	0.1	0.1	0.1	0.1	0.1	0.1	0.1	0.1	0.1	0.1	0.1	0.1	0.1	0.1	0.1	0.1	0.1	0.1
ENSMUSG00000100855.1	Gm6976	protein_coding	0.1	0.1	0.1	0.1	0.1	0.1	0.103488	0.1	0.1	0.1	0.1	0.1	0.74989	0.1	0.1	0.1	0.1	0.1	0.1	0.1	0.1	0.1	0.1	0.162369	0.1	0.1	0.1	0.1	0.1	0.1	0.1	0.1	0.1	0.1	0.1	0.1
ENSMUSG00000100846.1	Gm28845	protein_coding	0.1	0.1	0.1	0.1	0.1	0.1	0.1	0.1	0.1	0.1	0.1	0.1	0.1	0.1	0.1	0.1	0.1	0.1	0.1	0.1	0.1	0.1	0.1	0.1	0.1	0.1	0.1	0.1	0.1	0.1	0.1	0.1	0.1	0.1	0.1	0.1
ENSMUSG00000100838.1	Gm29094	protein_coding	0.1	0.1	0.1	0.1	0.1	0.1	0.1	0.1	0.1	0.1	0.1	0.1	0.1	0.127017	0.1	0.1	0.1	0.1	0.680378	0.1	0.1	0.241227	0.1	0.1	0.1	0.1	0.1	0.1	0.1	0.123882	0.1	0.1	0.1	0.1	0.1	0.1
ENSMUSG00000100828.1	Olfr1246	protein_coding	0.1	0.1	0.1	0.1	0.1	0.1	0.1	0.1	0.1	0.1	0.1	0.1	0.1	0.1	0.1	0.1	0.1	0.1	0.1	0.1	0.1	0.1	0.1	0.1	0.1	0.1	0.1	0.1	0.1	0.1	0.1	0.1	0.1	0.1	0.1	0.1
ENSMUSG00000100729.1	Gm29010	protein_coding	0.1	0.1	0.1	0.1	0.1	0.1	0.1	0.1	0.1	0.1	0.1	0.1	0.1	0.1	0.1	0.1	0.1	0.1	0.1	0.1	0.1	0.1	0.1	0.1	0.1	0.1	0.1	0.1	0.1	0.1	0.1	0.1	0.1	0.1	0.1	0.1
ENSMUSG00000100726.1	Gm21497	protein_coding	0.1	0.1	0.1	0.1	0.1	0.1	0.1	0.1	0.1	0.1	0.1	0.1	0.1	0.1	0.1	0.1	0.1	0.1	0.1	0.1	0.1	0.1	0.1	0.1	0.1	0.1	0.1	0.1	0.1	0.1	0.1	0.1	0.1	0.1	0.1	0.1
ENSMUSG00000100713.1	Ifna7	protein_coding	0.1	0.1	0.1	0.1	0.1	0.1	0.1	0.1	0.1	0.1	0.1	0.1	0.1	0.1	0.1	0.1	0.1	0.1	0.1	0.1	0.1	0.1	0.1	0.1	0.1	0.1	0.1	0.1	0.1	0.1	0.1	0.1	0.1	0.1	0.1	0.1
ENSMUSG00000100708.1	Gm21173	protein_coding	0.1	0.1	0.1	0.1	0.1	0.1	0.1	0.1	0.1	0.1	0.1	0.1	0.1	0.1	0.1	0.1	0.1	0.1	0.1	0.1	0.1	0.1	0.1	0.1	0.1	0.1	0.1	0.1	0.1	0.1	0.1	0.1	0.1	0.1	0.1	0.1
ENSMUSG00000100704.1	Gm28434	protein_coding	0.1	0.1	0.1	0.1	0.1	0.1	0.1	0.1	0.1	0.1	0.1	0.1	0.1	0.1	0.1	0.1	0.1	0.1	0.1	0.1	1.55911	0.1	0.1	0.1	0.1	0.1	0.1	0.1	0.1	0.1	0.1	0.1	0.1	0.1	0.1	0.1
ENSMUSG00000100689.1	Taar7e	protein_coding	0.1	0.1	0.1	0.1	0.1	0.1	0.1	0.1	0.1	0.1	0.1	0.1	0.1	0.1	0.1	0.1	0.1	0.1	0.1	0.1	0.1	0.1	0.1	0.1	0.1	0.1	0.1	0.1	0.1	0.1	0.1	0.1	0.1	0.1	0.1	3.65145
ENSMUSG00000100679.1	Gm28778	protein_coding	0.1	0.1	0.1	0.1	1.11816	0.1	0.440532	1.2244	0.304522	0.744873	1.28563	0.854541	2.44719	63.7402	0.1	2.47465	1.93199	0.1	0.1	1.33006	1.2326	0.1	1.44757	1.78337	0.1	1.26087	0.315493	0.1	0.248949	0.1	0.1	0.1	0.1	0.1	0.1	10.7358
ENSMUSG00000100667.1	1700040F15Rik	protein_coding	0.1	0.1	0.1	0.1	0.1	0.1	0.1	0.1	0.1	0.1	0.1	0.1	0.1	0.1	0.1	0.1	0.1	0.1	0.1	0.1	0.1	0.1	0.1	0.1	0.1	0.1	0.1	0.1	0.1	0.1	0.1	0.1	0.1	0.1	0.1	0.1
ENSMUSG00000100645.1	Gm28576	protein_coding	0.1	0.1	0.1	0.1	0.1	0.1	0.1	0.1	0.1	0.1	0.1	0.1	0.1	0.1	0.1	0.1	0.1	0.1	0.1	0.1	0.1	0.1	0.1	0.1	0.1	0.1	0.1	0.1	0.1	0.1	0.1	0.1	0.1	0.1	0.1	0.1
ENSMUSG00000100634.1	Gm28171	protein_coding	0.1	0.1	0.1	0.1	0.1	0.1	0.1	0.1	0.1	0.1	0.1	0.1	0.1	0.1	0.1	0.1	0.1	0.1	0.1	0.1	0.1	0.1	0.1	0.1	0.1	0.1	0.1	0.1	0.1	0.1	0.1	0.1	0.1	0.1	0.1	0.1
ENSMUSG00000100631.1	Olfr996	protein_coding	0.1	0.1	0.1	0.1	0.1	0.1	0.1	0.1	0.1	0.1	0.1	0.1	0.1	0.1	0.1	0.1	0.1	0.1	0.1	0.1	0.1	0.1	0.1	0.1	0.1	0.1	0.1	0.1	0.1	0.1	0.1	0.1	0.1	0.1	0.1	0.1
ENSMUSG00000100626.1	Gm14483	protein_coding	0.1	0.1	0.1	0.1	0.1	0.1	0.1	0.1	0.1	0.1	0.1	0.1	0.1	0.1	0.1	0.1	0.1	0.1	0.1	0.1	0.1	0.1	0.1	0.1	0.1	0.1	0.1	0.1	0.1	0.1	0.1	0.1	0.1	0.1	0.1	0.1
ENSMUSG00000100622.1	Gm20379	protein_coding	0.1	0.1	0.1	0.1	0.1	0.1	0.1	0.1	0.1	0.1	0.1	0.1	0.1	0.1	0.1	0.472613	0.1	0.1	0.1	0.1	0.1	0.1	0.1	0.1	2.27422	0.1	0.1	0.1	0.1	0.1	0.1	0.1	0.1	0.1	0.1	0.1
ENSMUSG00000100621.1	Gm28374	protein_coding	0.1	0.1	0.1	0.1	0.1	0.1	0.1	0.1	0.1	0.1	0.1	0.1	0.1	0.1	0.1	0.1	0.1	0.1	0.1	0.1	0.1	0.1	0.1	0.1	0.1	0.1	0.1	0.1	0.1	0.1	0.1	0.1	0.1	0.1	0.1	0.1
ENSMUSG00000100617.1	Gm7145	protein_coding	0.1	0.1	0.1	0.1	0.1	0.1	0.1	0.1	0.1	0.1	0.1	0.1	0.1	0.1	0.1	0.1	0.1	0.1	0.1	0.1	0.1	0.1	0.1	0.1	0.1	0.1	0.1	0.1	0.1	0.1	0.1	0.1	0.1	0.1	0.1	0.1
ENSMUSG00000100608.1	Gm21996	protein_coding	0.1	0.1	0.1	0.1	0.1	0.1	0.1	0.1	0.1	0.1	0.1	0.1	0.1	0.1	0.1	0.1	0.1	0.1	0.1	0.1	0.1	0.1	0.1	0.1	0.1	0.1	0.1	0.1	0.1	0.1	0.1	0.1	0.1	0.1	0.1	0.1
ENSMUSG00000100601.1	Olfr1245	protein_coding	0.1	0.1	0.1	0.1	0.1	0.1	0.1	0.1	0.1	0.1	0.1	0.1	0.1	0.1	0.1	0.1	0.1	0.1	0.1	0.1	0.1	0.1	0.1	0.1	0.1	0.1	0.1	0.1	0.1	0.1	0.1	0.1	0.1	0.1	0.1	0.1
ENSMUSG00000100586.1	Vmn1r90	protein_coding	0.1	0.1	0.1	0.1	0.1	0.1	0.1	0.1	0.1	0.1	0.1	0.1	0.1	0.1	0.1	0.1	0.1	0.1	0.1	0.1	0.1	0.1	0.1	0.120856	0.1	0.1	0.1	0.1	0.1	0.732765	0.1	0.1	0.1	0.1	0.1	0.1
ENSMUSG00000100549.1	Ifna11	protein_coding	0.1	0.1	0.1	0.1	0.1	0.1	0.1	0.1	0.1	0.1	0.1	0.1	0.1	0.1	0.1	0.1	0.1	0.1	0.1	0.1	0.1	0.1	0.1	0.1	0.1	0.1	0.1	0.1	0.1	0.1	0.1	0.1	0.1	0.1	0.1	0.1
ENSMUSG00000100535.1	Gm20870	protein_coding	0.1	0.1	0.1	0.1	0.1	0.1	0.1	0.1	0.1	0.1	0.1	0.1	0.1	0.1	0.1	0.1	0.1	0.1	0.1	0.1	0.1	0.1	0.1	0.1	0.1	0.1	0.1	0.1	0.1	0.1	0.1	0.1	0.1	0.1	0.1	0.1
ENSMUSG00000100512.1	Ovol3	protein_coding	0.1	0.1	0.1	0.1	0.1	0.1	0.1	0.1	0.1	0.1	0.1	0.1	0.1	0.1	0.1	0.1	0.1	0.1	0.1	0.1	0.1	0.1	0.1	0.1	0.1	0.1	0.1	0.1	0.1	0.1	0.1	0.1	0.1	0.1	0.1	0.1
ENSMUSG00000100505.1	Gm13283	protein_coding	0.1	0.1	0.1	0.1	0.1	0.1	0.1	0.1	0.1	0.1	0.1	0.1	0.1	0.1	0.557171	0.1	0.1	0.1	0.1	0.1	0.1	0.1	0.1	0.1	0.1	0.1	0.1	0.1	0.1	0.1	0.1	0.1	0.1	0.1	0.1	0.1
ENSMUSG00000100486.7	Gm4131	protein_coding	0.1	0.1	0.1	0.1	0.1	0.1	0.1	0.1	0.1	0.1	0.1	0.425255	0.1	0.1	0.1	0.1	0.1	0.1	0.1	0.1	0.1	0.1	0.1	0.216439	0.1	0.1	0.1	0.1	0.1	0.1	0.1	0.1	0.1	0.1	0.1	0.1
ENSMUSG00000100485.1	Gm20920	protein_coding	0.1	0.1	0.1	0.1	0.1	0.1	0.1	0.1	0.1	0.1	0.1	0.1	0.1	0.1	0.1	0.1	0.1	0.1	0.1	0.1	0.1	0.1	0.1	0.1	0.1	0.1	0.1	0.1	0.1	0.1	0.1	0.1	0.1	0.1	0.1	0.1
ENSMUSG00000100467.1	Gm29582	protein_coding	0.1	0.1	0.1	0.1	0.1	0.1	0.1	0.1	0.1	0.1	0.1	0.1	0.1	0.1	0.1	0.1	0.1	0.1	0.1	0.1	0.1	0.1	0.1	0.1	0.1	0.1	0.1	0.1	0.1	0.1	0.1	0.1	0.1	0.1	0.1	0.1
ENSMUSG00000100448.1	Gm14501	protein_coding	0.1	0.1	0.1	0.1	0.1	0.1	0.1	0.1	0.1	0.1	0.1	0.1	0.1	0.1	0.1	0.1	0.1	0.1	0.1	0.1	0.1	0.1	0.1	0.1	0.1	0.1	0.1	0.1	0.1	0.1	0.1	0.1	0.1	0.1	0.1	0.1
ENSMUSG00000100338.2	Gm28870	protein_coding	0.1	0.1	0.1	0.1	0.1	0.1	0.1	0.1	0.1	0.1	0.1	0.1	0.1	0.1	0.1	0.1	0.1	0.1	0.1	0.1	0.1	0.1	0.1	0.1	0.1	0.1	0.1	0.1	0.1	0.1	0.1	0.1	0.1	0.1	0.1	0.1
ENSMUSG00000100323.1	Olfr1251	protein_coding	0.1	0.1	0.1	0.1	0.1	0.1	0.1	0.1	0.1	0.1	0.10434	0.1	0.1	0.1	0.1	0.1	0.1	0.1	0.1	0.1	0.1	0.1	0.1	0.1	0.1	0.1	0.1	0.1	0.1	0.1	0.1	0.1	0.1	0.1	0.1	0.1
ENSMUSG00000100305.1	Gm28360	protein_coding	0.1	0.1	0.1	0.1	0.1	0.1	0.1	0.1	0.1	0.1	0.1	0.1	0.1	0.1	0.1	0.1	0.1	0.1	0.1	0.1	0.1	0.1	0.1	0.1	0.1	0.1	0.1	0.1	0.1	0.1	0.1	0.1	0.1	0.1	0.1	0.1
ENSMUSG00000100296.1	Vmn1r205	protein_coding	0.1	0.1	0.1	0.1	0.1	0.1	0.1	0.1	0.1	0.1	0.1	0.1	0.1	0.1	0.1	0.1	0.1	0.1	0.1	0.1	0.1	0.1	0.1	0.1	0.1	0.1	0.1	0.1	0.1	0.1	0.1	0.1	0.1	0.1	0.1	0.1
ENSMUSG00000100265.1	Gm28363	protein_coding	0.1	0.1	0.1	0.1	0.1	0.1	0.1	0.1	0.1	0.1	0.1	0.1	0.1	0.1	0.1	0.1	0.1	0.1	0.1	0.1	0.1	0.1	0.1	0.1	0.1	0.1	0.1	0.1	0.1	0.1	0.1	0.1	0.1	0.1	0.1	0.1
ENSMUSG00000100254.1	Trpc2	protein_coding	0.1	0.1	0.1	0.1	0.1	0.1	0.131636	0.1	0.1	0.1	0.1	0.1	0.50762	0.1	0.514542	0.622631	0.1	0.1	0.1	0.1	0.1	0.1	0.1	0.1	0.1	0.1	0.1	0.1	0.1	0.228613	0.1	0.1	0.1	0.1	0.1	0.1
ENSMUSG00000100249.1	Gm21950	protein_coding	0.1	0.1	0.1	0.1	0.1	0.1	0.1	0.1	0.1	0.1	0.1	0.1	0.1	0.1	0.1	0.1	0.1	0.1	0.1	0.1	0.1	0.1	0.1	0.1	0.1	0.1	0.1	0.1	0.1	0.1	0.1	0.1	0.1	0.1	0.1	0.1
ENSMUSG00000100241.1	Slc18a3	protein_coding	0.1	0.1	0.1	0.1	0.1	0.1	0.1	0.1	0.1	0.1	0.1	0.1	0.1	0.1	0.1	0.1	0.1	0.1	0.1	0.1	0.1	0.1	0.1	0.1	0.1	0.1	0.1	0.1	0.1	0.1	0.1	0.1	0.1	0.1	0.1	0.1
ENSMUSG00000100240.1	Gm20820	protein_coding	0.1	0.1	0.1	0.1	0.1	0.1	0.1	0.1	0.1	0.1	0.1	0.1	0.1	0.1	0.1	0.1	0.1	0.1	0.1	0.1	0.1	0.1	0.1	0.1	0.1	0.1	0.1	0.1	0.1	0.1	0.1	0.1	0.1	0.1	0.1	0.1
ENSMUSG00000100234.1	Gm13277	protein_coding	0.1	0.1	0.1	0.1	0.1	0.1	0.1	0.1	0.1	0.1	0.1	0.1	0.1	0.1	0.1	0.1	0.1	0.1	0.1	0.1	0.1	0.1	0.1	0.1	0.1	0.1	0.1	0.1	0.1	0.1	0.1	0.1	0.1	0.1	0.1	0.1
ENSMUSG00000100231.1	Gm29554	protein_coding	0.1	0.1	0.1	0.1	0.1	0.1	0.1	0.1	0.1	0.1	0.1	0.1	0.1	0.1	0.1	0.1	0.1	0.1	0.1	0.1	0.1	0.1	0.1	0.1	0.1	0.1	0.1	0.1	0.1	0.1	0.1	0.1	0.1	0.1	0.1	0.1
ENSMUSG00000100224.1	Olfr1252	protein_coding	0.1	0.1	0.1	0.1	0.1	0.1	0.1	0.1	0.1	0.1	0.106446	0.1	0.1	0.1	0.1	0.1	0.1	0.1	0.1	0.1	0.1	0.1	0.1	0.1	0.1	0.1	0.1	0.1	0.1	0.1	0.1	0.1	0.1	0.1	0.1	0.1
ENSMUSG00000100210.1	Hist1h3f	protein_coding	0.1	0.1	0.1	0.1	0.1	0.1	0.202994	0.1	0.1	0.1	0.1	0.1	0.316928	0.1	0.432045	0.1	0.1	0.1	0.1	0.1	0.1	0.1	0.1	0.1	0.1	0.1	0.1	0.1	0.1	0.1	0.1	0.1	0.1	0.1	0.1	0.1
ENSMUSG00000100208.1	Olfr601	protein_coding	0.1	0.1	0.1	0.1	0.1	0.1	0.1	0.1	0.1	0.1	0.1	0.115099	0.1	0.1	0.1	0.1	0.1	0.1	0.1	0.1	0.1	0.1	0.1	0.1	0.1	0.1	0.1	0.1	0.1	0.1	0.1	0.1	0.1	0.1	0.1	0.1
ENSMUSG00000100200.1	1700012L04Rik	protein_coding	0.1	0.1	0.1	0.1	0.1	0.1	0.1	0.1	0.1	0.1	0.1	0.1	0.1	0.1	0.1	0.1	0.1	0.1	0.1	0.1	0.1	0.1	0.1	0.1	0.1	0.1	0.1	0.1	0.1	0.1	0.1	0.1	0.1	0.1	0.1	0.1
ENSMUSG00000100194.1	Tgif2lx2	protein_coding	0.1	0.1	0.1	0.1	0.1	0.1	0.1	0.1	0.1	0.1	0.1	0.1	0.1	0.1	0.1	0.1	0.1	0.1	0.1	0.1	0.1	0.1	0.1	0.1	0.1	0.1	0.1	0.1	0.1	0.1	0.1	0.1	0.1	0.1	0.1	0.1
ENSMUSG00000100186.1	Taar8b	protein_coding	0.1	0.1	0.1	0.1	0.1	0.1	0.1	0.1	0.1	0.1	0.1	0.1	0.1	0.1	0.1	0.1	0.1	0.1	0.1	0.1	0.1	0.1	0.1	0.1	0.1	0.1	0.1	0.1	0.1	0.1	0.1	0.1	0.1	0.1	0.1	0.1
ENSMUSG00000100181.1	Gm29096	protein_coding	0.1	0.1	0.1	0.1	0.1	0.1	0.111306	0.1	0.1	0.1	0.1	0.1	0.126194	0.1	0.1	0.1	0.161077	0.1	0.194147	0.1	0.1	0.1	0.1	0.239132	0.1	0.1	0.1	0.1	0.118566	0.1	0.1	0.1	0.1	0.1	0.1	0.1
ENSMUSG00000100133.1	Tgif2lx1	protein_coding	0.1	0.1	0.1	0.1	0.1	0.1	0.1	0.1	0.1	0.1	0.1	0.1	0.1	0.1	0.1	0.1	0.1	0.1	0.1	0.1	0.1	0.1	0.1	0.1	0.1	0.1	0.1	0.1	0.1	0.1	0.1	0.1	0.1	0.1	0.1	0.1
ENSMUSG00000100079.1	Ifnab	protein_coding	0.1	0.1	0.1	0.1	0.1	0.1	0.1	0.1	0.1	0.1	0.1	0.1	0.1	0.1	0.1	0.1	0.1	0.1	0.1	0.1	0.1	0.1	0.1	0.1	0.1	0.1	0.1	0.1	0.1	0.1	0.1	0.1	0.1	0.1	0.1	0.1
ENSMUSG00000100058.1	Scgb2b18	protein_coding	0.1	0.1	0.1	0.1	0.1	0.1	0.1	0.1	0.1	0.1	0.1	0.1	0.1	0.1	0.1	0.1	0.1	0.1	0.1	0.1	0.1	0.1	0.1	0.1	0.1	0.1	0.1	0.1	0.1	0.1	0.1	0.1	0.1	0.1	0.1	0.1
ENSMUSG00000100055.1	Gm20890	protein_coding	0.1	0.1	0.1	0.1	0.1	0.1	0.1	0.1	0.1	0.1	0.1	0.1	0.1	0.1	0.1	0.1	0.1	0.1	0.1	0.1	0.1	0.1	0.1	0.1	0.1	0.1	0.1	0.1	0.1	0.1	0.1	0.1	0.1	0.1	0.1	0.1
ENSMUSG00000100045.1	Gm20929	protein_coding	0.1	0.1	0.1	0.1	0.1	0.1	0.1	0.1	0.1	0.1	0.1	0.1	0.1	0.1	0.1	0.1	0.1	0.1	0.1	0.1	0.1	0.1	0.1	0.1	0.1	0.1	0.1	0.1	0.1	0.1	0.1	0.1	0.1	0.1	0.1	0.1
ENSMUSG00000100032.1	Gm20817	protein_coding	0.1	0.1	0.1	0.1	0.1	0.1	0.1	0.1	0.1	0.1	0.1	0.1	0.1	0.1	0.1	0.1	0.1	0.1	0.1	0.1	0.1	0.1	0.1	0.1	0.1	0.1	0.1	0.1	0.1	0.1	0.1	0.1	0.1	0.1	0.1	0.1
ENSMUSG00000100016.1	Olfr1215	protein_coding	0.1	0.1	0.1	0.1	0.1	0.1	0.1	0.1	0.1	0.1	0.1	0.1	0.1	0.1	0.1	0.1	0.1	0.1	0.1	0.1	0.1	0.1	0.1	0.1	0.1	0.1	0.1	0.1	0.1	0.1	0.1	0.1	0.1	0.1	0.1	0.1
ENSMUSG00000100004.1	Taar8c	protein_coding	0.1	0.1	0.1	0.1	0.1	0.1	0.1	0.1	0.1	0.1	0.1	0.1	0.1	0.1	0.1	0.1	0.1	0.1	0.1	0.1	0.1	0.1	0.1	0.1	0.1	0.1	0.1	0.1	0.1	0.1	0.1	0.1	0.1	0.1	0.1	0.1
ENSMUSG00000099974.1	Bcl2a1d	protein_coding	0.1	0.1	0.286435	0.1	0.1	0.1	0.1	0.422722	0.1	1.37369	0.1	0.1	5.43698	20.2634	0.434934	3.95411	2.1248	0.456983	1.02043	0.750159	1.77053	0.1	0.1	0.1	0.1	0.1	0.1	0.1	0.220944	0.1	0.1	0.1	0.1	0.1	0.1	0.1
ENSMUSG00000099925.1	Gm28827	protein_coding	0.1	0.1	0.1	0.1	0.1	0.1	0.1	0.1	0.1	0.1	0.1	0.1	0.1	0.1	0.1	0.1	0.1	0.1	0.1	0.1	0.1	0.1	0.1	0.1	0.1	0.1	0.1	0.1	0.1	0.1	0.1	0.1	0.1	0.1	0.1	0.1
ENSMUSG00000099917.1	Vmn1r215	protein_coding	0.1	0.1	0.1	0.1	0.1	0.1	0.1	0.1	0.1	0.1	0.1	0.1	0.1	0.1	0.1	0.1	0.1	0.1	0.1	0.1	0.1	0.1	0.1	0.1	0.1	0.1	0.1	0.1	0.1	0.1	0.1	0.1	0.1	0.1	0.1	0.1
ENSMUSG00000099909.1	Olfr1240	protein_coding	0.1	0.1	0.1	0.1	0.1	0.1	0.1	0.1	0.1	0.1	0.1	0.1	0.1	0.1	0.1	0.1	0.1	0.1	0.1	0.1	0.1	0.1	0.1	0.1	0.1	0.1	0.1	0.1	0.1	0.1	0.1	0.1	0.1	0.1	0.1	0.1
ENSMUSG00000099900.1	Scgb2b21	protein_coding	0.1	0.1	0.1	0.1	0.1	0.1	0.1	0.1	0.1	0.1	0.1	0.1	0.1	0.1	0.1	0.1	0.1	0.1	0.1	0.1	0.1	0.1	0.1	0.1	0.1	0.1	0.1	0.1	0.1	0.1	0.1	0.1	0.1	0.1	0.1	0.1
ENSMUSG00000099898.1	Scgb1b17	protein_coding	0.1	0.1	0.1	0.1	0.1	0.1	0.1	0.1	0.1	0.1	0.1	0.1	0.1	0.1	0.1	0.1	0.1	0.1	0.1	0.1	0.1	0.1	0.1	0.1	0.1	0.1	0.1	0.1	0.1	0.1	0.1	0.1	0.1	0.1	0.1	0.1
ENSMUSG00000099894.1	Gm20911	protein_coding	0.1	0.1	0.1	0.1	0.1	0.1	0.1	0.1	0.1	0.1	0.1	0.1	0.1	0.1	0.1	0.1	0.1	0.1	0.1	0.1	0.1	0.1	0.1	0.1	0.1	0.1	0.1	0.1	0.1	0.1	0.1	0.1	0.1	0.1	0.1	0.1
ENSMUSG00000099861.1	Gm29049	protein_coding	0.1	0.1	0.1	0.1	0.1	0.1	0.1	0.1	0.1	0.1	0.1	0.1	0.1	0.1	0.1	0.1	0.1	0.1	0.1	0.1	0.1	0.1	0.1	0.1	0.1	0.1	0.1	0.1	0.1	0.1	0.1	0.1	0.1	0.1	0.1	0.1
ENSMUSG00000099856.1	Gm20906	protein_coding	0.1	0.1	0.1	0.1	0.1	0.1	0.1	0.1	0.1	0.1	0.1	0.1	0.1	0.1	0.1	0.1	0.1	0.1	0.1	0.1	0.1	0.1	0.1	0.1	0.1	0.1	0.1	0.1	0.1	0.1	0.1	0.1	0.1	0.1	0.1	0.1
ENSMUSG00000099840.1	Gm21409	protein_coding	0.1	0.1	0.1	0.1	0.1	0.1	0.1	0.1	0.1	0.1	0.1	0.1	0.1	0.1	0.1	0.1	0.1	0.1	0.1	0.1	0.1	0.1	0.1	0.1	0.1	0.1	0.1	0.1	0.1	0.1	0.1	0.1	0.1	0.1	0.1	0.1
ENSMUSG00000099820.1	Olfr1036	protein_coding	0.1	0.1	0.1	0.1	0.1	0.1	0.1	0.1	0.1	0.1	0.1	0.1	0.1	0.1	0.1	0.1	0.1	0.1	0.1	0.1	0.1	0.1	0.1	0.1	0.1	0.1	0.1	0.1	0.1	0.1	0.1	0.1	0.1	0.1	0.1	0.1
ENSMUSG00000099792.1	Gm29564	protein_coding	0.1	0.1	0.1	0.1	0.1	0.1	0.1	0.1	0.1	0.1	0.1	0.1	0.1	0.1	0.1	0.1	0.1	0.1	0.1	0.1	0.1	0.1	0.1	0.1	0.1	0.1	0.1	0.1	0.1	0.1	0.1	0.1	0.1	0.1	0.1	0.1
ENSMUSG00000099787.1	Vmn1r192	protein_coding	0.1	0.1	0.1	0.1	0.1	0.1	0.1	0.1	0.1	0.1	0.1	0.1	0.1	0.1	0.1	0.1	0.1	0.1	0.1	0.1	0.1	0.1	0.1	0.1	0.1	0.1	0.1	0.1	0.1	0.1	0.1	0.1	0.1	0.1	0.1	0.1
ENSMUSG00000099782.1	Gm20903	protein_coding	0.1	0.1	0.1	0.1	0.1	0.1	0.1	0.1	0.1	0.1	0.1	0.1	0.1	0.1	0.1	0.1	0.1	0.1	0.1	0.1	0.1	0.1	0.1	0.1	0.1	0.1	0.1	0.1	0.1	0.1	0.1	0.1	0.1	0.1	0.1	0.1
ENSMUSG00000099762.3	Gm21149	protein_coding	0.1	0.1	0.1	0.1	0.1	0.1	0.1	0.1	0.211107	0.1	0.1	0.1	0.1	0.1	0.1	0.1	0.1	0.1	0.1	0.1	0.1	0.1	0.1	0.1	0.1	0.1	0.1	0.1	0.1	0.1	0.1	0.1	0.1	0.1	0.1	0.1
ENSMUSG00000099743.1	Olfr605	protein_coding	0.1	0.1	0.1	0.1	0.1	0.1	0.1	0.1	0.1	0.1	0.1	0.1	0.1	0.1	0.1	0.1	0.1	0.1	0.1	0.1	0.1	0.1	0.1	0.1	0.1	0.1	0.1	0.1	0.1	0.1	0.1	0.1	0.1	0.1	0.1	0.1
ENSMUSG00000099740.1	Gm28897	protein_coding	0.1	0.1	0.1	0.1	0.1	0.1	0.1	0.1	0.1	0.1	0.1	0.1	0.1	0.1	0.1	0.1	0.1	0.1	0.1	0.1	0.1	0.1	0.1	0.1	0.1	0.1	0.1	0.1	0.1	0.1	0.1	0.1	0.1	0.1	0.1	0.1
ENSMUSG00000099729.1	Scgb2b11	protein_coding	0.1	0.1	0.1	0.1	0.1	0.1	0.1	0.1	0.1	0.1	0.1	0.1	0.1	0.1	0.1	0.1	0.1	0.1	0.1	0.1	0.1	0.1	0.1	0.1	0.1	0.1	0.1	0.1	0.1	0.1	0.1	0.1	0.1	0.1	0.1	0.1
ENSMUSG00000099711.1	Gm21951	protein_coding	0.1	0.1	0.1	0.1	0.1	0.1	0.1	0.1	0.1	0.1	0.1	0.1	0.1	0.1	0.1	0.1	0.1	0.1	0.1	0.1	0.1	0.1	0.1	0.1	0.1	0.1	0.1	0.1	0.1	0.1	0.1	0.1	0.1	0.1	0.1	0.1
ENSMUSG00000099703.6	Gm28285	protein_coding	0.1	0.1	0.1	0.1	0.30509	0.1	0.1	0.1	0.17802	0.1	0.186028	0.1	0.187319	0.1	0.1	0.14558	0.1	0.1	0.1	0.20146	0.1	0.1	0.1	0.1	0.1	2.18547	1.02171	0.1	0.1	0.1	0.1	0.1	0.1	0.1	0.1	0.470905
ENSMUSG00000099687.1	Olfr623	protein_coding	0.1	0.1	0.1	0.1	0.1	0.1	0.1	0.1	0.1	0.1	0.1	0.1	0.1	0.1	0.1	0.1	0.1	0.1	0.1	0.1	0.1	0.1	0.1	0.1	0.1	0.1	0.1	0.1	0.1	0.1	0.1	0.1	0.1	0.1	0.1	0.1
ENSMUSG00000099611.1	Vmn1r189	protein_coding	0.1	0.1	0.1	0.1	0.1	0.1	0.1	0.1	0.1	0.1	0.1	0.1	0.1	0.1	0.1	0.1	0.1	0.1	0.1	0.1	0.1	0.1	0.1	0.1	0.1	0.1	0.1	0.1	0.1	0.1	0.1	0.1	0.1	0.1	0.1	0.1
ENSMUSG00000099583.1	Hist1h3d	protein_coding	0.1	0.1	0.1	0.1	0.291694	0.1	1.54265	0.1	0.1	0.93042	1.38711	0.271562	0.114978	0.1	0.127399	0.24245	1.03751	4.02263	0.233693	0.1	0.1	0.228181	1.06064	1.50553	0.1	0.1	0.1	0.1	0.1	0.1	0.1	0.1	0.1	0.1	0.1	0.1
ENSMUSG00000099581.1	Scgb1b10	protein_coding	0.1	0.1	0.1	0.1	0.1	0.1	0.1	0.1	0.1	0.1	0.1	0.1	0.1	0.1	0.1	0.1	0.1	0.1	0.1	0.1	0.1	0.1	0.1	0.1	0.1	0.1	0.1	0.1	0.1	0.1	0.1	0.1	0.1	0.1	0.1	0.1
ENSMUSG00000099550.6	Gm28079	protein_coding	0.1	0.1	0.1	0.1	0.1	0.1	0.1	0.1	0.1	0.1	0.1	0.1	0.1	0.1	0.1	0.1	0.1	0.1	0.1	0.1	0.1	0.1	0.1	0.1	0.1	0.1	0.1	0.1	0.1	0.1	0.1	0.1	0.1	0.1	0.1	0.1
ENSMUSG00000099545.1	Gm13276	protein_coding	0.1	0.1	0.1	0.1	0.1	0.1	0.1	0.1	0.1	0.1	0.1	0.1	0.1	0.1	0.1	0.1	0.1	0.1	0.1	0.1	0.1	0.1	0.1	0.1	0.1	0.1	0.1	0.1	0.1	0.1	0.1	0.1	0.1	0.1	0.1	0.1
ENSMUSG00000099541.1	Gm21488	protein_coding	0.1	0.1	0.1	0.1	0.1	0.1	0.1	0.1	0.1	0.1	0.1	0.1	0.1	0.1	0.1	0.1	0.1	0.1	0.1	0.1	0.1	0.1	0.1	0.1	0.1	0.1	0.1	0.1	0.1	0.1	0.1	0.1	0.1	0.1	0.1	0.1
ENSMUSG00000099531.1	Gm20869	protein_coding	0.1	0.1	0.1	0.1	0.1	0.1	0.1	0.1	0.1	0.1	0.1	0.1	0.1	0.1	0.1	0.1	0.1	0.1	0.1	0.1	0.1	0.1	0.1	0.1	0.1	0.1	0.1	0.1	0.1	0.1	0.1	0.1	0.1	0.1	0.1	0.1
ENSMUSG00000099530.1	Gm29644	protein_coding	0.1	0.1	0.1	0.1	0.1	0.1	0.1	0.1	0.1	0.1	0.1	0.1	0.1	0.1	0.1	0.1	0.1	0.1	0.1	0.1	0.1	0.1	0.1	0.1	0.1	0.1	0.1	0.1	0.1	0.1	0.1	0.1	0.1	0.1	0.1	0.1
ENSMUSG00000099518.1	Gm13275	protein_coding	0.1	0.1	0.1	0.1	0.1	0.1	0.1	0.1	0.1	0.1	0.1	0.1	0.1	0.1	0.1	0.1	0.1	0.1	0.1	0.1	0.1	0.1	0.1	0.1	0.1	0.1	0.1	0.1	0.1	0.1	0.1	0.1	0.1	0.1	0.1	0.1
ENSMUSG00000099517.1	Hist1h3g	protein_coding	0.1	0.1	0.1	0.1	0.1	0.1	0.833012	0.1	0.1	0.1	0.1	0.1	0.1	0.1	0.775989	0.1	2.19341	0.1	0.1	0.1	0.1	0.1	0.1	0.1	0.1	0.1	0.1	0.1	0.1	0.1	0.1	0.1	0.1	0.1	0.1	0.1
ENSMUSG00000099486.1	Olfr1228	protein_coding	0.1	0.1	0.1	0.1	0.1	0.1	0.1	0.1	0.1	0.1	0.1	0.1	0.1	0.1	0.1	0.1	0.1	0.1	0.1	0.1	0.1	0.1	0.1	0.1	0.1	0.1	0.1	0.1	0.1	0.1	0.1	0.1	0.1	0.1	0.1	0.1
ENSMUSG00000099481.6	Xndc1	protein_coding	0.1	0.1	0.1	0.1	0.1	0.306916	1.44997	0.1	0.231068	0.179641	0.795505	0.574265	4.15656	8.59162	2.67457	1.87132	1.79043	1.59338	0.572748	1.09194	0.1	0.195049	2.5028	1.14434	0.286682	0.1	0.199021	0.192942	1.35106	1.19656	0.1	0.1	1.3928	0.395431	0.1	0.1
ENSMUSG00000099443.1	Gm14478	protein_coding	0.1	0.1	0.1	0.1	0.1	0.1	0.1	0.1	0.1	0.1	0.1	0.1	0.1	0.1	0.1	0.1	0.1	0.1	0.1	0.1	0.1	0.1	0.1	0.1	0.1	0.1	0.1	0.1	0.1	0.1	0.1	0.1	0.1	0.1	0.1	0.1
ENSMUSG00000099420.1	Gm13279	protein_coding	0.1	0.1	0.1	0.1	0.1	0.1	0.1	0.1	0.1	0.1	0.1	0.1	0.1	0.1	0.1	0.1	0.1	0.1	0.1	0.1	0.1	0.1	0.1	0.1	0.1	0.1	0.1	0.1	0.1	0.1	0.1	0.1	0.1	0.1	0.1	0.1
ENSMUSG00000099398.1	Ms4a14	protein_coding	0.1	0.1	0.1	0.1	0.1	0.1	0.1	0.1	0.1	0.1	0.1	0.1	0.327907	0.1	0.1	0.1	0.31014	0.271444	0.1	0.1	0.1	0.1	0.1	0.1	0.1	0.1	0.1	0.1	0.1	0.1	0.1	0.1	0.1	0.1	0.1	0.1
ENSMUSG00000099356.1	Olfr1248	protein_coding	0.1	0.1	0.1	0.1	0.1	0.1	0.1	0.1	0.1	0.1	0.1	0.1	0.1	0.1	0.1	0.1	0.1	0.1	0.1	0.1	0.1	0.1	0.1	0.1	0.1	0.1	0.1	0.1	0.1	0.1	0.1	0.1	0.1	0.1	0.1	0.1
ENSMUSG00000099353.6	1700031M16Rik	protein_coding	0.1	0.1	0.1	0.1	0.1	0.1	0.1	0.1	0.1	0.1	0.1	0.1	0.1	0.1	0.1	0.1	0.1	0.1	0.1	0.1	0.1	0.1	0.1	0.1	0.1	0.1	0.1	0.1	0.1	0.1	0.1	0.1	0.1	0.1	0.1	0.1
ENSMUSG00000099294.1	Gm11214	protein_coding	0.1	0.1	0.1	0.1	0.1	0.1	0.1	0.1	0.1	0.1	0.1	0.1	0.1	0.1	0.1	0.1	0.1	0.1	0.1	0.1	0.1	0.1	0.1	0.1	0.1	0.1	0.1	0.1	0.1	0.1	0.1	0.1	0.1	0.1	0.1	0.1
ENSMUSG00000099269.2	Calm5	protein_coding	0.1	0.1	0.1	0.1	0.1	0.1	0.1	0.1	0.1	0.1	0.1	0.1	0.1	0.1	0.1	0.1	0.1	0.1	0.1	0.1	0.1	0.1	0.1	0.1	0.1	0.1	0.1	0.1	0.1	0.1	0.1	0.1	0.1	0.1	0.1	0.1
ENSMUSG00000099216.1	Obox8	protein_coding	0.1	0.1	0.1	0.1	0.1	0.1	0.1	0.1	0.1	0.1	0.1	0.1	0.1	0.1	0.1	0.1	0.1	0.1	0.1	0.1	0.1	0.1	0.1	0.1	0.1	0.1	0.1	0.1	0.1	0.1	0.1	0.1	0.1	0.1	0.1	0.1
ENSMUSG00000099083.7	Atf7	protein_coding	0.299629	0.117235	2.95716	1.361	2.56589	1.53343	3.98584	1.16413	2.30939	2.77017	5.60489	7.69017	13.1383	35.2394	26.9993	9.13999	27.9687	21.6893	6.10132	7.44509	13.305	6.09283	6.08747	6.44185	2.71739	12.2603	18.2126	0.1	15.7717	7.07985	0.1	1.7634	1.17187	3.96516	3.18627	1.06563
ENSMUSG00000099032.2	Tcf24	protein_coding	0.1	0.1	0.1	0.1	0.121708	0.1	0.1	0.1	0.1	0.1	0.1	0.140105	0.171606	0.1	0.1	0.831468	0.1	0.787868	0.1	0.135111	0.1	0.1	0.177013	0.152347	0.1	0.117954	0.1	0.1	0.1	0.1	0.1	0.1	0.1	0.1	0.1	0.107642
ENSMUSG00000099009.1	Gm28046	protein_coding	0.1	0.1	0.1	0.1	0.1	0.1	0.1	0.1	0.1	0.1	0.1	0.1	0.1	0.1	0.1	0.1	0.1	0.1	0.1	0.1	0.1	0.1	0.1	0.1	0.1	0.1	0.1	0.1	0.1	0.1	0.1	0.1	0.1	0.1	0.1	0.1
ENSMUSG00000098950.7	Gm28036	protein_coding	0.1	0.1	0.1	0.1	0.263051	0.405658	0.213522	0.1	0.135507	0.300963	1.49872	0.296362	0.459366	0.1	0.1	1.3079	0.120232	0.58357	1.01914	0.1	0.1	0.1	1.74495	0.1	0.1	2.33689	0.971901	0.1	0.662772	0.1	0.1	0.1	0.1	0.857798	0.415696	0.1
ENSMUSG00000098923.1	Tmem185b	protein_coding	0.1	0.1	0.1	0.1	0.1	0.353614	0.123498	0.1	0.133587	0.1	0.32994	0.818036	1.21214	0.1	1.1029	0.264392	2.0102	0.890723	0.671954	0.781602	0.586008	0.200549	0.364915	0.152427	0.1	0.1	0.1	0.1	0.626026	0.1	0.1	0.1	0.1	0.1	0.1	0.1
ENSMUSG00000098905.1	Zfp953	protein_coding	0.1	0.368866	0.297685	0.1	0.1	0.118657	0.263289	0.1	0.206388	0.1	0.349059	0.1	0.749584	0.225959	0.372123	1.02736	0.545164	0.738087	0.370567	0.276189	0.1	0.195986	0.1	0.3834	0.9097	0.249242	0.1	0.1	0.188307	0.109976	1.22543	0.1	0.1	0.1	0.299497	0.252693
ENSMUSG00000098794.1	Gm28038	protein_coding	0.1	0.1	0.1	0.1	0.1	0.1	0.1	0.1	0.129716	0.1	0.1	0.1	1.61427	0.1	0.1	0.1	0.1	0.1	0.1	0.1	0.1	0.1	0.1	0.1	0.1	0.1	0.528423	0.1	0.1	0.1	0.1	0.1	0.1	0.1	0.1	0.1
ENSMUSG00000098789.7	Jmjd7	protein_coding	0.1	0.1	0.1	0.1	0.1	0.1	0.122255	0.389539	0.1	0.1	0.1	0.566377	0.503014	4.67674	0.137875	0.1	0.793201	0.1	0.1	0.1	0.1	0.1	0.1	0.1	0.555718	0.1	0.1	0.1	0.1	0.1	0.1	0.1	0.1	0.1	0.1	0.1
ENSMUSG00000098773.1	Gm27179	protein_coding	0.1	0.1	0.1	0.1	0.1	0.1	0.1	0.1	0.1	0.1	0.1	0.1	0.1	0.1	0.1	0.1	0.1	0.1	0.1	0.1	0.1	0.1	0.1	0.1	0.1	0.1	0.1	0.1	0.1	0.1	0.1	0.1	0.1	0.1	0.1	0.1
ENSMUSG00000098754.7	Gm28045	protein_coding	0.1	0.1	0.1	0.1	0.1	0.1	0.1	0.1	0.1	0.1	0.1	0.1	0.1	0.1	0.1	0.1	0.1	0.1	0.1	0.1	0.1	0.1	0.1	0.1	0.1	0.1	0.1	0.1	0.1	0.1	0.1	0.1	0.1	0.1	0.1	0.1
ENSMUSG00000098715.6	Gm28053	protein_coding	0.1	0.1	0.1	0.1	0.1	0.1	0.1	0.1	0.1	0.1	0.1	0.1	0.1	0.1	0.1	0.1	0.1	0.1	0.1	0.1	0.1	0.1	0.1	0.1	0.1	0.1	0.1	0.1	0.1	0.1	0.1	0.1	0.1	0.1	0.1	0.1
ENSMUSG00000098678.1	Mroh6	protein_coding	0.1	0.1	0.1	0.1	0.1	0.1	0.1	0.1	0.1	0.1	0.1	0.1	0.1	0.1	0.1	0.1	0.1	0.1	0.1	0.1	0.1	0.1	0.1	0.1	0.1	0.1	0.1	0.1	0.1	0.1	0.1	0.1	0.1	0.1	0.1	0.1
ENSMUSG00000098650.1	Gm28048	protein_coding	0.1	0.1	0.21605	0.1	0.1	0.1	0.388331	0.1	0.228888	0.1	0.1	0.1	0.894817	0.1	0.1	0.412251	1.51198	0.720981	0.783685	0.40847	0.45503	0.307937	0.1	0.120994	0.1	0.302243	0.1	0.1	0.172248	0.250222	0.1	0.1	0.1	0.1	0.1	0.1
ENSMUSG00000098640.1	Gm14214	protein_coding	0.1	0.1	0.1	0.1	0.1	0.1	0.1	0.1	0.1	0.1	0.1	0.1	0.1	0.1	0.1	0.1	0.1	0.1	0.1	0.1	0.1	0.1	0.1	0.1	0.1	0.1	0.1	0.1	0.1	0.1	0.1	0.1	0.1	0.1	0.1	0.1
ENSMUSG00000098590.2	Gm1113	protein_coding	0.1	0.1	0.1	0.1	0.1	0.1	0.1	0.1	0.1	0.1	0.1	0.1	0.1	0.1	0.1	0.1	0.1	0.1	0.1	0.1	0.1	0.1	0.1	0.1	0.1	0.1	0.1	0.1	0.1	0.1	0.1	0.1	0.1	0.1	0.1	0.1
ENSMUSG00000098559.1	Gm15013	protein_coding	0.1	0.1	0.1	0.1	0.1	0.1	0.1	0.1	0.1	0.1	0.1	0.1	0.1	0.1	0.1	0.1	0.1	0.1	0.1	0.1	0.1	0.1	0.1	0.1	0.1	0.1	0.1	0.1	0.1	0.1	0.1	0.1	0.1	0.1	0.1	0.1
ENSMUSG00000098557.1	Kctd12	protein_coding	1.69455	0.319124	3.02268	5.40792	23.2371	22.9318	19.9293	18.2293	4.91029	4.19376	260.996	159.801	50.1342	162.312	31.8569	30.0666	211.329	200.095	18.6628	13.0658	13.8209	3.89051	67.2719	74.2917	34.4187	202.41	29.0143	0.1	143.726	155.281	0.104766	7.38207	3.13573	146.412	108.615	114.316
ENSMUSG00000098549.1	Gm5269	protein_coding	0.1	0.1	0.1	0.1	0.1	0.1	0.1	0.1	0.1	0.1	0.1	0.1	0.1	0.1	0.1	0.1	0.1	0.1	0.1	0.1	0.1	0.1	0.1	0.1	0.1	0.1	0.1	0.1	0.1	0.1	0.1	0.1	0.1	0.1	0.1	0.1
ENSMUSG00000098530.1	Gm28051	protein_coding	0.1	0.1	0.1	0.1	0.1	0.1	0.1	0.1	0.1	0.1	0.1	0.1	0.1	0.1	0.1	0.1	0.1	0.1	0.1	0.1	0.1	0.1	0.1	0.1	0.1	0.1	0.1	0.1	0.1	0.1	0.1	0.1	0.1	0.1	0.1	0.1
ENSMUSG00000098509.2	Rgs21	protein_coding	0.1	0.1	0.1	0.1	0.1	0.1	0.1	0.1	0.1	0.1	0.1	0.1	0.1	0.1	0.1	0.1	0.1	0.1	0.1	0.1	0.1	0.1	0.1	0.1	0.1	0.1	0.1	0.1	0.1	0.1	0.1	0.1	0.1	0.1	0.1	0.1
ENSMUSG00000098505.2	Gm14496	protein_coding	0.1	0.1	0.1	0.1	0.1	0.1	0.1	0.1	0.1	0.1	0.1	0.1	0.1	0.1	0.1	0.1	0.1	0.1	0.1	0.1	0.1	0.1	0.1	0.1	0.1	0.1	0.1	0.1	0.1	0.1	0.1	0.1	0.1	0.1	0.1	0.1
ENSMUSG00000098488.7	Pla2g4b	protein_coding	0.1	0.1	0.1	0.1	0.1	0.1	0.1	0.1	0.1	0.1	0.1	0.1	0.370709	0.1	0.447173	0.530539	0.1	0.1	0.1	0.979027	0.535657	0.10314	0.1	0.170383	0.1	0.480988	0.1	0.1	0.1	0.169598	0.1	0.1	0.1	0.1	0.1	0.1
ENSMUSG00000098470.1	C1rb	protein_coding	0.1	0.1	0.1	0.1	0.1	0.1	0.1	0.1	0.1	0.1	0.1	0.1	0.1	0.1	0.1	0.1	0.1	0.1	0.1	0.1	0.1	0.1	0.1	0.1	0.1	0.1	0.1	0.1	0.1	0.1	0.1	0.1	0.1	0.1	0.1	0.1
ENSMUSG00000098463.1	Cphx2	protein_coding	0.1	0.1	0.1	0.1	0.1	0.1	0.1	0.1	0.1	0.1	0.1	0.1	0.1	0.1	0.1	0.1	0.1	0.1	0.1	0.1	0.1	0.1	0.1	0.1	0.1	0.1	0.1	0.1	0.1	0.1	0.1	0.1	0.1	0.1	0.1	0.1
ENSMUSG00000098456.1	Gm12117	protein_coding	0.1	0.1	0.1	0.1	0.1	0.1	0.1	0.1	0.1	0.1	0.1	0.1	0.1	0.1	0.125477	0.1	0.1	0.1	0.1	0.1	0.1	0.1	0.1	0.1	0.1	0.471268	0.1	0.1	0.1	0.1	0.1	0.1	0.1	0.1	0.1	0.1
ENSMUSG00000098387.2	Pet117	protein_coding	0.1	0.1	0.155324	0.1	0.1	0.1	0.1	0.1	0.1	0.1	0.1	0.1	0.488109	0.1	0.1	0.1	0.1	0.1	0.1	0.1	0.1	0.1	0.1	0.1	0.1	0.1	0.1	0.1	0.1	0.1	0.1	0.774108	0.1	0.1	0.1	0.1
ENSMUSG00000098348.7	Btg1-ps2	protein_coding	0.1	0.1	0.1	0.1	0.1	0.1	0.1	0.1	0.1	0.1	0.1	0.1	0.1	0.1	0.1	0.1	0.1	0.1	0.1	0.1	0.1	0.1	0.1	0.1	0.1	0.1	0.1	0.1	0.1	0.1	0.1	0.1	0.1	0.1	0.1	0.1
ENSMUSG00000098306.7	Gm28040	protein_coding	0.1	0.1	0.1	0.1	0.1	0.1	0.1	0.1	0.1	0.1	0.1	0.1	0.1	0.1	0.1	0.1	0.1	0.1	0.1	0.1	0.1	0.1	0.1	0.1	0.1	0.1	0.1	0.1	0.1	0.1	0.1	0.1	0.1	0.1	0.1	0.1
ENSMUSG00000098274.7	Rpl24	protein_coding	0.798786	5.86202	5.64348	6.59466	15.493	15.2964	40.6462	9.92596	20.6823	10.7175	50.1436	26.5871	53.9707	43.5609	77.62	62.9533	70.1421	54.2206	74.8941	56.5294	45.0732	39.2109	65.477	43.067	31.7741	24.3566	41.7622	3.84941	26.5114	40.8098	0.1	2.15247	34.7931	7.24722	8.66157	6.11778
ENSMUSG00000098207.1	Arl14	protein_coding	0.1	0.1	0.1	0.1	0.1	0.1	0.1	0.1	0.1	0.1	0.1	0.1	0.1	0.1	0.1	0.1	0.1	0.1	0.1	0.1	0.1	0.1	0.1	0.1	0.1	0.1	0.1	0.1	0.1	0.1	0.1	0.1	0.1	0.1	0.1	0.1
ENSMUSG00000098188.1	Sowahc	protein_coding	0.1	0.1	0.804226	0.457408	0.593602	0.1	2.92726	0.282224	1.51625	0.217506	3.38349	2.10924	10.2573	9.39519	2.84965	5.07449	6.26785	2.57877	7.02935	2.16789	4.01319	4.44014	1.25335	1.6983	1.81592	5.01608	5.06022	0.13667	1.24117	2.19298	0.1	0.1	0.1	1.19027	0.886486	0.958071
ENSMUSG00000098176.1	Ccdc166	protein_coding	0.1	0.349246	0.1	0.1	0.1	0.1	0.1	0.1	0.1	0.1	0.411545	0.189845	0.1	0.1	0.312379	0.1	0.1	0.134998	0.236998	0.1	0.1	0.1	0.1	0.382879	0.1	0.1	0.1	0.1	1.00776	0.20899	0.1	0.1	0.1	0.139133	0.1	0.1
ENSMUSG00000098164.1	Gm5493	protein_coding	0.1	0.1	0.1	0.1	0.1	0.1	0.1	0.1	0.1	0.1	0.1	0.1	0.1	0.1	0.1	0.1	0.12679	0.1	0.1	0.1	0.1	0.1	0.1	0.1	0.1	0.1	0.1	0.1	0.1	0.1	0.1	0.1	0.1	0.1	0.1	0.1
ENSMUSG00000098140.1	Gm26938	protein_coding	0.1	0.1	0.1	0.1	0.1	0.1	0.1	0.1	0.1	0.1	0.1	0.1	0.1	0.1	0.1	0.1	0.1	0.1	0.357229	0.1	0.1	0.1	0.1	0.1	0.1	0.1	0.1	0.1	0.1	0.1	0.1	0.1	0.1	0.1	0.1	0.1
ENSMUSG00000098134.1	Rnf113a2	protein_coding	0.1	0.1	0.255811	0.1	1.24872	0.687168	0.884351	1.81067	1.00692	0.1	1.26776	0.877014	1.15331	4.01328	1.44816	1.88841	3.52717	1.67387	0.978495	0.423278	2.2668	2.15972	2.47508	2.00273	0.1	0.455031	2.29746	0.1	3.40557	0.48918	0.1	4.19545	0.1	0.400529	0.1	2.45482
ENSMUSG00000098132.1	Rassf10	protein_coding	0.1	0.1	0.1	0.1	0.139948	0.791297	0.1	0.1	0.1	0.1	0.340002	0.465297	0.1	0.1	0.264503	0.587036	1.10423	0.893429	0.234626	0.413485	0.1	0.1	0.87447	0.285162	0.1	0.1	0.1	0.1	0.1	0.119472	0.1	0.1	0.1	0.467518	0.1	0.1
ENSMUSG00000098112.7	Bin2	protein_coding	0.165937	1.27148	1.25105	1.16462	0.621274	1.64764	0.969662	0.682326	0.902155	0.949069	0.1	0.403377	28.6694	18.1666	12.1328	27.6502	12.6928	17.7804	4.37038	15.2866	5.76939	4.77488	0.167649	1.08895	0.949401	0.813824	0.219693	2.57708	0.1	0.1	1.07012	0.211028	1.3996	1.84729	0.1	0.1
ENSMUSG00000098094.7	Scgb2b17	protein_coding	0.1	0.1	0.1	0.1	0.1	0.1	0.1	0.1	0.1	0.1	0.1	0.1	0.1	0.1	0.1	0.1	0.1	0.1	0.1	0.1	0.1	0.1	0.1	0.1	0.1	0.1	0.1	0.1	0.1	0.1	0.1	0.1	0.1	0.1	0.1	0.1
ENSMUSG00000098078.1	Gm26992	protein_coding	0.1	0.1	0.1	0.1	0.1	0.1	0.1	0.1	0.1	0.1	0.1	0.1	0.1	0.1	0.1	0.1	0.1	0.1	0.1	0.1	0.1	0.1	0.1	0.1	0.1	0.1	0.1	0.1	0.1	0.1	0.1	0.1	0.1	0.1	0.1	0.1
ENSMUSG00000098004.1	Gm27027	protein_coding	0.1	0.1	0.1	0.1	0.1	0.1	0.1	0.1	0.1	0.1	0.1	0.1	0.1	0.1	0.1	0.1	0.1	0.1	0.1	0.1	0.1	0.1	0.1	0.1	0.1	0.1	0.1	0.1	0.1	0.1	0.1	0.1	0.1	0.1	0.1	0.1
ENSMUSG00000097982.1	Scgb2b12	protein_coding	0.1	0.1	0.1	0.1	0.1	0.1	0.1	0.1	0.1	0.1	0.1	0.1	0.1	0.1	0.1	0.1	0.1	0.1	0.1	0.1	0.1	0.1	0.1	0.1	0.1	0.1	0.1	0.1	0.1	0.1	0.1	0.1	0.1	0.1	0.1	0.1
ENSMUSG00000097972.1	Scgb2b15	protein_coding	0.1	0.1	0.1	0.1	0.1	0.1	0.1	0.1	0.1	0.1	0.1	0.1	0.1	0.1	0.1	0.1	0.1	0.1	0.1	0.1	0.1	0.1	0.1	0.1	0.1	0.1	0.1	0.1	0.1	0.1	0.1	0.1	0.1	0.1	0.1	0.1
ENSMUSG00000097918.1	Ascl5	protein_coding	0.1	0.1	0.1	0.1	0.1	0.1	0.1	0.1	0.1	0.1	0.1	0.1	0.1	0.1	0.1	0.1	0.1	0.1	0.1	0.1	0.1	0.1	0.1	0.1	0.1	0.1	0.1	0.1	0.1	0.1	0.1	0.1	0.1	0.1	0.1	0.1
ENSMUSG00000097886.2	Gsg1l2	protein_coding	0.1	0.1	0.1	0.1	0.1	0.1	0.1	0.1	0.1	0.1	0.1	0.1	0.1	0.1	0.1	0.1	0.1	0.1	0.1	0.1	0.1	0.1	0.1	0.1	0.1	0.1	0.1	0.1	0.1	0.1	0.1	0.1	0.1	0.1	0.1	0.1
ENSMUSG00000097878.5	Gm8764	protein_coding	0.1	0.1	0.1	0.1	0.1	0.1	0.1	0.1	0.1	0.1	0.1	0.1	0.1	0.1	0.1	0.1	0.1	0.1	0.1	0.1	0.1	0.1	0.1	0.1	0.1	0.1	0.1	0.1	0.1	0.1	0.1	0.1	0.1	0.1	0.1	0.1
ENSMUSG00000097871.1	B230104I21Rik	protein_coding	0.1	0.1	0.1	0.1	0.281075	0.1	0.1	0.1	0.213052	0.1	0.1	0.1	0.219372	0.1	0.187001	1.08756	0.1512	0.1	0.1	0.1	0.529585	0.1	0.1	0.231792	0.1	2.307	0.1	0.1	0.1	0.1	0.1	0.1	0.1	0.1	0.1	0.1
ENSMUSG00000097854.1	Gm26602	protein_coding	0.1	0.1	1.42518	1.57483	0.309078	5.03243	3.59721	0.1	2.57546	0.1	1.37522	3.28619	6.18876	0.1	7.91677	9.96701	5.37512	16.0933	1.10843	0.1	12.3225	3.65329	3.46004	2.13414	4.67055	0.334897	4.62337	0.1	0.338355	3.11699	1.77328	0.1	9.71906	1.54464	0.1	0.289792
ENSMUSG00000097853.1	Gm3532	protein_coding	0.1	0.1	0.1	0.1	0.1	0.1	0.1	0.1	0.1	0.1	0.1	0.1	0.1	0.1	0.1	0.1	0.1	0.1	0.1	0.1	0.1	0.1	0.1	0.1	0.1	0.1	0.1	0.1	0.1	0.1	0.1	0.1	0.1	0.1	0.1	0.1
ENSMUSG00000097821.1	C130032M10Rik	protein_coding	0.1	0.1	0.1	0.1	0.1	0.1	0.1	0.1	0.1	0.1	0.1	0.1	0.1	0.1	0.1	0.1	0.885763	0.1	0.1	0.1	0.1	0.1	0.1	0.1	0.1	0.1	0.1	0.1	0.1	0.1	0.1	0.1	0.1	0.1	0.1	0.1
ENSMUSG00000097706.1	E030037K01Rik	protein_coding	0.1	0.1	0.1	0.1	0.1	0.1	0.1	0.1	0.1	0.1	0.237981	0.1	0.158929	0.101117	0.1	0.1	1.78553	0.125873	0.1	0.1	0.533162	0.1	0.1	0.1	2.50589	0.1	0.129723	0.1	0.1	0.125905	0.1	0.1	0.1	1.31143	0.1	0.1
ENSMUSG00000097704.1	Gm26741	protein_coding	0.1	0.1	0.1	0.1	0.1	0.1	0.1	0.1	0.1	0.1	0.1	0.1	0.1	0.1	0.1	0.1	0.1	0.1	0.1	0.1	0.1	0.1	0.1	0.1	0.1	0.1	0.1	0.1	0.1	0.1	0.1	0.1	0.1	0.1	0.1	0.1
ENSMUSG00000097643.1	A130051J06Rik	protein_coding	0.1	0.1	0.1	0.1	0.1	0.1	0.1	0.1	0.1	0.1	0.1	0.1	0.134377	0.1	0.1	0.1	0.1	0.1	0.1	0.1	0.1	0.1	0.1	0.1	0.1	0.1	0.1	0.1	0.121301	0.1	0.1	0.1	0.1	0.1	0.1	0.1
ENSMUSG00000097602.1	4930519P11Rik	protein_coding	0.1	0.1	0.1	0.1	0.1	0.1	0.1	0.1	0.1	0.1	0.1	0.1	0.537889	0.1	0.1	0.1	0.246257	0.1	0.1	0.1	0.1	0.1	0.1	0.162322	0.1	0.1	0.1	0.1	0.1	0.1	0.1	0.1	0.1	0.1	0.1	0.1
ENSMUSG00000097581.1	Gm21936	protein_coding	0.1	0.1	0.1	0.1	0.1	0.1	0.1	0.1	0.1	0.1	0.1	0.1	0.1	0.1	0.1	0.1	0.1	0.1	0.1	0.1	0.1	0.1	0.1	0.1	0.1	0.1	0.1	0.1	0.1	0.1	0.1	0.1	0.1	0.1	0.1	0.1
ENSMUSG00000097550.7	Gm21304	protein_coding	0.1	0.1	0.1	0.1	0.1	0.1	0.1	0.1	0.1	0.1	0.1	0.1	0.1	0.1	0.1	0.1	0.1	0.1	0.1	0.1	0.1	0.1	0.1	0.1	0.1	0.1	0.1	0.1	0.1	0.1	0.1	0.1	0.1	0.1	0.1	0.1
ENSMUSG00000097487.7	Ptges3l	protein_coding	0.1	0.1	0.1	0.1	0.1	0.1	0.189126	0.1	0.1	0.1	0.327027	0.1	0.1	0.760108	0.1	0.117528	0.1	0.1	0.5515	0.1	0.697803	0.1	0.1	0.1	0.1	0.1	0.1	0.1	0.1	0.1	0.1	0.1	0.1	0.1	0.1	0.1
ENSMUSG00000097481.1	D330020A13Rik	protein_coding	0.1	0.1	0.1	0.1	0.1	0.1	0.1	0.1	0.1	0.1	0.1	0.1	0.1	0.1	0.1	0.1	0.1	0.1	0.1	0.1	0.1	0.1	0.1	0.1	0.1	0.1	0.1	0.1	0.1	0.1	0.1	0.1	0.1	0.1	0.1	0.1
ENSMUSG00000097437.2	Gm38999	protein_coding	0.1	0.1	0.1	0.1	0.1	0.1	0.1	0.1	0.1	0.1	0.1	0.1	0.1	0.1	0.1	0.1	0.1	0.1	0.1	0.1	0.1	0.1	0.1	0.1	0.1	0.1	0.1	0.1	0.1	0.1	0.1	0.1	0.1	0.1	0.1	0.1
ENSMUSG00000097427.5	Gm6763	protein_coding	0.1	0.1	0.1	0.1	0.1	0.1	0.1	0.1	0.1	0.1	0.1	0.1	0.1	0.1	0.1	0.1	0.1	0.1	0.1	0.1	0.1	0.1	0.1	0.1	0.1	0.1	0.1	0.1	0.1	0.1	0.1	0.1	0.1	0.1	0.1	0.1
ENSMUSG00000097425.2	Vmn1r181	protein_coding	0.1	0.1	0.1	0.1	0.1	0.1	0.1	0.1	0.1	0.1	0.1	0.1	0.1	0.1	0.1	0.1	0.1	0.1	0.1	0.1	0.1	0.1	0.1	0.1	0.1	0.1	0.1	0.1	0.1	0.797321	0.1	0.1	0.1	0.1	0.1	0.1
ENSMUSG00000097421.1	D630011A20Rik	protein_coding	0.1	0.1	0.1	0.1	0.1	0.1	0.1	0.1	0.1	0.1	0.1	0.1	0.1	0.1	0.1	0.1	0.1	0.1	0.1	0.1	0.1	0.1	0.1	0.1	0.1	0.1	0.1	0.1	0.1	0.1	0.1	0.1	0.1	0.1	0.1	0.1
ENSMUSG00000097411.1	B430218F22Rik	protein_coding	0.1	0.1	0.1	0.1	0.243224	0.1	0.298252	0.1	0.1	0.1	2.11364	0.1	0.344019	0.352804	0.98736	0.652409	0.561061	0.1	0.14916	0.140871	0.388472	0.169064	0.506091	0.1	0.1	0.104756	0.646778	0.1	0.1	0.1	0.1	0.1	0.1	0.1	0.1	0.1
ENSMUSG00000097405.1	D630044L22Rik	protein_coding	0.1	0.1	0.1	0.1	0.1	0.1	0.1	0.1	0.1	0.1	0.1	0.1	0.1	0.1	0.145003	0.133158	0.1	0.1	0.1	0.1	0.1	0.1	0.1	0.1	0.1	0.1	0.1	0.1	0.1	0.1	0.1	0.1	0.1	0.1	0.1	0.1
ENSMUSG00000097386.1	9130213A22Rik	protein_coding	0.1	0.1	0.104243	0.1	0.1	0.1	0.1	0.1	0.1	0.1	0.1	0.281101	0.683077	0.1	0.575485	4.8446	0.1	0.366884	0.337743	0.399381	0.1	0.1	0.1	0.16482	0.1	0.1	0.593726	0.1	0.1	0.223546	0.1	0.1	0.1	1.23797	0.1	0.1
ENSMUSG00000097333.7	Zfp87	protein_coding	0.1	0.163726	0.1	0.140162	1.66614	3.30747	1.20703	0.1	1.30181	0.116631	1.57255	3.41785	1.0181	0.532268	1.20722	4.65678	3.90803	0.863022	1.4275	1.18098	0.782172	2.11249	3.10737	1.49289	0.995458	1.4629	5.42026	0.1	0.782808	1.73595	0.1	1.11955	0.1	0.1	0.344922	0.953257
ENSMUSG00000097328.7	Tnfsf12	protein_coding	0.1	0.1	1.36559	0.1	3.29363	1.20361	1.4792	0.317629	1.76788	0.593723	8.39241	2.2622	6.06101	0.802785	3.66581	2.22486	8.61815	9.52939	3.82177	3.27472	3.04111	5.86501	6.54139	0.840424	0.378424	1.28681	8.22977	0.1	2.66129	1.41419	0.1	0.1	0.1	0.651139	0.1	0.1
ENSMUSG00000097327.7	E030030I06Rik	protein_coding	0.19361	0.1	0.1	0.1	0.1	0.109749	0.1	0.1	0.1	0.1	0.1	0.797655	0.516936	0.1	0.348468	0.1	0.369057	0.107483	1.98343	0.268863	0.1	0.1	0.247093	0.340175	0.229969	0.1	0.496314	0.1	0.112794	0.1	0.1	0.1	0.104825	0.173553	0.200552	0.1
ENSMUSG00000097298.1	A130057D12Rik	protein_coding	0.1	0.1	0.1	0.1	0.1	0.1	0.1	0.1	0.1	0.1	0.1	0.1	0.12341	0.1	0.1	0.1	0.11257	0.1	0.1	0.1	0.1	0.1	0.1	0.1	0.1	0.1	0.1	0.1	0.1	0.1	0.1	0.1	0.1	0.1	0.1	0.1
ENSMUSG00000097271.1	Gm9903	protein_coding	0.1	0.1	0.1	0.1	0.1	0.1	0.1	0.1	0.1	0.1	0.1	0.1	0.325656	0.1	0.1	0.1	0.999803	0.1	0.156208	0.1	0.163013	0.1	0.1	0.1	0.1	0.1	0.1	0.1	0.1	0.1	0.1	0.1	0.1	0.1	0.1	0.1
ENSMUSG00000097239.7	Gm27029	protein_coding	0.1	0.1	0.227697	0.1	0.1	0.1	0.1	0.1	0.1	0.1	0.434495	0.1	0.180886	0.1	0.1	0.298032	0.1	0.1	0.425846	0.1	0.1	0.1	1.54602	0.780105	0.1	0.452637	0.1	0.1	0.182754	0.1	0.1	0.630452	0.1	0.1	0.1	0.1
ENSMUSG00000097221.1	1810049J17Rik	protein_coding	0.1	0.1	0.1	0.1	0.1	0.1	0.1	0.1	0.1	0.1	0.1	0.1	0.1	0.1	0.1	0.1	0.1	0.1	0.1	0.1	0.1	0.1	0.1	0.1	0.1	0.1	0.1	0.1	0.1	0.1	0.1	0.1	0.1	0.1	0.1	0.1
ENSMUSG00000097187.1	Gm19426	protein_coding	0.1	0.1	0.266712	0.1	0.1	0.19438	0.1	0.1	0.1	0.1	1.06279	0.1	2.25705	0.1	0.1	0.1	0.1	0.1	0.887062	0.1	1.65468	0.1	0.1	0.529794	0.1	0.1	1.35709	0.1	0.1	0.1	0.1	0.1	0.1	0.1	0.1	0.1
ENSMUSG00000097185.1	Gm26596	protein_coding	0.1	0.1	0.278781	0.1	0.620239	0.30513	0.6338	0.1	0.795827	0.273431	1.24319	0.772711	1.93644	0.750514	1.71167	1.5151	2.4806	1.73789	1.85652	0.896163	0.548005	0.900376	1.40958	0.862878	0.979396	1.15124	2.18872	0.1	0.210708	1.68123	0.1	0.1	0.1	3.05423	2.0629	3.63886
ENSMUSG00000097169.1	Gm26661	protein_coding	0.1	0.1	0.1	0.1	0.1	0.1	0.1	0.1	0.1	0.1	0.1	0.1	0.1	0.1	0.1	0.1	0.1	0.1	0.1	0.1	0.1	0.1	0.1	0.1	0.1	0.1	0.1	0.1	0.1	0.1	0.1	0.1	0.1	0.1	0.1	0.1
ENSMUSG00000097148.2	Gm3839	protein_coding	0.1	0.153843	0.228136	0.1	0.578257	0.695464	1.37154	0.582517	0.996843	0.218801	2.18295	2.60766	1.74502	3.78873	2.17513	3.72144	1.23841	3.3083	3.26027	2.75675	2.80701	4.05476	3.31537	1.59221	1.10875	1.56605	3.2253	0.566757	0.980075	0.599197	0.123679	0.159127	0.23829	0.81216	0.419842	0.336029
ENSMUSG00000097129.1	4930507D05Rik	protein_coding	0.1	0.1	0.1	0.1	0.1	0.1	0.1	0.1	0.1	0.1	0.1	0.1	0.1	0.1	0.1	0.282583	0.1	0.1	0.1	0.1	0.1	0.1	0.1	0.1	0.1	0.1	0.1	0.1	0.1	0.1	0.1	0.1	0.1	0.1	0.1	0.1
ENSMUSG00000097112.1	Gm26727	protein_coding	0.1	0.1	0.1	0.1	0.1	0.1	0.1	0.1	0.1	0.1	0.1	0.1	0.1	0.1	0.1	0.1	0.1	0.1	0.1	0.1	0.1	0.1	0.1	0.1	0.1	0.1	0.1	0.1	0.1	0.1	0.1	0.1	0.1	0.1	0.1	0.1
ENSMUSG00000097100.1	9230104M06Rik	protein_coding	0.1	0.1	0.1	0.1	0.1	0.1	0.1	0.1	0.1	0.1	0.1	0.1	0.1	0.1	0.164422	0.1	0.110173	0.1	0.1	0.1	0.1	0.1	0.1	0.1	0.1	0.1	0.1	0.1	0.1	0.1	0.1	0.1	0.1	0.1	0.1	0.1
ENSMUSG00000097078.1	Gm26566	protein_coding	0.195975	0.1	0.1	0.1	1.52256	3.14663	0.46948	0.704077	0.241782	0.1	0.943747	0.187058	2.76147	0.1	2.22592	5.51437	4.04936	2.94533	1.98204	0.507309	0.948572	1.34797	2.42334	4.05919	0.145272	0.693295	3.02674	0.1	1.45659	0.794586	0.1	0.1	0.1	1.16762	3.52986	4.14238
ENSMUSG00000097025.1	Gm26558	protein_coding	0.1	0.1	0.1	0.1	0.1	0.1	0.1	0.1	0.1	0.1	0.1	0.1	0.1	0.1	0.1	0.1	0.1	0.1	0.1	0.1	0.219073	0.1	0.1	0.1	0.1	0.1	0.1	0.1	0.1	0.1	0.1	0.1	0.1	0.1	1.25938	0.1
ENSMUSG00000096969.1	4930535I16Rik	protein_coding	0.1	0.1	0.1	0.208943	0.315459	0.242715	0.1	0.1	0.1	0.1	0.211581	0.1	0.129864	0.1	0.579412	0.1	2.70891	0.1	0.643983	0.780364	0.384583	0.1	0.582317	0.479141	0.879704	1.19017	0.1	0.1	0.1	0.1	0.1	0.1	0.1	0.1	0.1	0.1
ENSMUSG00000096968.1	Gm26620	protein_coding	0.1	0.1	0.1	0.1	0.1	0.1	0.1	0.1	0.1	0.1	0.1	0.1	0.1	0.1	0.1	0.1	0.1	0.1	0.1	0.1	0.1	0.1	0.1	0.1	0.1	0.1	0.1	0.1	0.1	0.1	0.1	0.1	0.1	0.1	0.1	0.1
ENSMUSG00000096966.2	Gm18336	protein_coding	0.1	0.1	0.1	0.1	0.1	0.1	0.1	0.1	0.1	0.1	0.1	0.1	0.1	0.1	0.1	0.1	0.1	0.1	0.1	0.1	0.1	0.1	0.1	0.1	0.1	0.1	0.1	0.1	0.1	0.1	0.1	0.1	0.1	0.1	0.1	0.1
ENSMUSG00000096953.1	Gm26571	protein_coding	0.1	0.1	0.1	0.1	0.1	0.1	0.1	0.1	0.1	0.1	0.1	0.1	0.100908	0.1	0.1	0.1	0.1	0.1	0.1	0.1	0.1	0.1	0.1	0.1	0.1	0.1	0.1	0.1	0.1	0.1	0.1	0.1	0.1	0.1	0.1	0.1
ENSMUSG00000096949.1	Gm26897	protein_coding	0.1	0.1	0.1	0.1	0.1	0.1	0.1	0.1	0.1	0.1	0.1	0.1	0.1	0.1	0.1	0.1	0.1	0.1	0.1	0.1	0.1	0.1	0.1	0.1	0.1	0.1	0.1	0.1	0.1	0.1	0.1	0.1	0.1	0.1	0.1	0.1
ENSMUSG00000096930.1	Gm26657	protein_coding	0.1	0.1	0.1	0.1	0.1	0.1	0.1	0.1	0.1	0.1	0.1	0.1	0.1	0.1	0.1	0.1	0.1	0.1	0.1	0.1	0.1	0.1	0.1	0.1	0.1	0.1	0.1	0.1	0.1	0.1	0.1	0.1	0.1	0.1	0.1	0.1
ENSMUSG00000096923.1	A730071L15Rik	protein_coding	0.1	0.1	0.1	0.1	0.1	0.1	0.1	0.1	0.1	0.1	1.09917	0.1	0.882234	0.1	0.1	0.1	0.1	0.1	0.1	0.1	0.1	0.1	0.1	0.1	0.1	0.1	0.1	0.1	0.1	0.1	0.1	0.1	0.1	0.1	0.1	0.1
ENSMUSG00000096916.7	Zfp850	protein_coding	0.1	0.1	0.22085	0.1	0.331377	0.166402	0.1	0.1	0.1	0.1	0.1	0.261561	0.1	0.1	0.1	0.245274	0.112398	0.1	0.1	0.240489	0.290614	0.1	0.1	0.190866	0.1	0.1	0.1	0.1	0.102812	0.1	0.1	0.1	0.242508	0.285801	0.1	0.1
ENSMUSG00000096915.1	Gm2964	protein_coding	0.1	0.1	0.1	0.1	0.1	0.1	0.1	0.1	0.1	0.1	0.1	0.1	0.1	0.1	0.1	0.1	0.1	0.1	0.1	0.1	0.1	0.1	0.1	0.1	0.1	0.1	0.1	0.1	0.1	0.1	0.1	0.1	0.1	0.1	0.1	0.1
ENSMUSG00000096914.3	Galntl6	protein_coding	0.173504	0.30095	0.1	0.1	0.426547	2.35316	0.200216	0.1	0.115483	0.1	1.97958	3.88986	0.1	0.1	0.958485	0.1	2.90428	6.37327	0.120383	0.1	0.1	0.1	0.226238	2.06578	0.15917	6.40711	0.186717	0.1	8.10614	2.18602	0.1	0.1	0.1	0.887161	7.50056	0.214362
ENSMUSG00000096910.1	Zfp955b	protein_coding	0.146261	0.1	0.175821	0.420625	1.16098	1.78154	1.13231	0.159863	0.618974	0.1	0.889237	1.99519	2.33768	4.84338	2.41369	2.25691	2.45656	1.36161	1.17336	1.13593	1.00234	0.610914	0.912892	1.36881	0.884107	2.34916	1.07642	0.1	0.307701	1.31486	0.349524	0.1	1.40904	0.98314	0.1	0.218428
ENSMUSG00000096904.7	Gm3591	protein_coding	0.1	0.1	0.1	0.1	0.1	0.1	0.1	0.1	0.1	0.1	0.1	0.1	0.1	0.341949	0.250878	0.144955	0.148203	0.1	0.1	0.1	0.1	0.1	0.1	0.1	0.1	0.1	0.1	0.1	0.1	0.1	0.1	0.1	0.1	0.1	0.1	0.1
ENSMUSG00000096903.1	Vmn1r104	protein_coding	0.1	0.1	0.1	0.1	0.1	0.1	0.1	0.1	0.1	0.1	0.1	0.1	0.1	0.1	0.1	0.1	0.1	0.1	0.1	0.1	0.1	0.1	0.1	0.1	0.1	0.1	0.1	0.1	0.1	0.1	0.1	0.1	0.1	0.1	0.1	0.1
ENSMUSG00000096902.7	Gm20843	protein_coding	0.1	0.1	0.1	0.1	0.1	0.1	0.1	0.1	0.1	0.1	0.1	0.1	0.1	0.1	0.1	0.1	0.1	0.1	0.1	0.1	0.1	0.1	0.1	0.1	0.1	0.1	0.1	0.1	0.1	0.1	0.1	0.1	0.1	0.1	0.1	0.1
ENSMUSG00000096901.7	Gm3029	protein_coding	0.1	0.1	0.1	0.1	0.1	0.1	0.1	0.1	0.1	0.1	0.1	0.1	0.1	0.1	0.1	0.1	0.1	0.1	0.1	0.1	0.1	0.1	0.1	0.1	0.1	0.1	0.1	0.1	0.1	0.1	0.1	0.1	0.1	0.1	0.1	0.1
ENSMUSG00000096898.2	Gm20867	protein_coding	0.1	0.1	0.1	0.1	0.1	0.1	0.1	0.1	0.1	0.1	0.1	0.1	0.1	0.1	0.1	0.1	0.1	0.1	0.1	0.1	0.1	0.1	0.1	0.1	0.1	0.1	0.1	0.1	0.1	0.1	0.1	0.1	0.1	0.1	0.1	0.1
ENSMUSG00000096887.2	Gm20594	protein_coding	0.1	0.1	0.1	0.1	0.1	0.1	0.1	0.1	0.1	0.1	0.1	0.1	0.1	0.1	0.1	0.1	0.1	0.1	0.1	0.1	0.1	0.1	0.1	0.1	0.1	0.1	0.1	0.1	0.1	0.1	0.153562	0.1	0.1	0.1	0.1	0.1
ENSMUSG00000096885.1	Gm21797	protein_coding	0.1	0.1	0.1	0.1	0.1	0.1	0.1	0.1	0.1	0.1	0.1	0.1	0.1	0.1	0.1	0.1	0.1	0.1	0.1	0.1	0.1	0.1	0.1	0.1	0.1	0.1	0.1	0.1	0.1	0.1	0.1	0.1	0.1	0.1	0.1	0.1
ENSMUSG00000096883.1	Shisa8	protein_coding	0.1	0.1	0.1	0.1	0.143909	0.138902	0.1	0.1	0.1	0.1	1.68029	1.40464	0.1	0.1	0.1	0.1	0.650464	0.1	0.1	0.1	0.1	0.1	0.1	0.19866	0.1	0.197774	0.1	0.1	0.458164	0.249159	0.1	0.1	0.1	0.959798	0.1	0.1
ENSMUSG00000096879.2	Gm4858	protein_coding	0.1	0.1	0.1	0.1	0.1	0.1	0.1	0.1	0.1	0.1	0.1	0.1	0.1	0.1	0.1	0.1	0.1	0.1	0.1	0.1	0.1	0.1	0.1	0.1	0.1	0.1	0.1	0.1	0.1	0.1	0.1	0.1	0.1	0.1	0.1	0.1
ENSMUSG00000096878.2	Gm21083	protein_coding	0.251203	0.1	0.1	0.1	0.1	0.1	0.1	0.1	0.1	0.1	0.1	0.1	0.1	0.1	0.1	0.1	0.1	0.1	0.1	0.111959	0.1	0.1	0.1	0.1	0.1	0.1	0.1	0.1	0.1	0.1	0.1	0.1	0.1	0.1	0.1	0.1
ENSMUSG00000096872.2	Scgb2a2	protein_coding	0.162332	0.1	0.1	0.1	0.1	0.1	0.1	0.1	0.1	0.1	0.1	0.1	0.1	0.1	0.1	0.1	0.1	0.1	0.1	0.1	0.1	0.1	0.1	0.1	0.1	0.1	0.1	0.1	0.1	0.1	0.1	0.1	0.1	0.1	0.1	0.1
ENSMUSG00000096871.1	Gm10665	protein_coding	0.1	0.1	0.1	0.1	0.1	0.1	0.1	0.1	0.1	0.1	0.1	0.1	0.1	0.1	0.1	0.1	0.1	0.1	0.1	0.1	0.1	0.1	0.1	0.1	0.1	0.1	0.1	0.1	0.1	0.1	0.1	0.1	0.1	0.1	0.1	0.1
ENSMUSG00000096869.7	Gm6676	protein_coding	0.1	0.1	0.1	0.1	0.1	0.1	0.1	0.1	0.1	0.1	0.1	0.1	0.1	0.1	0.1	0.1	0.1	0.1	0.1	0.1	0.1	0.1	0.1	0.1	0.1	0.1	0.1	0.1	0.1	0.1	0.1	0.1	0.1	0.1	0.1	0.1
ENSMUSG00000096867.1	Gm10057	protein_coding	0.1	0.1	0.1	0.1	0.1	0.1	0.1	0.1	0.1	0.1	0.1	0.1	0.1	0.1	0.1	0.1	0.1	0.1	0.1	0.1	0.1	0.1	0.1	0.1	0.1	0.1	0.1	0.1	0.1	0.1	0.1	0.1	0.1	0.1	0.1	0.1
ENSMUSG00000096861.1	Vmn2r68	protein_coding	0.1	0.1	0.1	0.1	0.1	0.1	0.1	0.1	0.1	0.1	0.1	0.1	0.1	0.1	0.1	0.1	0.1	0.1	0.1	0.1	0.1	0.1	0.1	0.1	0.1	0.1	0.1	0.1	0.1	0.1	0.1	0.1	0.1	0.1	0.1	0.1
ENSMUSG00000096859.1	Vmn1r176	protein_coding	0.1	0.1	0.1	0.1	0.1	0.1	0.1	0.1	0.1	0.1	0.1	0.1	0.1	0.1	0.1	0.1	0.1	0.1	0.1	0.1	0.1	0.1	0.1	0.1	0.1	0.1	0.1	0.1	0.1	0.1	0.1	0.1	0.1	0.1	0.1	0.1
ENSMUSG00000096858.2	Olfr805	protein_coding	0.1	0.1	0.1	0.1	0.1	0.220251	0.1	0.1	0.1	0.1	0.1	0.1	0.1	0.1	0.1	0.1	0.1	0.1	0.1	0.1	0.1	0.1	0.1	0.1	0.1	0.1	0.1	0.1	0.1	0.1	0.1	0.1	0.1	0.1	0.1	0.1
ENSMUSG00000096856.7	Gm10778	protein_coding	0.1	0.1	0.1	0.1	0.1	0.1	0.1	0.103644	0.1	0.1	0.1	0.1	0.1	0.1	0.1	0.1	0.1	0.1	0.1	0.1	0.1	0.1	0.1	0.1	0.1	0.1	0.1	0.1	0.1	0.104517	0.1	0.1	0.1	0.1	0.971421	0.1
ENSMUSG00000096854.1	Ifnz	protein_coding	0.1	0.1	0.1	0.1	0.1	0.1	0.1	0.1	0.1	0.1	0.1	0.1	0.1	0.1	0.1	0.1	0.1	0.1	0.1	0.1	0.1	0.1	0.1	0.1	0.1	0.1	0.1	0.1	0.1	0.1	0.1	0.1	0.1	0.1	0.1	0.1
ENSMUSG00000096852.1	Cyp2d12	protein_coding	0.1	0.1	0.1	0.1	0.1	0.1	0.1	0.1	0.1	0.1	0.1	0.1	0.1	0.1	0.1	0.1	0.1	0.1	0.1	0.1	0.1	0.1	0.1	0.1	0.1	0.1	0.1	0.1	0.1	0.1	0.1	0.1	0.1	0.1	0.1	0.1
ENSMUSG00000096850.1	Gm21748	protein_coding	0.1	0.1	0.1	0.1	0.1	0.1	0.1	0.1	0.1	0.1	0.1	0.1	0.1	0.1	0.1	0.1	0.1	0.1	0.1	0.1	0.1	0.1	0.1	0.1	0.1	0.1	0.1	0.1	0.1	0.1	0.1	0.1	0.1	0.1	0.1	0.1
ENSMUSG00000096847.1	Tmem151b	protein_coding	0.1	0.1	1.36288	0.592942	0.473395	0.417079	0.973349	0.113408	1.53255	0.1	2.4433	1.66238	0.320445	2.32331	2.36598	1.16312	1.56351	0.528754	1.06322	0.881613	1.54928	1.60247	1.29407	0.182525	0.489715	0.19966	1.90578	10.7357	0.174394	0.654023	0.1	0.1	1.24994	0.13118	0.1	0.1
ENSMUSG00000096846.7	Gm8890	protein_coding	0.1	0.1	0.1	0.1	0.1	0.1	0.1	0.1	0.1	0.1	0.1	0.1	0.1	0.1	0.1	0.1	0.1	0.1	0.1	0.1	0.1	0.1	0.1	0.1	0.1	0.1	0.1	0.1	0.1	0.1	0.1	0.1	0.1	0.1	0.1	0.1
ENSMUSG00000096840.2	Olfr136	protein_coding	0.1	0.1	0.1	0.1	0.1	0.1	0.1	0.1	0.1	0.1	0.1	0.1	0.1	0.1	0.1	0.1	0.1	0.1	0.1	0.1	0.1	0.1	0.1	0.1	0.1	0.1	0.1	0.1	0.1	0.1	0.1	0.1	0.1	0.1	0.1	0.1
ENSMUSG00000096839.7	Gm3460	protein_coding	0.1	0.1	0.1	0.1	0.1	0.1	0.1	0.1	0.1	0.1	0.1	0.1	0.1	0.1	0.1	0.1	0.222134	0.1	0.1	0.1	0.1	0.1	0.1	0.1	0.1	0.1	0.1	0.1	0.1	0.1	0.1	0.1	0.1	0.1	0.1	0.1
ENSMUSG00000096834.7	Gm15127	protein_coding	0.1	0.1	0.1	0.1	0.1	0.1	0.1	0.1	0.1	0.1	0.1	0.1	0.1	0.1	0.1	0.1	0.1	0.1	0.1	0.1	0.1	0.1	0.1	0.1	0.1	0.1	0.1	0.1	0.1	0.1	0.1	0.1	0.1	0.1	0.1	0.1
ENSMUSG00000096828.1	Gm3618	protein_coding	0.1	0.1	0.1	0.1	0.1	0.1	0.1	0.1	0.1	0.1	0.1	0.1	0.1	0.1	0.1	0.1	0.1	0.1	0.1	0.1	0.1	0.1	0.1	0.1	0.1	0.1	0.1	0.1	0.1	0.1	0.1	0.1	0.1	0.1	0.1	0.1
ENSMUSG00000096826.1	Ccl27b	protein_coding	0.1	0.1	0.1	0.1	0.1	0.1	0.1	0.1	0.1	0.1	0.1	0.1	0.1	0.1	0.1	0.1	0.1	0.1	0.1	0.1	0.1	0.1	0.1	0.1	0.1	0.1	0.1	0.1	0.1	0.1	0.1	0.1	0.1	0.1	0.1	0.1
ENSMUSG00000096822.1	Olfr344	protein_coding	0.1	0.1	0.1	0.1	0.1	0.1	0.1	0.1	0.1	0.1	0.1	0.1	0.1	0.1	0.1	0.1	0.1	0.1	0.1	0.1	0.1	0.1	0.1	0.1	0.1	0.1	0.1	0.1	0.1	0.1	0.1	0.1	0.1	0.1	0.1	0.1
ENSMUSG00000096820.2	Gm21425	protein_coding	0.1	0.1	0.1	0.1	0.1	0.1	0.1	0.1	0.1	0.1	0.1	0.1	0.1	0.1	0.1	0.1	0.1	0.1	0.1	0.1	0.1	0.1	0.1	0.1	0.1	0.1	0.1	0.1	0.1	0.1	0.1	0.1	0.1	0.1	0.1	0.1
ENSMUSG00000096819.1	Srsy	protein_coding	1.09063	0.1	0.1	0.1	0.1	0.1	0.1	0.1	0.1	0.1	0.1	0.1	0.1	0.1	0.1	0.1	0.1	0.1	0.1	0.1	0.1	0.1	0.1	0.1	0.1	0.1	0.1	0.1	0.1	0.1	0.1	0.1	0.1	0.1	0.1	0.1
ENSMUSG00000096813.1	Vmn1r126	protein_coding	0.1	0.1	0.1	0.1	0.1	0.1	0.1	0.1	0.1	0.1	0.1	0.1	0.1	0.1	0.1	0.1	0.1	0.1	0.1	0.1	0.1	0.1	0.1	0.1	0.1	0.1	0.1	0.1	0.1	0.1	0.1	0.1	0.1	0.1	0.1	0.1
ENSMUSG00000096807.1	Hist1h2bm	protein_coding	0.1	0.1	0.1	0.1	0.1	0.1	1.91307	0.1	0.155685	0.1	0.346696	0.660247	0.945625	1.01783	0.421458	0.1	6.35517	0.365296	3.15026	0.1	4.75319	0.180663	0.1	1.84429	0.1	0.1	0.190892	0.1	0.671625	0.1	0.1	0.1	0.1	0.1	0.1	0.1
ENSMUSG00000096806.1	Olfr312	protein_coding	0.1	0.1	0.1	0.1	0.1	0.1	0.1	0.1	0.1	0.1	0.1	0.1	0.1	0.1	0.1	0.1	0.1	0.1	0.1	0.1	0.1	0.1	0.1	0.1	0.1	0.1	0.1	0.1	0.1	0.1	0.1	0.1	0.1	0.1	0.1	0.1
ENSMUSG00000096803.1	Gm6803	protein_coding	0.1	0.1	0.1	0.1	0.1	0.1	0.1	0.1	0.1	0.1	0.1	0.1	0.1	0.1	0.1	0.1	0.1	0.1	0.1	0.1	0.1	0.1	0.1	0.1	0.1	0.1	0.1	0.1	0.1	0.1	0.1	0.1	0.1	0.1	0.1	0.1
ENSMUSG00000096798.1	Gm6309	protein_coding	0.1	0.1	0.1	0.1	0.1	0.1	0.1	0.1	0.1	0.1	0.1	0.1	0.1	0.1	0.1	0.1	0.1	0.1	0.1	0.1	0.1	0.1	0.1	0.1	0.1	0.1	0.1	0.1	0.1	0.1	0.1	0.1	0.1	0.1	0.1	0.1
ENSMUSG00000096795.4	Zfp433	protein_coding	0.925879	0.756944	0.368389	0.277604	1.97745	1.14319	4.89967	0.921008	0.819585	1.34733	1.61912	1.88177	3.61294	1.30753	2.43774	1.96586	3.78264	0.857474	4.29639	0.969374	1.87169	2.10503	2.51241	4.08957	1.87672	1.53318	0.921984	0.1	3.15589	0.894914	1.14688	0.296396	0.184846	1.34674	0.815557	2.77626
ENSMUSG00000096794.1	Olfr905	protein_coding	0.1	0.1	0.1	0.1	0.1	0.1	0.1	0.1	0.1	0.1	0.1	0.1	0.1	0.1	0.1	0.1	0.1	0.1	0.1	0.1	0.1	0.1	0.1	0.1	0.1	0.1	0.1	0.1	0.1	0.1	0.1	0.1	0.1	0.1	0.1	0.1
ENSMUSG00000096793.7	Gm3002	protein_coding	0.1	0.1	0.1	0.1	0.1	0.1	0.1	0.1	0.1	0.1	0.1	0.1	0.1	0.1	0.1	0.1	0.1	0.1	0.1	0.1	0.1	0.1	0.1	0.1	0.1	0.1	0.1	0.1	0.1	0.1	0.1	0.1	0.1	0.1	0.1	0.1
ENSMUSG00000096788.8	Rhox2e	protein_coding	0.1	0.1	0.1	0.1	0.1	0.1	0.1	0.1	0.1	0.1	0.1	0.1	0.1	0.1	0.1	0.1	0.1	0.1	0.1	0.1	0.1	0.1	0.1	0.1	0.1	0.1	0.1	0.1	0.1	0.1	0.1	0.1	0.1	0.1	0.1	0.1
ENSMUSG00000096775.1	Gm5796	protein_coding	0.1	0.1	0.1	0.1	0.1	0.1	0.1	0.1	0.1	0.1	0.1	0.1	0.1	0.137222	0.1	0.1	0.1	0.1	0.1	0.1	0.1	0.1	0.1	0.1	0.1	0.1	0.1	0.1	0.1	0.1	0.1	0.1	0.1	0.1	0.1	0.1
ENSMUSG00000096773.1	Olfr675	protein_coding	0.1	0.1	0.1	0.1	0.1	0.1	0.1	0.1	0.1	0.1	0.1	0.1	0.1	0.1	0.1	0.1	0.1	0.1	0.1	0.1	0.1	0.1	0.1	0.1	0.1	0.1	0.1	0.1	0.1	0.1	0.1	0.1	0.1	0.1	0.1	0.1
ENSMUSG00000096770.2	Amy2a4	protein_coding	0.1	0.1	0.1	0.1	0.1	0.1	0.1	0.1	0.1	0.1	0.1	0.1	0.1	0.1	0.1	0.1	0.1	0.1	0.1	0.1	0.1	0.1	0.1	0.1	0.1	0.1	0.1	0.1	0.1	0.1	0.1	0.1	0.1	0.1	0.1	0.1
ENSMUSG00000096769.7	Gm21117	protein_coding	0.1	0.1	0.1	0.1	0.1	0.1	0.1	0.1	0.1	0.1	0.1	0.1	0.1	0.1	0.1	0.1	0.1	0.1	0.1	0.1	0.1	0.1	0.1	0.1	0.1	0.1	0.1	0.1	0.1	0.1	0.1	0.1	0.1	0.1	0.1	0.1
ENSMUSG00000096768.7	Erdr1	protein_coding	0.140843	0.880748	2.79652	1.38178	35.5196	59.0854	11.2642	5.39516	9.34626	5.58472	50.0242	45.3587	61.8461	34.171	32.3268	41.7824	48.4247	73.4493	12.8535	5.4276	10.1544	10.6719	26.3774	22.3103	4.85242	35.2921	12.2481	6.36653	77.9618	48.6725	3.2553	0.1	5.09527	17.9302	7.90682	22.6019
ENSMUSG00000096761.1	Gm5726	protein_coding	0.1	0.1	0.1	0.1	0.1	0.1	0.1	0.1	0.1	0.1	0.1	0.1	0.1	0.1	0.1	0.1	0.1	0.1	0.1	0.1	0.1	0.1	0.1	0.1	0.1	0.1	0.1	0.1	0.1	0.1	0.1	0.1	0.1	0.1	0.1	0.1
ENSMUSG00000096760.1	Gm4177	protein_coding	0.1	0.1	0.1	0.1	0.1	0.1	0.1	0.1	0.1	0.1	0.1	0.1	0.1	0.1	0.1	0.1	0.1	0.1	0.1	0.1	0.1	0.1	0.1	0.1	0.1	0.1	0.1	0.1	0.1	0.1	0.1	0.1	0.1	0.1	0.1	0.1
ENSMUSG00000096757.1	Olfr251	protein_coding	0.1	0.1	0.1	0.1	0.1	0.1	0.1	0.1	0.1	0.1	0.1	0.1	0.1	0.1	0.1	2.39392	0.1	0.1	0.1	0.1	0.1	0.1	0.1	0.1	0.1	0.1	0.1	0.1	0.1	0.1	0.1	0.1	0.1	0.1	0.1	0.1
ENSMUSG00000096753.7	Fam181a	protein_coding	0.1	0.1	0.1	0.1	0.1	0.1	0.1	0.1	0.1	0.1	0.1	0.1	1.59963	0.1	1.16558	0.412798	0.1	0.1	0.1	0.1	0.178217	0.1	0.225584	0.1	1.42469	0.1	0.256449	0.1	0.1	0.1	0.1	0.1	0.1	0.1	0.1	0.1
ENSMUSG00000096750.7	Gm11757	protein_coding	0.1	0.1	0.1	0.1	0.1	0.1	0.1	0.1	0.1	0.1	0.1	0.1	0.1	0.1	0.1	0.1	0.1	0.1	0.1	0.1	0.1	0.1	0.1	0.1	0.1	0.1	0.1	0.1	0.1	0.1	0.1	0.1	0.1	0.1	0.1	0.1
ENSMUSG00000096747.1	Olfr823	protein_coding	0.1	0.1	0.1	0.1	0.1	0.1	0.1	0.1	0.1	0.1	0.1	0.1	0.1	0.1	0.1	0.1	0.1	0.1	0.1	0.1	0.1	0.1	0.1	0.1	0.1	0.1	0.1	0.1	0.28334	0.1	0.1	0.1	0.1	0.1	0.1	0.1
ENSMUSG00000096744.1	Gm4307	protein_coding	0.1	0.1	0.1	0.1	0.1	0.1	0.1	0.1	0.1	0.1	0.1	0.1	0.1	0.1	0.1	0.1	0.1	0.1	0.1	0.1	0.1	0.1	0.1	0.1	0.1	0.1	0.1	0.1	0.1	0.1	0.1	0.1	0.1	0.1	0.1	0.1
ENSMUSG00000096743.1	Vmn2r32	protein_coding	0.1	0.1	0.1	0.1	0.1	0.1	0.1	0.1	0.1	0.1	0.1	0.1	0.1	0.1	0.1	0.1	0.1	0.1	0.1	0.1	0.1	0.1	0.1	0.1	0.1	0.1	0.1	0.1	0.1	0.1	0.1	0.1	0.1	0.1	0.1	0.1
ENSMUSG00000096742.1	Gm6367	protein_coding	0.1	0.1	0.1	0.1	0.1	0.1	0.1	0.1	0.1	0.1	0.1	0.1	0.1	0.1	0.1	0.1	0.1	0.1	0.1	0.1	0.1	0.1	0.1	0.1	0.1	0.1	0.1	0.1	0.1	0.1	0.1	0.1	0.1	0.1	0.1	0.1
ENSMUSG00000096740.7	Lbhd1	protein_coding	0.1	0.1	0.1	0.1	0.1	0.626397	2.52505	4.58627	0.160646	0.1	0.249906	3.40947	4.89523	0.1	0.270037	0.361192	1.05493	1.25629	4.40493	0.352829	1.12149	0.230651	2.87691	0.694757	0.957651	0.371111	0.577332	0.204177	0.127838	0.656729	0.1	0.1	0.161298	0.231692	0.1	0.1
ENSMUSG00000096737.1	Vmn1r117	protein_coding	0.1	0.1	0.1	0.1	0.1	0.1	0.1	0.1	0.1	0.1	0.1	0.1	0.1	0.1	0.1	0.1	0.1	0.1	0.1	0.1	0.1	0.1	0.1	0.1	0.1	0.1	0.1	0.1	0.1	0.1	0.1	0.1	0.1	0.1	0.1	0.1
ENSMUSG00000096736.1	Gm17535	protein_coding	0.787654	0.1	0.179526	0.1	0.1	0.1	0.1	0.1	0.1	0.1	0.1	0.1	0.1	0.1	0.1	0.1	0.1	0.1	0.1	0.1	0.1	0.1	0.1	0.1	0.1	0.1	0.1	0.1	0.1	0.1	0.1	0.1	0.1	0.1	0.1	0.1
ENSMUSG00000096735.1	Vmn1r79	protein_coding	0.1	0.1	0.1	0.1	0.1	0.1	0.1	0.1	0.1	0.1	0.1	0.1	0.1	0.1	0.1	0.1	0.1	0.1	0.1	0.1	0.1	0.1	0.1	0.1	0.1	0.1	0.1	0.1	0.1	0.1	0.1	0.1	0.1	0.1	0.1	0.1
ENSMUSG00000096734.1	Gm21836	protein_coding	0.1	0.1	0.1	0.1	0.1	0.1	0.1	0.1	0.1	0.1	0.1	0.1	0.1	0.1	0.1	0.1	0.1	0.1	0.1	0.1	0.1	0.1	0.1	0.1	0.1	0.1	0.1	0.1	0.1	0.1	0.1	0.1	0.1	0.1	0.1	0.1
ENSMUSG00000096732.7	Gm8897	protein_coding	0.1	0.1	0.1	0.1	0.1	0.1	0.1	0.1	0.1	0.1	0.1	0.1	0.1	0.1	0.1	0.1	0.1	0.1	0.1	0.1	0.1	0.1	0.1	0.1	0.1	0.1	0.1	0.1	0.1	0.1	0.1	0.1	0.1	0.1	0.1	0.1
ENSMUSG00000096729.1	Gm13695	protein_coding	0.1	0.1	0.1	0.1	0.1	0.1	0.1	0.1	0.1	0.1	0.1	0.1	0.1	0.1	0.1	0.1	0.1	0.1	0.1	0.1	0.1	0.1	0.1	0.1	0.1	0.1	0.1	0.1	0.1	0.1	0.1	0.1	0.1	0.1	0.1	0.1
ENSMUSG00000096727.2	Psmb9	protein_coding	0.1	0.1	0.1	0.1	0.628978	0.346026	0.290902	0.1	0.34071	0.1	9.84377	0.217909	5.44917	23.8387	0.64451	8.06439	6.33905	0.1	1.78152	0.145187	0.375315	0.1	0.709138	0.1	0.1	0.1	0.277538	0.1	0.331255	0.1	0.1	0.1	0.1	0.509667	0.1	23.7575
ENSMUSG00000096719.1	Mrgpra2b	protein_coding	0.1	0.1	0.1	0.1	0.1	0.1	0.1	0.1	0.1	0.1	0.1	0.1	0.1	0.1	0.1	0.1	0.1	0.1	0.1	0.1	0.1	0.1	0.1	0.1	0.1	0.1	0.1	0.1	0.1	0.1	0.1	0.1	0.1	0.1	0.1	0.1
ENSMUSG00000096718.1	Zfp781	protein_coding	0.1	0.1	0.1	0.1	0.1	0.1	0.1	0.1	0.1	0.1	0.1	0.1	0.1	0.1	0.1	0.1	0.1	0.1	0.1	0.1	0.1	0.1	0.1	0.1	0.1	0.1	0.1	0.1	0.1	0.1	0.1	0.1	0.1	0.1	0.1	0.1
ENSMUSG00000096717.1	Vmn2r98	protein_coding	0.1	0.1	0.1	0.1	0.1	0.1	0.1	0.1	0.1	0.1	0.1	0.1	0.1	0.1	0.1	0.1	0.1	0.1	0.1	0.1	0.1	0.1	0.1	0.1	0.1	0.1	0.1	0.1	0.1	0.1	0.1	0.1	0.1	0.1	0.1	0.1
ENSMUSG00000096714.1	Olfr699	protein_coding	0.1	0.1	0.1	0.1	0.1	0.1	0.1	0.1	0.1	0.1	0.1	0.1	0.1	0.1	0.1	0.1	0.1	0.1	0.1	0.1	0.1	0.1	0.1	0.1	0.1	0.1	0.1	0.1	0.1	0.1	0.1	0.1	0.1	0.1	0.1	0.1
ENSMUSG00000096708.1	Olfr1475	protein_coding	0.1	0.1	0.1	0.1	0.1	0.1	0.1	0.1	0.1	0.1	0.1	0.1	0.1	0.1	0.1	0.1	0.1	0.1	0.1	0.1	0.1	0.1	0.1	0.1	0.1	0.1	0.1	0.1	0.1	0.1	0.1	0.1	0.1	0.1	0.1	0.1
ENSMUSG00000096706.2	Gm21854	protein_coding	0.1	0.1	0.1	0.1	0.1	0.1	0.1	0.1	0.1	0.1	0.1	0.1	0.1	0.1	0.1	0.1	0.1	0.1	0.1	0.1	0.1	0.1	0.1	0.1	0.1	0.1	0.1	0.1	0.1	0.1	0.1	0.1	0.1	0.1	0.1	0.1
ENSMUSG00000096705.1	Olfr1329	protein_coding	0.1	0.1	0.1	0.1	0.1	0.1	0.1	0.1	0.1	0.1	0.1	0.1	0.1	0.1	0.1	0.1	0.1	0.1	0.1	0.1	0.1	0.1	0.1	0.1	0.1	0.1	0.1	0.1	0.1	0.1	0.1	0.1	0.1	0.1	0.1	0.1
ENSMUSG00000096703.2	Olfr1286	protein_coding	0.1	0.1	0.1	0.1	0.1	0.1	0.1	0.1	0.1	0.1	0.1	0.1	0.1	0.1	0.1	0.1	0.1	0.1	0.1	0.1	0.1	0.1	0.1	0.1	0.1	0.1	0.1	0.1	0.1	0.1	0.1	0.1	0.1	0.1	0.1	0.1
ENSMUSG00000096700.1	Gm11236	protein_coding	0.1	0.1	0.1	0.1	0.1	0.1	0.1	0.1	0.1	0.1	0.1	0.1	0.1	0.1	0.1	0.1	0.1	0.1	0.1	0.1	0.1	0.1	0.1	0.1	0.1	0.1	0.1	0.1	0.1	0.1	0.1	0.1	0.1	0.1	0.1	0.1
ENSMUSG00000096697.1	Esp23	protein_coding	0.1	0.1	0.1	0.1	0.1	0.1	0.1	0.1	0.1	0.1	0.1	0.1	0.1	0.1	0.1	0.1	0.1	0.1	0.1	0.1	0.1	0.1	0.1	0.1	0.1	0.1	0.1	0.1	0.1	0.1	0.1	0.1	0.1	0.1	0.1	0.1
ENSMUSG00000096696.1	Zfp960	protein_coding	0.1	0.1	0.1	0.1	0.1	0.148397	0.1	0.123252	0.1	0.1	3.5223	0.1	0.1	0.1	0.471717	0.1	0.232492	0.170311	0.155586	0.1	0.1	0.1	0.1	0.133118	0.180466	0.1	0.1	0.1	0.267287	0.1	0.1	0.1	0.150947	0.563493	0.342643	0.1
ENSMUSG00000096695.2	Olfr196	protein_coding	0.1	0.1	0.1	0.1	0.1	0.1	0.1	0.1	0.1	0.1	0.1	0.1	0.1	0.1	0.1	0.1	0.1	0.1	0.1	0.1	0.1	0.1	0.1	0.1	0.1	0.1	0.1	0.1	0.1	0.1	0.1	0.1	0.1	0.1	0.1	0.1
ENSMUSG00000096691.1	Vmn2r33	protein_coding	0.1	0.1	0.1	0.1	0.1	0.1	0.1	0.1	0.1	0.1	0.1	0.1	0.1	0.1	0.1	0.1	0.1	0.1	0.1	0.1	0.1	0.1	0.1	0.1	0.1	0.1	0.1	0.1	0.1	0.1	0.1	0.1	0.1	0.1	0.1	0.1
ENSMUSG00000096688.1	Mup17	protein_coding	0.193658	0.1	0.1	0.1	0.1	0.1	0.1	0.1	0.1	0.1	0.1	0.1	0.1	0.1	0.1	0.1	0.1	0.1	0.1	0.1	0.1	0.1	0.1	0.1	0.1	0.1	0.1	0.1	0.1	0.1	0.1	0.1	0.1	0.1	0.1	0.1
ENSMUSG00000096687.7	AA474331	protein_coding	0.1	0.1	0.1	0.1	0.1	0.1	0.1	0.1	0.1	0.1	0.274356	0.141613	0.104835	0.1	0.29361	0.924026	0.1	0.188547	0.1	0.1	0.1	0.1	0.343427	0.510514	0.1	0.1	0.430352	0.1	0.1	0.1	0.1	0.1	0.1	0.1	0.1	0.963707
ENSMUSG00000096686.2	Gm20830	protein_coding	0.1	0.1	0.1	0.1	0.1	0.1	0.1	0.1	0.1	0.1	0.1	0.1	0.1	0.1	0.1	0.1	0.1	0.1	0.1	0.1	0.1	0.1	0.1	0.1	0.1	0.1	0.1	0.1	0.1	0.1	0.1	0.1	0.1	0.1	0.1	0.1
ENSMUSG00000096685.7	Gm3642	protein_coding	0.1	0.1	0.1	0.1	0.1	0.1	0.1	0.1	0.1	0.1	0.1	0.1	0.1	0.1	0.1	0.1	0.1	0.1	0.1	0.1	0.1	0.1	0.1	0.1	0.1	0.1	0.1	0.1	0.1	0.1	0.1	0.1	0.1	0.1	0.1	0.1
ENSMUSG00000096682.1	Ifna5	protein_coding	0.1	0.1	0.1	0.1	0.1	0.1	0.1	0.1	0.1	0.1	0.1	0.1	0.1	0.1	0.1	0.1	0.1	0.1	0.1	0.1	0.1	0.1	0.1	0.1	0.1	0.1	0.1	0.1	0.1	0.1	0.1	0.1	0.1	0.1	0.1	0.1
ENSMUSG00000096679.1	Olfr498	protein_coding	0.1	0.1	0.1	0.1	0.1	0.1	0.1	0.1	0.1	0.1	0.1	0.1	0.1	0.1	0.1	0.1	0.1	0.1	0.1	0.1	0.1	0.1	0.1	0.1	0.1	0.1	0.1	0.1	0.1	0.1	0.1	0.1	0.1	0.1	0.1	0.1
ENSMUSG00000096674.1	Mup15	protein_coding	0.1	0.1	0.1	0.1	0.1	0.1	0.1	0.1	0.1	0.1	0.1	0.1	0.1	0.1	0.1	0.1	0.1	0.1	0.1	0.1	0.1	0.1	0.1	0.1	0.1	0.1	0.1	0.1	0.1	0.1	0.1	0.1	0.1	0.1	0.1	0.1
ENSMUSG00000096666.2	Gm20852	protein_coding	0.1	0.1	0.1	0.1	0.1	0.1	0.1	0.1	0.1	0.1	0.1	0.1	0.1	0.1	0.1	0.1	0.1	0.1	0.1	0.1	0.1	0.1	0.1	0.1	0.1	0.1	0.1	0.1	0.1	0.1	0.1	0.1	0.1	0.1	0.1	0.1
ENSMUSG00000096664.7	Gm3409	protein_coding	0.1	0.1	0.1	0.1	0.1	0.1	0.1	0.1	0.1	0.1	0.1	0.1	0.1	0.1	0.1	0.1	0.1	0.1	0.1	0.1	0.1	0.1	0.1	0.1	0.1	0.1	0.1	0.1	0.1	0.1	0.1	0.1	0.1	0.1	0.1	0.1
ENSMUSG00000096663.1	Vmn1r103	protein_coding	0.1	0.1	0.1	0.1	0.1	0.1	0.1	0.1	0.1	0.1	0.1	0.1	0.1	0.1	0.1	0.1	0.1	0.1	0.1	0.1	0.1	0.1	0.1	0.1	0.1	0.1	0.1	0.1	0.1	0.1	0.1	0.1	0.1	0.1	0.1	0.1
ENSMUSG00000096658.1	Vmn2r39	protein_coding	0.1	0.1	0.1	0.1	0.1	0.1	0.1	0.1	0.1	0.1	0.1	0.1	0.1	0.1	0.1	0.1	0.1	0.1	0.1	0.1	0.1	0.1	0.1	0.1	0.1	0.1	0.1	0.1	0.1	0.1	0.1	0.1	0.1	0.1	0.1	0.1
ENSMUSG00000096650.7	Gm20896	protein_coding	0.1	0.1	0.1	0.1	0.1	0.1	0.1	0.1	0.1	0.1	0.1	0.1	0.1	0.1	0.1	0.1	0.1	0.1	0.1	0.1	0.1	0.1	0.1	0.1	0.1	0.1	0.1	0.1	0.1	0.1	0.1	0.1	0.1	0.1	0.1	0.1
ENSMUSG00000096645.1	Spin2e	protein_coding	0.1	0.1	0.1	0.1	0.1	0.1	0.1	0.1	0.1	0.1	0.1	0.1	0.1	0.1	0.1	0.1	0.1	0.1	0.1	0.1	0.1	0.1	0.1	0.1	0.1	0.1	0.1	0.1	0.1	0.1	0.1	0.1	0.1	0.1	0.1	0.1
ENSMUSG00000096644.1	Magea1	protein_coding	0.1	0.1	0.1	0.1	0.1	0.1	0.1	0.1	0.1	0.1	0.1	0.1	0.1	0.1	0.1	0.1	0.1	0.1	0.1	0.1	0.1	0.1	0.1	0.1	0.1	0.1	0.1	0.1	0.1	0.1	0.1	0.1	0.1	0.1	0.1	0.1
ENSMUSG00000096641.6	Gm904	protein_coding	0.1	0.1	0.1	0.1	0.1	0.1	0.1	0.1	0.1	0.1	0.1	0.1	0.1	0.1	0.1	0.1	0.1	0.1	0.1	0.1	0.1	0.1	0.1	0.1	0.1	0.1	0.1	0.1	0.1	0.1	0.1	0.1	0.1	0.1	0.1	0.1
ENSMUSG00000096640.3	Gm4312	protein_coding	0.1	0.1	0.1	0.1	0.1	0.1	0.1	0.1	0.1	0.1	0.1	0.1	0.1	0.1	0.1	0.1	0.1	0.1	0.1	0.1	0.1	0.1	0.1	0.1	0.1	0.1	0.1	0.1	0.1	0.1	0.1	0.1	0.1	0.1	0.1	0.1
ENSMUSG00000096630.1	Vmn2r26	protein_coding	0.1	0.1	0.1	0.1	0.1	0.1	0.1	0.1	0.1	0.1	0.1	0.1	0.1	0.1	0.1	0.1	0.1	0.1	0.1	0.1	0.1	0.1	0.1	0.1	0.1	0.1	0.1	0.1	0.1	0.1	0.1	0.1	0.1	0.1	0.1	0.1
ENSMUSG00000096629.7	Gm3383	protein_coding	0.1	0.1	0.1	0.1	0.1	0.1	0.1	0.1	0.1	0.1	0.1	0.1	0.1	0.1	0.1	0.1	0.1	0.1	0.1	0.1	0.1	0.1	0.1	0.1	0.1	0.1	0.1	0.1	0.1	0.1	0.1	0.1	0.1	0.1	0.1	0.112052
ENSMUSG00000096626.7	Gm21861	protein_coding	0.1	0.1	0.1	0.1	0.1	0.1	0.1	0.1	0.1	0.1	0.1	0.1	0.1	0.1	0.1	0.1	0.1	0.1	0.1	0.1	0.1	0.1	0.1	0.1	0.1	0.1	0.1	0.1	0.1	0.1	0.1	0.1	0.1	0.1	0.1	0.1
ENSMUSG00000096621.1	Gm5849	protein_coding	0.1	0.1	0.1	0.1	0.1	0.1	0.1	0.1	0.1	0.1	0.1	0.1	0.1	0.1	0.1	0.1	0.1	0.1	0.1	0.1	0.1	0.1	0.1	0.1	0.1	0.1	0.1	0.1	0.1	0.1	0.1	0.1	0.1	0.1	0.1	0.1
ENSMUSG00000096620.1	Gm5169	protein_coding	0.1	0.1	0.1	0.1	0.1	0.1	0.1	0.1	0.1	0.1	0.1	0.1	0.1	0.1	0.1	0.1	0.1	0.1	0.1	0.1	0.1	0.1	0.1	0.1	0.1	0.1	0.1	0.1	0.1	0.1	0.1	0.1	0.1	0.1	0.1	0.1
ENSMUSG00000096619.1	Gm2035	protein_coding	0.1	0.1	0.1	0.1	0.1	0.1	0.1	0.1	0.1	0.1	0.1	0.1	0.1	0.1	0.1	0.1	0.1	0.1	0.1	0.1	0.1	0.1	0.1	0.1	0.1	0.1	0.1	0.1	0.1	0.1	0.1	0.1	0.1	0.1	0.1	0.1
ENSMUSG00000096607.1	7530416G11Rik	protein_coding	0.1	0.1	0.1	0.1	0.1	0.1	0.1	0.1	0.1	0.1	0.1	0.1	0.1	0.1	0.1	0.1	0.1	0.1	0.1	0.1	0.1	0.1	0.1	0.1	0.1	0.1	0.1	0.1	0.1	0.1	0.1	0.1	0.1	0.1	0.1	0.1
ENSMUSG00000096606.2	Tpbgl	protein_coding	0.1	0.1	0.111922	0.1	0.245935	0.1	0.1	0.1	0.278961	0.1	0.466621	0.562886	1.91238	0.1	1.2629	0.797411	2.85582	1.34276	0.144792	0.831185	0.809947	0.438539	0.573443	0.443807	0.1	0.1	0.1	0.1	0.118026	0.444235	0.1	0.1	0.145008	0.1	0.1	0.1
ENSMUSG00000096601.1	Gm8720	protein_coding	0.1	0.1	0.1	0.1	0.1	0.1	0.1	0.1	0.1	0.1	0.1	0.1	0.1	0.1	0.1	0.1	0.1	0.1	0.1	0.1	0.1	0.1	0.1	0.1	0.1	0.1	0.1	0.1	0.1	0.1	0.1	0.1	0.1	0.1	0.1	0.1
ENSMUSG00000096597.1	Gm21886	protein_coding	0.1	0.1	0.1	0.1	0.1	0.1	0.1	0.1	0.1	0.1	0.1	0.1	0.1	0.1	0.1	0.1	0.1	0.1	0.1	0.1	0.1	0.1	0.1	0.1	0.1	0.1	0.1	0.1	0.1	0.1	0.1	0.1	0.1	0.1	0.1	0.1
ENSMUSG00000096596.1	Gm10591	protein_coding	0.1	0.1	0.1	0.1	0.1	0.1	0.1	0.1	0.1	0.1	0.1	0.1	0.1	0.1	0.1	0.1	0.1	0.1	0.1	0.1	0.1	0.1	0.1	0.1	0.1	0.1	0.1	0.1	0.1	0.1	0.1	0.1	0.1	0.1	0.1	0.1
ENSMUSG00000096593.1	Vmn2r54	protein_coding	0.1	0.1	0.1	0.1	0.1	0.1	0.1	0.1	0.1	0.1	0.1	0.1	0.1	0.1	0.1	0.1	0.1	0.1	0.1	0.1	0.1	0.1	0.1	0.1	0.1	0.1	0.1	0.1	0.1	0.1	0.1	0.1	0.1	0.1	0.1	0.1
ENSMUSG00000096591.1	Gm13272	protein_coding	0.1	0.1	0.1	0.1	0.1	0.1	0.1	0.1	0.1	0.1	0.1	0.1	0.1	0.1	0.1	0.1	0.1	0.1	0.1	0.1	0.1	0.1	0.1	0.1	0.1	0.1	0.1	0.1	0.1	0.1	0.1	0.1	0.1	0.1	0.1	0.1
ENSMUSG00000096584.1	Olfr611	protein_coding	0.1	0.1	0.1	0.1	0.1	0.1	0.1	0.1	0.1	0.1	0.1	0.1	0.1	0.1	0.1	0.1	0.1	0.1	0.1	0.1	0.1	0.1	0.1	0.1	0.1	0.1	0.1	0.1	0.1	0.1	0.1	0.1	0.1	0.1	0.1	0.1
ENSMUSG00000096582.1	Gm13289	protein_coding	0.1	0.1	0.1	0.1	0.1	0.1	0.1	0.1	0.1	0.1	0.1	0.1	0.1	0.1	0.1	0.1	0.1	0.1	0.1	0.1	0.1	0.1	0.1	0.1	0.1	0.1	0.1	0.1	0.1	0.1	0.1	0.1	0.1	0.1	0.1	0.1
ENSMUSG00000096576.1	Oog1	protein_coding	0.1	0.1	0.1	0.1	0.1	0.1	0.1	0.1	0.1	0.1	0.1	0.1	0.1	0.1	0.1	0.1	0.1	0.1	0.1	0.1	0.1	0.1	0.1	0.1	0.1	0.1	0.1	0.1	0.1	0.1	0.1	0.1	0.1	0.1	0.1	0.1
ENSMUSG00000096574.7	Gm2956	protein_coding	0.1	0.1	0.1	0.1	0.1	0.1	0.1	0.1	0.1	0.1	0.1	0.1	0.1	0.1	0.146878	0.1	0.185263	0.1	0.1	0.1	0.1	0.1	0.1	0.1	0.1	0.1	0.1	0.1	0.1	0.1	0.1	0.1	0.1	0.1	0.1	0.1
ENSMUSG00000096569.2	Amy2a2	protein_coding	0.1	0.1	0.1	0.1	0.1	0.1	0.1	0.1	0.1	0.1	0.1	0.1	0.1	0.1	0.1	0.1	0.1	0.1	0.1	0.1	0.1	0.1	0.1	0.1	0.1	0.1	0.1	0.1	0.1	0.1	0.1	0.1	0.1	0.1	0.1	0.1
ENSMUSG00000096566.1	Olfr1306	protein_coding	0.1	0.1	0.1	0.1	0.1	0.1	0.1	0.1	0.1	0.1	0.1	0.1	0.1	0.1	0.1	0.1	0.1	0.1	0.1	0.1	0.1	0.1	0.1	0.1	0.1	0.1	0.1	0.1	0.1	0.1	0.1	0.1	0.1	0.1	0.1	0.1
ENSMUSG00000096555.1	Olfr944	protein_coding	0.1	0.1	0.1	0.1	0.1	0.1	0.1	0.1	0.1	0.1	0.1	0.1	0.1	0.1	0.1	0.1	0.1	0.1	0.1	0.1	0.1	0.1	0.1	0.1	0.1	0.1	0.1	0.1	0.1	0.1	0.1	0.1	0.1	0.1	0.1	0.1
ENSMUSG00000096554.1	Olfr1282	protein_coding	0.1	0.1	0.1	0.1	0.1	0.1	0.1	0.1	0.1	0.1	0.1	0.1	0.1	0.1	0.1	0.1	0.1	0.1	0.1	0.1	0.1	0.1	0.1	0.1	0.1	0.1	0.1	0.1	0.1	0.1	0.1	0.1	0.1	0.1	0.1	0.1
ENSMUSG00000096553.1	Gm10097	protein_coding	0.1	0.1	0.1	0.1	0.1	0.1	0.1	0.100165	0.16709	0.1	0.389722	0.111266	0.708735	0.1	0.239521	0.282315	0.156392	0.1	0.471311	0.1	0.1	0.1	0.1	0.169886	0.340797	0.1	0.333226	0.1	0.71359	0.119097	0.1	0.1	0.1	0.240402	0.1	0.1
ENSMUSG00000096549.9	Prickle4	protein_coding	0.1	0.1	0.611093	0.1	0.119715	0.1	0.243305	0.1	0.1	0.1	0.1	0.1	0.519147	2.92024	0.1	0.152433	0.212268	0.1	0.361075	2.23876	0.1	0.194395	0.491148	0.351494	0.779946	0.341917	1.4289	0.1	1.46382	0.1	0.1	0.1	0.1	0.1	0.1	0.1
ENSMUSG00000096546.2	Smlr1	protein_coding	0.1	0.1	0.1	0.1	0.1	0.1	0.1	0.1	0.1	0.1	0.1	0.1	0.1	0.1	0.1	0.1	0.1	0.1	0.1	0.1	0.1	0.1	0.1	0.1	0.1	0.1	0.1	0.1	0.1	0.1	0.1	0.1	0.1	0.1	0.1	0.1
ENSMUSG00000096537.5	1190003K10Rik	protein_coding	0.1	0.1	0.1	0.1	0.1	0.1	0.1	0.1	0.1	0.1	0.1	0.1	0.1	0.1	0.1	0.1	0.1	0.1	0.1	0.1	0.1	0.1	0.1	0.1	0.1	0.1	0.1	0.1	0.1	0.1	0.1	0.1	0.1	0.1	0.1	0.1
ENSMUSG00000096534.2	Krtap16-3	protein_coding	0.1	0.1	0.1	0.1	0.1	0.1	0.1	0.1	0.1	0.1	0.1	0.1	0.1	0.1	0.1	0.1	0.1	0.1	0.1	0.1	0.1	0.1	0.1	0.1	0.1	0.1	0.1	0.1	0.1	0.1	0.1	0.1	0.1	0.1	0.1	0.1
ENSMUSG00000096533.1	Gm21852	protein_coding	0.1	0.1	0.1	0.1	0.1	0.1	0.1	0.1	0.1	0.1	0.1	0.1	0.1	0.1	0.1	0.1	0.1	0.1	0.1	0.1	0.1	0.1	0.1	0.1	0.1	0.1	0.1	0.1	0.1	0.1	0.1	0.1	0.1	0.1	0.1	0.1
ENSMUSG00000096530.7	Gm11758	protein_coding	0.1	0.1	0.1	0.1	0.1	0.1	0.1	0.1	0.1	0.1	0.1	0.1	0.1	0.1	0.1	0.1	0.1	0.1	0.1	0.1	0.1	0.1	0.1	0.1	0.1	0.1	0.1	0.1	0.1	0.1	0.1	0.1	0.1	0.1	0.1	0.1
ENSMUSG00000096529.1	Gm3993	protein_coding	0.1	0.1	0.1	0.1	0.1	0.1	0.1	0.1	0.1	0.1	0.1	0.1	0.1	0.1	0.1	0.1	0.1	0.1	0.1	0.1	0.1	0.1	0.1	0.1	0.1	0.1	0.1	0.1	0.1	0.1	0.1	0.1	0.1	0.1	0.1	0.1
ENSMUSG00000096528.1	G430049J08Rik	protein_coding	0.146711	0.1	0.1	0.1	0.1	0.1	0.1	0.1	0.1	0.1	0.191216	0.1	0.1	0.1	0.1	0.129997	0.198328	0.1	0.1	0.1	0.1	0.1	0.110495	0.125189	0.1	0.479047	0.1	0.1	0.1	0.259017	0.1	0.1	0.1	0.1	0.1	0.1
ENSMUSG00000096527.5	Gm6370	protein_coding	0.1	0.1	0.1	0.1	0.1	0.1	0.1	0.1	0.1	0.1	0.1	0.1	0.1	0.1	0.1	0.1	0.1	0.1	0.1	0.1	0.1	0.1	0.1	0.1	0.1	0.1	0.1	0.1	0.1	0.1	0.1	0.1	0.1	0.1	0.1	0.1
ENSMUSG00000096525.2	Gm2663	protein_coding	0.1	0.1	0.1	0.1	0.1	0.1	0.1	0.1	0.1	0.1	0.1	0.1	0.1	0.1	0.1	0.1	0.1	0.1	0.1	0.1	0.1	0.1	0.1	0.1	0.1	0.1	0.1	0.1	0.1	0.1	0.1	0.1	0.1	0.1	0.1	0.1
ENSMUSG00000096520.7	Gm3376	protein_coding	0.1	0.1	0.1	0.1	0.1	0.1	0.1	0.1	0.1	0.1	0.1	0.1	0.1	0.1	0.1	0.1	0.1	0.1	0.1	0.1	0.1	0.1	0.1	0.1	0.1	0.1	0.1	0.1	0.1	0.1	0.1	0.1	0.1	0.1	0.1	0.1
ENSMUSG00000096519.1	Gm10721	protein_coding	5.39073	0.1	0.278488	0.1	0.1	0.1	0.1	0.1	0.1	0.1	0.1	0.1	0.1	0.1	0.1	0.1	0.1	0.1	0.1	0.1	0.1	0.1	0.1	0.1	0.1	0.1	0.1	0.1	0.1	0.1	0.1	0.1	0.1	0.1	0.1	0.1
ENSMUSG00000096516.1	Olfr628	protein_coding	0.1	0.1	0.1	0.1	0.1	0.1	0.1	0.1	0.1	0.1	0.1	0.1	0.1	0.1	0.1	0.1	0.1	0.1	0.1	0.1	0.1	0.1	0.1	0.1	0.1	0.1	0.1	0.1	0.1	0.1	0.1	0.1	0.1	0.1	0.1	0.1
ENSMUSG00000096513.1	Gm4175	protein_coding	0.1	0.1	0.1	0.1	0.1	0.1	0.1	0.1	0.1	0.1	0.1	0.1	0.1	0.1	0.1	0.1	0.1	0.1	0.1	0.1	0.1	0.1	0.1	0.1	0.1	0.1	0.1	0.1	0.1	0.1	0.1	0.1	0.1	0.1	0.1	0.1
ENSMUSG00000096508.7	Gm7903	protein_coding	0.1	0.1	0.1	0.1	0.1	0.1	0.1	0.1	0.1	0.1	0.1	0.1	0.1	0.1	0.1	0.1	0.1	0.1	0.1	0.1	0.1	0.1	0.1	0.1	0.1	0.1	0.1	0.1	0.1	0.1	0.1	0.1	0.1	0.1	0.1	0.1
ENSMUSG00000096497.1	Olfr787	protein_coding	0.1	0.1	0.1	0.1	0.1	0.1	0.1	0.1	0.1	0.1	0.1	0.1	0.1	0.1	0.1	0.1	0.1	0.1	0.1	0.1	0.1	0.1	0.1	0.1	0.1	0.1	0.1	0.1	0.1	0.1	0.1	0.1	0.1	0.1	0.1	0.1
ENSMUSG00000096488.1	Gm10409	protein_coding	0.1	0.1	0.1	0.1	0.1	0.1	0.1	0.1	0.1	0.1	0.1	0.1	0.1	0.1	0.1	0.1	0.1	0.1	0.1	0.1	0.1	0.1	0.1	0.1	0.1	0.1	0.1	0.1	0.1	0.1	0.1	0.1	0.1	0.1	0.1	0.1
ENSMUSG00000096486.1	Gm5426	protein_coding	0.1	0.1	0.1	0.1	0.1	0.1	0.1	0.1	0.1	0.1	0.1	0.1	0.1	0.1	0.1	0.1	0.1	0.1	0.1	0.1	0.1	0.1	0.1	0.1	0.1	0.1	0.1	0.1	0.1	0.1	0.1	0.1	0.1	0.1	0.1	0.1
ENSMUSG00000096485.2	Olfr1466	protein_coding	0.1	0.1	0.1	0.1	0.1	0.1	0.1	0.1	0.1	0.1	0.1	0.1	0.1	0.1	0.1	0.1	0.1	0.1	0.1	0.1	0.1	0.1	0.1	0.1	0.1	0.1	0.1	0.1	0.1	0.1	0.1	0.1	0.1	0.1	0.1	0.1
ENSMUSG00000096484.1	Gm13696	protein_coding	0.1	0.1	0.1	0.1	0.1	0.1	0.1	0.1	0.1	0.1	0.1	0.1	0.1	0.1	0.1	0.1	0.1	0.1	0.1	0.1	0.1	0.1	0.1	0.1	0.1	0.1	0.1	0.1	0.1	0.1	0.1	0.1	0.1	0.1	0.1	0.1
ENSMUSG00000096481.1	Gm3250	protein_coding	0.1	0.1	0.1	0.1	0.1	0.1	0.1	0.1	0.1	0.1	0.1	0.1	0.1	0.1	0.1	0.1	0.1	0.1	0.1	0.1	0.1	0.1	0.1	0.1	0.1	0.1	0.1	0.1	0.1	0.1	0.1	0.1	0.1	0.1	0.1	0.1
ENSMUSG00000096477.1	Olfr92	protein_coding	0.1	0.1	0.1	0.1	0.1	0.1	0.1	0.1	0.1	0.1	0.1	0.1	0.1	0.1	0.1	0.1	0.1	0.1	0.1	0.1	0.1	0.1	0.1	0.1	0.1	0.1	0.1	0.1	0.1	0.1	0.1	0.1	0.1	0.1	0.1	0.1
ENSMUSG00000096472.1	Cdkn2d	protein_coding	0.1	0.105079	0.267258	0.1	1.0234	2.2446	2.14744	0.793056	0.105254	0.10524	0.960172	0.760389	3.41526	0.1	2.39514	4.74636	5.11599	0.739002	2.24977	1.6264	2.32427	0.736465	1.01379	0.55282	0.872211	0.141247	0.846719	0.1	1.77145	0.138348	3.33766	0.1	5.02304	0.299122	1.20226	0.1
ENSMUSG00000096470.1	Gm9603	protein_coding	0.1	0.1	0.1	0.1	0.1	0.1	0.1	0.1	0.1	0.1	0.1	0.1	0.1	0.1	0.1	0.1	0.1	0.1	0.1	0.1	0.1	0.1	0.1	0.1	0.1	0.1	0.1	0.1	0.1	0.1	0.1	0.1	0.1	0.1	0.1	0.1
ENSMUSG00000096468.7	Gm16405	protein_coding	0.1	0.1	0.1	0.1	0.1	0.1	0.1	0.1	0.1	0.1	0.1	0.1	0.1	0.1	0.1	0.1	0.1	0.1	0.1	0.1	0.1	0.1	0.1	0.1	0.1	0.1	0.1	0.1	0.1	0.1	0.1	0.1	0.1	0.1	0.1	0.1
ENSMUSG00000096467.2	Scgb2b19	protein_coding	0.1	0.1	0.1	0.1	0.1	0.1	0.1	0.1	0.1	0.1	0.1	0.1	0.1	0.1	0.1	0.1	0.1	0.1	0.1	0.1	0.1	0.1	0.1	0.1	0.1	0.1	0.1	0.1	0.1	0.1	0.1	0.1	0.1	0.1	0.1	0.1
ENSMUSG00000096465.1	Olfr488	protein_coding	0.1	0.1	0.1	0.1	0.1	0.1	0.1	0.1	0.1	0.1	0.1	0.1	0.1	0.1	0.1	0.1	0.1	0.1	0.1	0.1	0.1	0.1	0.1	0.1	0.1	0.1	0.1	0.1	0.1	0.1	0.1	0.1	0.1	0.1	0.1	0.1
ENSMUSG00000096463.1	Gm21750	protein_coding	12.0882	0.480946	0.813023	0.21184	1.82743	2.82065	1.36672	0.890109	0.739863	0.951381	1.97722	3.8264	7.71171	1.47902	4.90153	3.28317	6.57184	4.64902	1.76036	0.374724	1.83339	0.618487	1.62971	4.58645	1.12784	5.08664	0.490499	0.364839	3.98438	5.99779	1.03522	0.1	1.04521	3.33007	0.619074	2.29435
ENSMUSG00000096458.7	Moap1	protein_coding	0.1	0.1	0.927654	0.1	0.1	0.523724	0.1	0.69054	0.463175	0.243065	0.137189	0.130372	0.946915	0.1	0.997791	0.1	0.1	0.364693	0.1	0.1	0.107825	0.1	0.916323	0.241674	0.1	0.382856	0.1	0.1	1.29247	0.1	0.1	0.1	0.1	0.1	1.43885	0.49353
ENSMUSG00000096457.7	Gm10147	protein_coding	0.1	0.1	0.1	0.1	0.1	0.1	0.1	0.1	0.1	0.1	0.1	0.1	0.1	0.1	0.1	0.1	0.1	0.1	0.1	0.1	0.1	0.1	0.1	0.1	0.1	0.1	0.1	0.1	0.1	0.1	0.1	0.1	0.1	0.1	0.1	0.1
ENSMUSG00000096449.1	Gm4076	protein_coding	1795.71	4662.57	729.321	1356.14	549.119	637.987	828.649	712.941	725.495	2067.5	654.007	646.517	312.547	561.913	463.2	574.542	314.737	979.633	663.727	920.102	722.414	907.161	597.226	677.782	1018.82	425.519	677.617	2192.77	697.872	862.13	2658.02	1678.53	778.017	1198.27	676.428	1166.84
ENSMUSG00000096446.1	Gm8104	protein_coding	0.1	0.1	0.1	0.1	0.1	0.1	0.1	0.1	0.1	0.1	0.1	0.1	0.1	0.1	0.1	0.1	0.1	0.866093	0.1	0.1	0.1	0.1	0.1	0.1	0.1	0.1	0.1	0.1	0.1	0.1	0.1	0.1	0.1	0.1	0.1	0.1
ENSMUSG00000096445.1	Dcpp1	protein_coding	0.1	0.1	0.1	0.1	0.1	0.1	0.1	0.1	0.1	0.1	0.1	0.1	0.1	0.1	0.1	0.1	0.1	0.1	0.1	0.1	0.1	0.1	0.1	0.1	0.1	0.1	0.1	0.1	0.1	0.1	0.1	0.1	0.1	0.1	0.1	0.1
ENSMUSG00000096442.1	Taar8a	protein_coding	0.1	0.1	0.1	0.1	0.1	0.1	0.1	0.1	0.1	0.1	0.1	0.1	0.1	0.1	0.1	0.1	0.1	0.1	0.1	0.1	0.1	0.1	0.1	0.1	0.1	0.1	0.1	0.1	0.1	0.1	0.1	0.1	0.1	0.1	0.1	0.1
ENSMUSG00000096436.2	Olfr1437	protein_coding	0.1	0.1	0.1	0.1	0.1	0.1	0.1	0.1	0.1	0.1	0.1	0.1	0.1	0.1	0.1	0.1	0.1	0.1	0.1	0.1	0.1	0.1	0.1	0.1	0.1	0.1	0.1	0.1	0.1	0.1	0.1	0.1	0.1	0.1	0.1	0.1
ENSMUSG00000096433.1	Gm4944	protein_coding	0.1	0.1	0.15074	0.1	0.1	0.1	0.248426	0.111866	0.143623	0.1	0.1	0.124942	0.407076	0.709304	0.18605	0.230406	0.288703	0.702461	0.316963	0.1	0.389535	0.1	0.327309	0.295233	0.170978	0.130273	1.12856	0.1	0.103	0.45081	0.1	0.1	0.1	0.1	0.1	1.06652
ENSMUSG00000096427.1	Olfr895	protein_coding	0.1	0.1	0.1	0.1	0.1	0.1	0.1	0.1	0.1	0.1	0.1	0.1	0.1	0.1	0.1	0.1	0.1	0.1	0.1	0.1	0.1	0.1	0.1	0.1	0.1	0.1	0.1	0.1	0.1	0.1	0.1	0.1	0.1	0.1	0.1	0.1
ENSMUSG00000096426.2	Gm21364	protein_coding	0.1	0.1	0.1	0.1	0.1	0.1	0.1	0.1	0.1	0.1	0.1	0.1	0.1	0.1	0.1	0.1	0.1	0.1	0.1	0.1	0.1	0.1	0.1	0.1	0.1	0.1	0.1	0.1	0.1	0.1	0.1	0.1	0.1	0.1	0.1	0.1
ENSMUSG00000096424.1	Olfr885	protein_coding	0.1	0.1	0.1	0.1	0.1	0.1	0.1	0.1	0.1	0.1	0.1	0.1	0.1	0.1	0.1	0.1	0.1	0.1	0.1	0.1	0.1	0.1	0.1	0.1	0.1	0.1	0.1	0.1	0.1	0.1	0.1	0.1	0.1	0.1	0.1	0.1
ENSMUSG00000096421.1	Gm10100	protein_coding	0.1	0.1	0.1	0.1	0.1	0.1	0.1	0.1	0.1	0.1	0.1	0.1	0.1	0.1	0.1	0.1	0.1	0.1	0.1	0.1	0.1	0.1	0.1	0.1	0.1	0.1	0.1	0.1	0.1	0.1	0.1	0.1	0.1	0.1	0.1	0.1
ENSMUSG00000096409.1	Olfr890	protein_coding	0.1	0.1	0.1	0.1	0.1	0.1	0.1	0.1	0.1	0.1	0.1	0.1	0.1	0.1	0.1	0.1	0.1	0.1	0.1	0.1	0.1	0.1	0.1	0.1	0.1	0.1	0.1	0.1	0.1	0.1	0.1	0.1	0.1	0.1	0.1	0.1
ENSMUSG00000096405.2	4930474N05Rik	protein_coding	0.1	0.1	0.1	0.1	0.1	0.1	0.1	0.1	0.1	0.1	0.1	0.1	0.1	0.1	0.1	0.1	0.1	0.1	0.1	0.1	0.1	0.1	0.1	0.1	0.1	0.1	0.1	0.1	0.1	0.1	0.1	0.1	0.1	0.1	0.1	0.1
ENSMUSG00000096399.1	Vmn2r35	protein_coding	0.1	0.1	0.1	0.1	0.1	0.1	0.1	0.1	0.1	0.1	0.1	0.1	0.1	0.1	0.1	0.1	0.1	0.1	0.1	0.1	0.1	0.1	0.1	0.1	0.1	0.1	0.1	0.1	0.1	0.1	0.1	0.1	0.1	0.1	0.1	0.1
ENSMUSG00000096393.1	Gm590	protein_coding	0.1	0.1	0.1	0.1	0.1	0.1	0.1	0.1	0.1	0.1	0.1	0.1	0.1	0.1	0.1	0.1	0.1	0.1	0.1	0.1	0.1	0.1	0.1	0.1	0.1	0.1	0.1	0.1	0.1	0.1	0.1	0.1	0.1	0.1	0.1	0.1
ENSMUSG00000096386.1	Vmn1r100	protein_coding	0.1	0.1	0.1	0.1	0.1	0.1	0.1	0.1	0.1	0.1	0.1	0.1	0.1	0.1	0.1	0.1	0.1	0.1	0.1	0.1	0.1	0.1	0.1	0.1	0.1	0.1	0.1	0.1	0.1	0.1	0.1	0.1	0.1	0.1	0.1	0.1
ENSMUSG00000096385.7	Gm11168	protein_coding	1.80789	0.1	0.180059	0.1	0.1	0.1	0.1	0.1	0.1	0.1	0.1	0.1	0.1	0.1	0.1	0.1	0.1	0.1	0.1	0.1	0.1	0.1	0.1	0.1	0.1	0.1	0.1	0.1	0.1	0.1	0.1	0.1	0.1	0.1	0.1	0.1
ENSMUSG00000096380.1	Gm19668	protein_coding	0.1	0.1	0.1	0.1	0.1	0.1	0.1	0.1	0.1	0.1	0.1	0.1	0.1	0.1	0.1	0.1	0.1	0.1	0.1	0.1	0.1	0.1	0.1	0.1	0.1	0.1	0.1	0.1	0.1	0.1	0.1	0.1	0.1	0.1	0.1	0.1
ENSMUSG00000096379.1	Gm21732	protein_coding	0.1	0.1	0.1	0.1	0.1	0.1	0.1	0.1	0.1	0.1	0.1	0.1	0.1	0.1	0.1	0.1	0.1	0.1	0.1	0.1	0.1	0.1	0.1	0.1	0.1	0.1	0.1	0.1	0.1	0.1	0.1	0.1	0.1	0.1	0.1	0.1
ENSMUSG00000096373.1	Vmn2r31	protein_coding	0.1	0.1	0.1	0.1	0.1	0.1	0.1	0.1	0.1	0.1	0.1	0.1	0.1	0.1	0.1	0.1	0.1	0.1	0.1	0.1	0.1	0.1	0.1	0.1	0.1	0.1	0.1	0.1	0.1	0.1	0.1	0.1	0.1	0.1	0.1	0.1
ENSMUSG00000096372.1	Gm8138	protein_coding	0.1	0.1	0.1	0.1	0.1	0.1	0.1	0.1	0.1	0.1	0.1	0.1	0.1	0.1	0.1	0.1	0.1	0.1	0.1	0.1	0.1	0.1	0.1	0.1	0.1	0.1	0.1	0.1	0.1	0.1	0.1	0.1	0.1	0.1	0.1	0.1
ENSMUSG00000096370.8	Gm21992	protein_coding	0.203462	0.1	0.308628	0.1	1.20183	1.00516	0.35162	0.763759	0.816917	0.1	10.4017	2.49583	2.87256	0.1	2.78427	10.1011	10.3687	2.29452	9.03207	1.26217	0.751905	2.12429	5.75554	0.331159	0.607954	0.348756	0.299458	0.1	2.11959	15.1818	0.1	0.1	0.1	2.09107	2.81885	0.1
ENSMUSG00000096368.2	Olfr1328	protein_coding	0.1	0.1	0.1	0.1	0.1	0.1	0.1	0.1	0.1	0.1	0.1	0.1	0.1	0.1	0.1	0.1	0.1	0.1	0.1	0.1	0.1	0.1	0.1	0.1	0.1	0.1	0.1	0.1	0.1	0.1	0.1	0.1	0.1	0.1	0.1	0.1
ENSMUSG00000096365.2	Olfr1463	protein_coding	0.1	0.1	0.1	0.1	0.1	0.1	0.1	0.1	0.1	0.1	0.1	0.1	0.1	0.1	0.1	0.1	0.1	0.1	0.1	0.1	0.1	0.1	0.1	0.102659	0.1	0.1	0.1	0.1	0.1	0.1	0.1	0.1	0.1	0.1	0.1	0.1
ENSMUSG00000096361.1	Gm5814	protein_coding	0.1	0.1	0.1	0.1	0.1	0.1	0.1	0.1	0.1	0.1	0.1	0.1	0.1	0.1	0.1	0.1	0.1	0.1	0.1	0.1	0.1	0.1	0.1	0.1	0.1	0.1	0.1	0.1	0.1	0.1	0.1	0.1	0.1	0.1	0.1	0.1
ENSMUSG00000096356.1	Olfr889	protein_coding	0.1	0.1	0.1	0.1	0.1	0.1	0.1	0.1	0.1	0.1	0.1	0.1	0.1	0.1	0.1	0.1	0.1	0.1	0.1	0.1	0.1	0.1	0.1	0.1	0.1	0.1	0.1	0.1	0.1	0.1	0.1	0.1	0.1	0.1	0.1	0.1
ENSMUSG00000096351.1	Samd11	protein_coding	0.1	0.1	0.296416	0.1	0.144333	0.368642	0.1	0.1	0.266598	0.347921	0.354838	0.926114	0.677034	0.121134	0.923939	0.686055	2.19532	0.343328	0.733094	0.578487	0.197956	0.103288	0.106221	1.07147	0.1	0.1	0.1	0.1	0.894118	0.276782	0.1	0.1	0.1	0.1	0.1	1.03732
ENSMUSG00000096348.1	Gm10666	protein_coding	0.1	0.1	0.1	0.1	0.1	0.1	0.1	0.1	0.1	0.1	0.1	0.1	0.1	0.1	0.1	0.1	0.1	0.1	0.1	0.1	0.1	0.1	0.1	0.1	0.1	0.1	0.1	0.1	0.1	0.1	0.1	0.1	0.1	0.1	0.1	0.1
ENSMUSG00000096345.1	Esp16	protein_coding	0.1	0.1	0.1	0.1	0.1	0.1	0.1	0.1	0.1	0.1	0.1	0.1	0.1	0.1	0.1	0.1	0.1	0.1	0.1	0.1	0.1	0.1	0.1	0.1	0.1	0.1	0.1	0.1	0.1	0.1	0.1	0.1	0.1	0.1	0.1	0.1
ENSMUSG00000096344.2	Gm6408	protein_coding	0.1	0.1	0.1	0.1	0.1	0.1	0.1	0.1	0.1	0.1	0.1	0.1	0.1	0.1	0.1	0.1	0.1	0.1	0.1	0.1	0.1	0.1	0.1	0.1	0.1	0.1	0.1	0.1	0.1	0.1	0.1	0.1	0.1	0.1	0.1	0.1
ENSMUSG00000096337.1	Gm13694	protein_coding	0.1	0.1	0.1	0.1	0.1	0.1	0.1	0.1	0.1	0.1	0.1	0.1	0.1	0.1	0.1	0.1	0.1	0.1	0.1	0.1	0.1	0.1	0.1	0.1	0.1	0.1	0.1	0.1	0.1	0.1	0.1	0.1	0.1	0.1	0.1	0.1
ENSMUSG00000096333.7	Gm13871	protein_coding	0.1	0.1	0.1	0.1	0.1	0.1	0.1	0.1	0.1	0.1	0.1	0.1	0.1	0.1	0.1	0.1	0.1	0.1	0.1	0.1	0.1	0.1	0.1	0.1	0.1	0.1	0.1	0.1	0.1	0.1	0.1	0.1	0.1	0.1	0.1	0.1
ENSMUSG00000096323.1	Gm20767	protein_coding	0.1	0.1	0.1	0.1	0.1	0.1	0.1	0.1	0.1	0.1	0.1	0.1	0.1	0.1	0.1	0.1	0.1	0.1	0.1	0.1	0.1	0.1	0.1	0.1	0.1	0.1	0.1	0.1	0.1	0.1	0.1	0.1	0.1	0.1	0.1	0.1
ENSMUSG00000096322.1	Gm3898	protein_coding	0.1	0.1	0.1	0.1	0.1	0.1	0.1	0.1	0.1	0.1	0.1	0.1	0.1	0.1	0.1	0.1	0.1	0.1	0.1	0.1	0.1	0.1	0.1	0.1	0.1	0.1	0.1	0.1	0.1	0.1	0.1	0.1	0.1	0.1	0.1	0.1
ENSMUSG00000096320.1	Olfr1471	protein_coding	0.1	0.1	0.1	0.1	0.1	0.1	0.1	0.1	0.1	0.1	0.1	0.1	0.1	0.1	0.1	0.1	0.1	0.1	0.1	0.1	0.1	0.1	0.1	0.1	0.1	0.1	0.1	0.1	0.1	0.1	0.1	0.1	0.1	0.1	0.1	0.1
ENSMUSG00000096316.7	Faiml	protein_coding	0.1	0.1	0.1	0.1	0.1	0.1	0.1	0.1	0.1	0.1	0.1	0.1	0.1	0.1	0.1	0.1	0.1	0.1	0.1	0.1	0.1	0.1	0.1	0.1	0.1	0.1	0.1	0.1	0.1	0.1	0.1	0.1	0.1	0.1	0.1	0.1
ENSMUSG00000096304.1	Gm16451	protein_coding	0.1	0.1	0.1	0.1	0.1	0.1	0.1	0.1	0.1	0.1	0.1	0.1	0.1	0.1	0.1	0.1	0.1	0.1	0.1	0.1	0.1	0.1	0.1	0.1	0.1	0.1	0.1	0.1	0.1	0.1	0.1	0.1	0.1	0.1	0.1	0.1
ENSMUSG00000096295.1	Defa2	protein_coding	0.1	0.1	0.1	0.1	0.1	0.1	0.1	0.1	0.1	0.1	0.1	0.1	0.1	0.1	0.1	0.1	0.1	0.1	0.1	0.1	0.1	0.1	0.1	0.1	0.1	0.1	0.1	0.1	0.1	0.1	0.1	0.1	0.1	0.1	0.1	0.1
ENSMUSG00000096294.1	Gm10302	protein_coding	0.1	0.1	0.1	0.1	0.1	0.1	0.1	0.1	0.1	0.1	0.1	0.1	0.1	0.1	0.1	0.1	0.1	0.1	0.1	0.1	0.1	0.1	0.1	0.1	0.1	0.1	0.1	0.1	0.1	0.1	0.1	0.1	0.1	0.1	0.1	0.1
ENSMUSG00000096289.2	Olfr1484	protein_coding	0.1	0.1	0.1	0.1	0.1	0.1	0.1	0.1	0.1	0.1	0.604486	0.1	0.1	0.1	0.1	0.1	0.1	0.1	0.1	0.1	0.1	0.1	0.1	0.1	0.1	0.1	0.1	0.1	0.1	0.1	0.1	0.1	0.1	0.1	0.1	0.1
ENSMUSG00000096284.2	Tcstv1	protein_coding	0.1	0.1	0.1	0.1	0.1	0.1	0.1	0.1	0.1	0.1	0.1	0.1	0.1	0.1	0.1	0.1	0.1	0.1	0.1	0.1	1.75471	0.1	0.1	0.1	0.1	0.1	0.1	0.1	0.1	0.1	0.1	0.1	0.1	0.1	0.1	0.1
ENSMUSG00000096283.2	Gm6176	protein_coding	0.1	0.1	0.1	0.1	0.1	0.1	0.1	0.1	0.1	0.1	0.1	0.1	0.1	0.1	0.1	0.1	0.1	0.1	0.1	0.1	0.1	0.1	0.1	0.1	0.1	0.1	0.1	0.1	0.1	0.1	0.1	0.1	0.1	0.1	0.1	0.1
ENSMUSG00000096279.1	Gm9312	protein_coding	0.1	0.1	0.1	0.1	0.1	0.1	0.1	0.1	0.1	0.1	0.1	0.1	0.1	0.1	0.1	0.1	0.1	0.1	0.1	0.1	0.1	0.1	0.1	0.1	0.1	0.1	0.1	0.1	0.1	0.1	0.1	0.1	0.1	0.1	0.1	0.1
ENSMUSG00000096278.7	Dcpp2	protein_coding	0.1	0.1	0.1	0.1	0.1	0.1	0.1	0.1	0.1	0.1	0.1	0.1	0.1	0.1	0.1	0.1	0.1	0.1	0.1	0.1	0.1	0.1	0.1	0.1	0.1	0.1	0.1	0.1	0.1	0.1	0.1	0.1	0.1	0.1	0.1	0.1
ENSMUSG00000096276.8	Gm2042	protein_coding	0.1	0.1	0.1	0.1	0.1	0.1	0.1	0.1	0.1	0.1	0.1	0.1	0.1	0.1	0.1	0.1	0.1	0.1	0.1	0.1	0.1	0.1	0.1	0.1	0.1	0.1	0.1	0.1	0.1	0.1	0.1	0.1	0.1	0.1	0.1	0.1
ENSMUSG00000096273.2	Olfr1474	protein_coding	0.1	0.1	0.1	0.1	0.1	0.1	0.1	0.1	0.1	0.1	0.1	0.1	0.1	0.1	0.1	0.1	0.1	0.1	0.1	0.1	0.1	0.1	0.1	0.1	0.1	0.1	0.1	0.1	0.1	0.1	0.1	0.1	0.1	0.1	0.1	0.1
ENSMUSG00000096268.2	Gm20914	protein_coding	0.1	0.1	0.1	0.1	0.1	0.1	0.1	0.1	0.1	0.1	0.1	0.1	0.1	0.1	0.1	0.1	0.1	0.1	0.1	0.1	0.1	0.1	0.1	0.1	0.1	0.1	0.1	0.1	0.1	0.1	0.1	0.1	0.1	0.1	0.1	0.1
ENSMUSG00000096265.1	4930467E23Rik	protein_coding	0.1	0.1	0.1	0.1	0.1	0.1	0.1	0.1	0.1	0.1	0.1	0.1	0.1	0.1	0.1	0.1	0.1	0.1	0.1	0.1	0.1	0.1	0.1	0.1	0.1	0.1	0.1	0.1	0.1	0.1	0.1	0.1	0.1	0.1	0.1	0.1
ENSMUSG00000096259.2	Gm3106	protein_coding	0.1	0.1	0.1	0.1	0.1	0.1	0.1	0.1	0.1	0.1	0.1	0.1	0.1	0.1	0.1	0.1	0.1	0.1	0.1	0.1	0.1	0.1	0.1	0.1	0.1	0.1	0.1	0.1	0.1	0.1	0.1	0.1	0.1	0.1	0.1	0.1
ENSMUSG00000096257.2	Ccer2	protein_coding	0.1	0.1	0.1	0.1	0.1	0.1	0.1	0.1	0.1	0.1	0.1	0.1	1.94258	0.1	0.1	0.1	0.1	0.1	0.1	0.1	0.1	0.1	0.1	0.1	0.1	0.1	0.1	0.1	0.1	0.1	0.1	0.1	0.1	0.1	0.1	0.1
ENSMUSG00000096256.1	Gm21093	protein_coding	0.1	0.1	0.1	0.1	0.1	0.1	0.1	0.1	0.1	0.1	0.1	0.1	0.1	0.1	0.1	0.1	0.1	0.1	0.1	0.1	0.1	0.1	0.1	0.1	0.1	0.1	0.1	0.1	0.1	0.1	0.1	0.1	0.1	0.1	0.1	0.1
ENSMUSG00000096255.1	Dynlt1b	protein_coding	0.1	0.1	0.1	0.1	0.1	0.1	0.1	0.1	0.153942	0.1	0.121662	0.1	0.1	3.42596	0.363678	0.265155	0.638497	0.308858	0.475725	0.258174	0.251226	0.1	0.123555	0.325568	0.1	0.1	0.644782	0.403792	0.420038	0.1	0.1	0.1	0.1	0.1	0.1	0.1
ENSMUSG00000096254.1	Olfr724	protein_coding	1.24694	0.1	0.1	0.1	0.1	0.1	0.1	0.1	0.1	0.1	0.1	0.1	0.1	0.1	0.1	0.1	0.1	0.1	0.1	0.1	0.1	0.1	0.1	0.1	0.1	0.1	0.1	0.1	0.1	0.1	0.1	0.1	0.1	0.1	0.1	0.1
ENSMUSG00000096240.1	Gm21830	protein_coding	0.1	0.1	0.1	0.1	0.1	0.1	0.1	0.1	0.1	0.1	0.1	0.1	0.1	0.1	0.1	0.1	0.1	0.1	0.1	0.1	0.1	0.1	0.1	0.1	0.1	0.1	0.1	0.1	0.1	0.1	0.1	0.1	0.1	0.1	0.1	0.1
ENSMUSG00000096230.4	Gm16429	protein_coding	0.1	0.1	0.1	0.1	0.1	0.1	0.1	0.1	0.1	0.1	0.1	0.1	0.1	0.1	0.1	0.1	0.1	0.1	0.1	0.1	0.1	0.1	0.1	0.1	0.1	0.1	0.1	0.1	0.1	0.1	0.1	0.1	0.1	0.1	0.1	0.1
ENSMUSG00000096229.2	Olfr774	protein_coding	0.1	0.1	0.1	0.1	0.1	0.1	0.1	0.1	0.1	0.1	0.1	0.1	0.1	0.1	0.1	0.1	0.1	0.1	0.1	0.1	0.1	0.1	0.1	0.1	0.1	0.1	0.1	0.1	0.1	0.1	0.1	0.1	0.1	0.1	0.1	0.1
ENSMUSG00000096228.2	Olfr5	protein_coding	0.1	0.1	0.1	0.1	0.1	0.1	0.1	0.1	0.1	0.1	0.1	0.1	0.1	0.1	0.1	0.1	0.1	0.1	0.1	0.1	0.1	0.1	0.1	0.1	0.1	0.1	0.1	0.1	0.1	0.1	0.1	0.1	0.1	0.1	0.1	0.1
ENSMUSG00000096225.7	Lhx8	protein_coding	0.1	0.1	0.1	0.1	0.1	0.1	0.1	0.1	0.1	0.1	0.1	0.339648	0.1	0.1	0.1	0.1	0.1	0.1	0.1	0.1	0.1	0.1	0.1	0.1	0.1	0.1	0.1	0.1	0.1	0.1	0.1	0.1	0.1	0.1	0.1	0.1
ENSMUSG00000096223.2	Gm21874	protein_coding	0.1	0.1	0.1	0.1	0.1	0.1	0.1	0.1	0.1	0.1	0.1	0.1	0.1	0.1	0.1	0.1	0.1	0.1	0.1	0.1	0.1	0.1	0.1	0.1	0.1	0.1	0.1	0.1	0.1	0.1	0.1	0.1	0.1	0.1	0.1	0.1
ENSMUSG00000096220.1	Olfr775	protein_coding	0.1	0.1	0.1	0.1	0.1	0.1	0.1	0.1	0.1	0.1	0.1	0.1	0.1	0.1	0.1	0.1	0.1	0.1	0.1	0.1	0.1	0.1	0.1	0.1	0.1	0.1	0.1	0.1	0.1	0.1	0.1	0.1	0.1	0.1	0.1	0.1
ENSMUSG00000096218.2	Gm2916	protein_coding	0.1	0.1	0.1	0.1	0.1	0.1	0.1	0.1	0.1	0.1	0.1	0.1	0.1	0.233455	0.1	0.1	0.1	0.1	0.1	0.1	0.1	0.1	0.1	0.1	0.1	0.1	0.1	0.1	0.1	0.1	0.1	0.1	0.1	0.1	0.1	0.1
ENSMUSG00000096215.8	Smim22	protein_coding	0.1	0.1	0.1	0.1	0.163394	0.1	1.07389	0.1	0.136369	0.1	1.25734	0.193567	1.63253	0.1	0.1	0.1	0.1	0.1	14.0512	0.1	2.03971	4.58262	5.06683	0.1	0.1	0.402845	0.17829	0.1	0.1	0.1	0.1	0.1	0.1	0.1	0.1	0.1
ENSMUSG00000096210.1	H1f0	protein_coding	0.751769	0.175086	1.29641	0.792072	4.9997	1.73766	6.79598	7.67347	3.21739	0.3945	7.57772	4.25148	11.9542	3.40666	10.0737	14.24	9.31141	8.92596	17.5485	9.26045	12.7611	7.24096	10.882	4.72181	3.53699	8.2128	4.81173	0.1	6.72864	6.62867	0.1	0.444728	3.18394	4.00571	1.01154	4.54631
ENSMUSG00000096209.1	Olfr510	protein_coding	0.1	0.1	0.1	0.1	0.1	0.1	0.1	0.1	0.1	0.1	0.1	0.1	0.1	0.1	0.1	0.1	0.1	0.1	0.1	0.1	0.1	0.1	0.1	0.1	0.1	0.1	0.1	0.1	0.1	0.1	0.1	0.1	0.1	0.1	0.1	0.1
ENSMUSG00000096201.1	Gm10715	protein_coding	0.204751	0.1	0.1	0.1	0.1	0.1	0.1	0.1	0.1	0.1	0.1	0.1	0.1	0.1	0.1	0.1	0.1	0.1	0.1	0.1	0.1	0.1	0.1	0.1	0.1	0.1	0.1	0.1	0.1	0.1	0.1	0.1	0.1	0.1	0.1	0.1
ENSMUSG00000096199.1	Ptrhd1	protein_coding	0.1	0.1	0.122647	0.269481	0.694543	0.125308	0.531114	0.125604	0.51971	0.1	1.05098	0.572522	1.00161	0.1	1.33545	0.142448	1.60348	1.48586	1.03879	1.58408	1.61774	0.716101	0.92168	0.62517	0.1	0.440535	5.57935	0.1	1.33075	0.1	0.1	0.1	1.09238	1.23462	0.270315	1.02801
ENSMUSG00000096197.1	4930555G01Rik	protein_coding	0.1	0.1	0.1	0.1	0.1	0.1	0.1	0.1	0.1	0.1	0.1	0.1	0.1	0.1	0.1	0.1	0.1	0.1	0.1	0.1	0.1	0.1	0.1	0.1	0.1	0.1	0.1	0.1	0.1	0.1	0.1	0.1	0.1	0.1	0.1	0.1
ENSMUSG00000096194.1	Gm2799	protein_coding	0.1	0.1	0.1	0.1	0.1	0.1	0.1	0.1	0.1	0.1	0.1	0.1	0.1	0.1	0.1	0.1	0.1	0.1	0.1	0.1	0.1	0.1	0.1	0.1	0.1	0.1	0.1	0.1	0.1	0.1	0.1	0.1	0.1	0.1	0.1	0.1
ENSMUSG00000096192.1	Gm18856	protein_coding	0.1	0.1	0.1	0.1	0.1	0.1	0.1	0.1	0.1	0.1	0.1	0.1	0.1	0.1	0.1	0.1	0.1	0.1	0.1	0.1	0.1	0.1	0.1	0.1	0.1	0.1	0.1	0.1	0.1	0.1	0.1	0.1	0.1	0.1	0.1	0.1
ENSMUSG00000096188.1	Cmtm4	protein_coding	0.330153	0.214257	1.46558	0.266736	0.810592	1.24286	1.80796	1.27685	1.2199	0.617434	2.83675	2.25173	2.47241	2.56153	2.23403	4.25127	2.13111	2.2205	3.38276	1.66704	3.41675	2.1111	3.55081	2.03236	0.570588	2.40302	1.52658	0.624044	1.59372	1.60517	0.1	8.51624	1.44234	0.974869	0.245071	0.901314
ENSMUSG00000096183.7	Gm3727	protein_coding	0.1	0.1	0.1	0.1	0.1	0.1	0.1	0.1	0.1	0.1	0.1	0.1	0.1	0.1	0.1	0.1	0.1	0.1	0.1	0.1	0.1	0.1	0.1	0.1	0.1	0.1	0.1	0.1	0.1	0.1	0.1	0.1	0.1	0.1	0.1	0.1
ENSMUSG00000096180.1	Vmn2r49	protein_coding	0.1	0.1	0.1	0.1	0.1	0.1	0.1	0.1	0.1	0.1	0.1	0.1	0.1	0.1	0.1	0.1	0.1	0.1	0.1	0.1	0.1	0.1	0.1	0.1	0.1	0.1	0.1	0.1	0.1	0.1	0.1	0.1	0.1	0.1	0.1	0.1
ENSMUSG00000096178.7	Gm20837	protein_coding	0.1	0.1	0.1	0.1	0.1	0.1	0.1	0.1	0.1	0.1	0.1	0.1	0.1	0.1	0.1	0.1	0.1	0.1	0.1	0.1	0.1	0.1	0.1	0.1	0.1	0.1	0.1	0.1	0.1	0.1	0.1	0.1	0.1	0.1	0.1	0.1
ENSMUSG00000096175.3	Gm21761	protein_coding	0.1	0.1	0.1	0.1	0.1	0.1	0.1	0.1	0.1	0.1	0.1	0.1	0.1	0.1	0.1	0.1	0.161346	0.1	0.1	0.1	0.1	0.1	0.1	0.1	0.1	0.1	0.1	0.1	0.1	0.1	0.1	0.1	0.1	0.1	0.1	0.1
ENSMUSG00000096169.2	Gm4461	protein_coding	0.1	0.1	0.1	0.1	0.350234	0.1	0.1	0.1	0.1	0.1	0.1	0.251673	0.1	0.1	0.1	0.1	0.1	0.1	0.1	0.1	0.1	0.1	0.1	0.1	0.1	0.1	0.1	0.1	1.90889	0.1	0.1	0.1	0.1	0.1	0.1	0.1
ENSMUSG00000096167.1	Olfr887	protein_coding	0.1	0.1	0.1	0.1	0.1	0.1	0.1	0.1	0.1	0.1	0.1	0.1	0.1	0.1	0.1	0.1	0.1	0.1	0.1	0.1	0.1	0.1	0.1	0.146147	0.1	0.1	0.1	0.1	0.1	0.1	0.1	0.1	0.1	0.1	0.1	0.1
ENSMUSG00000096164.1	Vmn1r93	protein_coding	0.1	0.1	0.1	0.1	0.1	0.1	0.1	0.1	0.1	0.1	0.1	0.1	0.1	0.1	0.1	0.1	0.1	0.1	0.1	0.1	0.1	0.1	0.1	0.1	0.1	0.1	0.1	0.1	0.1	0.1	0.1	0.1	0.1	0.1	0.1	0.1
ENSMUSG00000096156.1	Gm9242	protein_coding	0.1	0.1	0.1	0.1	0.1	0.1	0.1	0.1	0.1	0.1	0.1	0.1	0.1	0.1	0.1	0.1	0.1	0.1	0.1	0.1	0.1	0.1	0.1	0.1	0.1	0.1	0.1	0.1	0.1	0.1	0.1	0.1	0.1	0.1	0.1	0.1
ENSMUSG00000096154.1	Gm13057	protein_coding	0.1	0.1	0.1	0.1	0.1	0.1	0.1	0.1	0.1	0.1	0.1	0.1	0.1	0.1	0.1	0.1	0.1	0.1	0.1	0.1	0.1	0.1	0.1	0.1	0.1	0.1	0.1	0.1	0.1	0.1	0.1	0.1	0.1	0.1	0.1	0.1
ENSMUSG00000096152.1	Gm16442	protein_coding	0.1	0.1	0.1	0.1	0.1	0.1	0.1	0.1	0.1	0.1	0.1	0.1	0.1	0.1	0.1	0.1	0.1	0.1	0.1	0.1	0.1	0.1	0.1	0.1	0.1	0.1	0.1	0.1	0.1	0.1	0.1	0.1	0.1	0.1	0.1	0.1
ENSMUSG00000096151.1	Olfr477	protein_coding	0.1	0.1	0.1	0.1	0.1	0.1	0.1	0.1	0.1	0.1	0.1	0.1	0.1	0.1	0.1	0.1	0.1	0.1	0.1	0.1	0.1	0.1	0.1	0.1	0.1	0.1	0.1	0.1	0.1	0.1	0.1	0.1	0.1	0.1	0.1	0.1
ENSMUSG00000096146.1	Kcnj11	protein_coding	0.1	0.1	0.1	0.1	0.278035	0.1	0.202919	0.1	0.1	0.1	0.300476	0.244401	0.1	0.1	0.454308	0.1	0.1	0.1	0.380594	0.1	0.1	0.1	0.741696	0.137004	0.1	0.198646	0.1	0.1	0.504214	0.1	0.1	0.1	0.1	0.1	0.1	0.1
ENSMUSG00000096145.2	Vkorc1	protein_coding	0.1	0.690709	1.7961	1.21506	0.822666	1.33498	7.22362	4.21854	3.22104	6.75638	12.5837	23.3267	22.013	1.34225	21.038	22.4961	32.6655	12.0017	11.1984	26.2159	8.47873	8.0846	20.8973	5.9631	2.43694	2.64394	9.6833	1.81868	8.12579	1.74335	0.1	1.51955	0.215361	3.76124	0.1	0.1
ENSMUSG00000096144.1	B020004C17Rik	protein_coding	0.1	0.1	0.1	0.1	0.1	0.1	0.1	0.1	0.1	0.1	0.1	0.1	0.1	0.1	0.1	0.1	0.1	0.1	0.1	0.1	0.1	0.1	0.1	0.1	0.1	0.1	0.1	0.1	0.1	0.1	0.1	0.1	0.1	0.1	0.1	0.1
ENSMUSG00000096141.2	Dnah7a	protein_coding	0.1	0.1	0.1	0.1	0.1	0.1	0.165136	0.1	0.181834	0.247958	0.1	0.157504	0.1	0.1	0.1	1.21493	0.24971	1.34683	0.1	0.1	0.594116	0.1	0.1	0.960899	0.1	0.1	0.1	0.1	0.1	0.921543	0.1	0.1	0.1	0.745186	0.1	4.12811
ENSMUSG00000096140.1	Ankrd66	protein_coding	0.1	0.1	0.1	0.1	0.1	0.1	0.1	0.1	0.1	0.1	0.1	0.120551	0.1	0.1	0.1	0.1	0.1	0.243633	0.1	0.1	0.1	0.1	0.1	0.1	0.1	0.1	0.798154	0.1	0.895265	0.1	0.1	0.1	0.1	0.189304	0.1	0.1
ENSMUSG00000096139.4	Gm7978	protein_coding	0.1	0.1	0.1	0.1	0.1	0.1	0.1	0.1	0.1	0.1	0.1	0.1	0.1	0.1	0.1	0.1	0.1	0.1	0.1	0.1	0.1	0.1	0.1	0.1	0.1	0.1	0.1	0.1	0.1	0.1	0.1	0.1	0.1	0.1	0.1	0.1
ENSMUSG00000096122.2	Gm21943	protein_coding	0.1	0.1	0.1	0.1	0.1	0.1	0.1	0.1	0.1	0.1	0.1	0.1	0.1	0.1	0.1	0.1	0.1	0.1	0.1	0.1	0.1	0.1	0.1	0.1	0.1	0.1	0.1	0.1	0.1	0.1	0.1	0.1	0.1	0.1	0.1	0.1
ENSMUSG00000096120.1	Gm21800	protein_coding	0.1	0.1	0.1	0.1	0.1	0.1	0.1	0.1	0.1	0.1	0.1	0.1	0.1	0.1	0.1	0.1	0.1	0.1	0.1	0.1	0.1	0.1	0.1	0.1	0.1	0.1	0.1	0.1	0.1	0.1	0.1	0.1	0.1	0.1	0.1	0.1
ENSMUSG00000096109.1	Olfr1537	protein_coding	0.1	0.1	0.1	0.1	0.1	0.1	0.1	0.1	0.1	0.1	0.1	0.1	0.1	0.1	0.1	0.1	0.1	0.1	0.1	0.1	0.1	0.1	0.1	0.1	0.1	0.1	0.1	0.1	0.1	0.1	0.1	0.1	0.1	0.1	0.1	0.1
ENSMUSG00000096107.1	Gm16505	protein_coding	0.218133	0.1	0.1	0.1	0.1	0.1	0.1	0.1	0.1	0.1	0.1	0.1	0.1	0.1	0.214324	0.1	0.1	0.1	0.1	0.1	0.1	0.1	0.1	0.1	0.1	0.1	0.1	0.1	0.1	0.1	0.1	0.1	0.1	0.1	0.1	0.1
ENSMUSG00000096099.1	Vmn1r220	protein_coding	0.1	0.1	0.1	0.1	0.1	0.1	0.1	0.1	0.1	0.1	0.1	0.1	0.1	0.1	0.1	0.1	0.1	0.1	0.1	0.1	0.1	0.1	0.1	0.1	0.1	0.1	0.1	0.1	0.1	0.1	0.1	0.1	0.1	0.1	0.1	0.1
ENSMUSG00000096097.1	Gm14477	protein_coding	0.1	0.1	0.1	0.1	0.1	0.1	0.1	0.1	0.1	0.1	0.1	0.1	0.1	0.1	0.1	0.1	0.1	0.1	0.1	0.1	0.1	0.1	0.1	0.1	0.1	0.1	0.1	0.1	0.1	0.1	0.1	0.1	0.1	0.1	0.1	0.1
ENSMUSG00000096094.2	A630095N17Rik	protein_coding	0.1	0.1	0.1	0.1	0.1	0.1	0.1	0.1	0.1	0.1	0.1	0.1	0.1	0.1	0.1	0.1	0.1	0.1	0.1	0.1	0.1	0.1	0.1	0.1	0.1	0.1	0.1	0.1	0.1	0.1	0.1	0.1	0.1	0.1	0.1	0.1
ENSMUSG00000096083.1	Gm10428	protein_coding	0.1	0.1	0.1	0.1	0.1	0.1	0.1	0.1	0.1	0.1	0.1	0.1	0.1	0.1	0.1	0.1	0.1	0.1	0.1	0.1	0.1	0.1	0.1	0.1	0.1	0.1	0.1	0.1	0.1	0.1	0.1	0.1	0.1	0.1	0.1	0.1
ENSMUSG00000096073.1	Vmn1r166	protein_coding	0.1	0.1	0.1	0.1	0.1	0.1	0.1	0.1	0.1	0.1	0.1	0.1	0.1	0.1	0.1	0.1	0.1	0.1	0.1	0.1	0.1	0.1	0.1	0.1	0.1	0.1	0.1	0.1	0.1	0.1	0.1	0.1	0.1	0.1	0.1	0.1
ENSMUSG00000096072.1	Gm8914	protein_coding	0.1	0.1	0.1	0.1	0.1	0.1	0.1	0.1	0.1	0.1	0.1	0.1	0.1	0.1	0.1	0.1	0.1	0.1	0.1	0.1	0.1	0.1	0.1	0.1	0.1	0.1	0.1	0.1	0.1	0.1	0.1	0.1	0.1	0.1	0.1	0.1
ENSMUSG00000096071.1	Vmn1r143	protein_coding	0.1	0.1	0.1	0.1	0.1	0.1	0.1	0.1	0.1	0.1	0.1	0.1	0.1	0.1	0.1	0.1	0.1	0.1	0.1	0.1	0.1	0.1	0.1	0.1	0.1	0.1	0.1	0.1	0.1	0.1	0.1	0.1	0.1	0.1	0.1	0.1
ENSMUSG00000096069.1	Olfr61	protein_coding	0.1	0.1	0.1	0.1	0.1	0.1	0.1	0.1	0.1	0.1	0.1	0.1	0.1	0.1	0.1	0.1	0.1	0.1	0.1	0.1	0.1	0.1	0.1	0.1	0.1	0.1	0.1	0.1	0.1	0.1	0.1	0.1	0.1	0.1	0.1	0.1
ENSMUSG00000096068.1	Olfr486	protein_coding	0.1	0.1	0.1	0.1	0.1	0.1	0.1	0.1	0.1	0.1	0.1	0.1	0.1	0.1	0.1	0.1	0.1	0.1	0.1	0.1	0.1	0.1	0.1	0.1	0.1	0.1	0.1	0.1	0.1	0.1	0.1	0.1	0.1	0.1	0.1	0.1
ENSMUSG00000096066.4	Gm10424	protein_coding	0.1	0.1	0.1	0.1	0.1	0.1	0.1	0.1	0.1	0.1	0.1	0.1	0.1	0.1	0.1	0.1	0.1	0.1	0.1	0.1	0.1	0.1	0.1	0.1	0.1	0.1	0.1	0.1	0.1	0.1	0.1	0.1	0.1	0.1	0.1	0.1
ENSMUSG00000096054.2	Syne1	protein_coding	0.321516	0.20624	1.27485	0.702692	1.98739	4.25573	3.31491	1.26152	2.03487	1.38115	5.41994	4.81876	11.0154	1.81734	8.86822	11.2075	4.41759	7.19193	5.9662	3.85174	3.82445	4.74252	4.81485	4.64553	2.90359	4.4227	7.61925	0.506979	7.5388	2.19116	0.1	0.205053	0.1	2.15787	1.35135	1.74008
ENSMUSG00000096051.1	Vmn1r40	protein_coding	0.1	0.1	0.1	0.1	0.1	0.1	0.1	0.1	0.1	0.1	0.1	0.1	0.1	0.1	0.1	0.1	0.1	0.1	0.1	0.1	0.1	0.1	0.1	0.1	0.1	0.1	0.1	0.1	0.1	0.1	0.1	0.1	0.1	0.1	0.1	0.1
ENSMUSG00000096049.1	Gm2075	protein_coding	0.1	0.1	0.1	0.1	0.1	0.1	0.1	0.1	0.1	0.1	0.1	0.1	0.1	0.1	0.1	0.1	0.1	0.1	0.1	0.1	0.1	0.1	0.1	0.1	0.1	0.1	0.1	0.1	0.1	0.1	0.1	0.1	0.1	0.1	0.1	0.1
ENSMUSG00000096045.7	Gm21698	protein_coding	0.1	0.1	0.1	0.1	0.1	0.1	0.1	0.1	0.1	0.1	0.1	0.1	0.308964	0.498498	0.1	0.1	0.1	0.186036	0.119241	0.388848	0.1	0.1	0.1	0.1	0.1	0.1	0.145479	1.42745	0.1	0.142906	0.1	0.1	0.1	0.1	0.172215	0.1
ENSMUSG00000096044.4	Gm16427	protein_coding	0.1	0.1	0.1	0.1	0.1	0.1	0.1	0.1	0.1	0.1	0.1	0.1	0.1	0.1	0.1	0.1	0.1	0.1	0.1	0.1	0.1	0.1	0.1	0.1	0.1	0.1	0.1	0.1	0.1	0.1	0.1	0.1	0.1	0.1	0.1	0.1
ENSMUSG00000096042.1	Vmn2r125	protein_coding	0.1	0.1	0.1	0.1	0.1	0.1	0.1	0.1	0.1	0.1	0.1	0.1	0.1	0.1	0.1	0.1	0.1	0.1	0.1	0.1	0.1	0.1	0.1	0.1	0.1	0.1	0.1	0.1	0.1	0.1	0.1	0.1	0.1	0.1	0.1	0.1
ENSMUSG00000096039.7	D830030K20Rik	protein_coding	0.1	0.1	0.1	0.1	0.1	0.1	0.1	0.1	0.128766	0.1	0.1	0.1	0.218404	1.12359	0.186552	0.1	0.1	0.1	0.1	0.1	0.124771	0.1	0.1	0.1	0.1	3.21096	0.1	0.1	0.1	0.1	0.1	0.1	0.1	0.1	0.1	0.1
ENSMUSG00000096036.2	Gm21778	protein_coding	0.1	0.1	0.1	0.1	0.1	0.1	0.1	0.1	0.1	0.1	0.1	0.1	0.1	0.1	0.1	0.1	0.1	0.1	0.1	0.1	0.1	0.1	0.1	0.1	0.1	0.1	0.1	0.1	0.1	0.1	0.1	0.1	0.1	0.1	0.1	0.1
ENSMUSG00000096035.2	Gm1045	protein_coding	0.1	0.1	0.1	0.1	0.1	0.1	0.1	0.1	0.1	0.1	0.1	0.1	0.1	0.1	0.1	0.1	0.1	0.1	0.1	0.1	0.1	0.1	0.1	0.1	0.1	0.1	0.1	0.1	0.1	0.1	0.1	0.1	0.1	0.1	0.1	0.1
ENSMUSG00000096029.1	Olfr679	protein_coding	0.1	0.1	0.1	0.1	0.1	0.1	0.1	0.1	0.1	0.1	0.1	0.1	0.1	0.1	0.1	0.1	0.1	0.1	0.1	0.1	0.1	0.1	0.1	0.1	0.1	0.1	0.1	0.1	0.1	0.1	0.1	0.1	0.1	0.1	0.1	0.1
ENSMUSG00000096024.2	Gm17174	protein_coding	0.133735	0.1	0.1	0.1	0.1	0.1	0.1	0.1	0.1	0.1	0.1	0.1	0.1	0.1	0.1	0.1	0.1	0.1	0.1	0.1	0.1	0.1	0.1	0.1	0.1	0.1	0.1	0.1	0.1	0.1	0.1	0.1	0.1	0.1	0.1	0.1
ENSMUSG00000096023.1	Gm3542	protein_coding	0.1	0.1	0.1	0.1	0.1	0.1	0.1	0.1	0.1	0.1	0.1	0.1	0.1	0.1	0.1	0.1	0.1	0.1	0.1	0.1	0.1	0.1	0.1	0.1	0.1	0.1	0.1	0.1	0.1	0.1	0.1	0.1	0.1	0.1	0.1	0.1
ENSMUSG00000096016.7	Gm20937	protein_coding	0.1	0.1	0.1	0.1	0.1	0.1	0.1	0.1	0.1	0.1	0.1	0.1	0.1	0.1	0.1	0.1	0.1	0.1	0.1	0.1	0.1	0.1	0.1	0.1	0.1	0.1	0.1	0.1	0.1	0.1	0.1	0.1	0.1	0.1	0.1	0.1
ENSMUSG00000096014.1	Sox1	protein_coding	0.1	0.132752	0.40477	0.1	1.30602	0.413867	2.03033	0.424998	1.34086	0.482284	3.02367	3.21428	4.84922	1.22876	4.2969	4.28947	2.68791	2.61421	3.32062	2.99771	2.55912	3.17953	3.59524	4.58324	1.45641	0.643821	6.76813	1.53863	1.58767	2.51193	0.1	0.1	0.494558	1.48222	2.14403	1.88708
ENSMUSG00000096011.1	Ifna15	protein_coding	0.1	0.1	0.1	0.1	0.1	0.1	0.1	0.1	0.1	0.1	0.1	0.1	0.1	0.1	0.1	0.1	0.1	0.1	0.1	0.1	0.1	0.1	0.1	0.1	0.1	0.1	0.1	0.1	0.1	0.1	0.1	0.1	0.1	0.1	0.1	0.1
ENSMUSG00000096010.2	Hist4h4	protein_coding	0.1	0.1	0.1	0.1	0.1	0.1	0.1	0.1	0.1	0.1	0.1	0.1	0.36758	0.1	0.334782	0.1	0.1	0.1	0.1	0.1	0.1	0.1	0.1	0.1	0.1	0.1	0.1	0.1	0.118438	0.1	0.1	0.1	0.1	0.1	0.1	0.1
ENSMUSG00000096009.1	Olfr134	protein_coding	0.1	0.1	0.1	0.1	0.1	0.1	0.1	0.1	0.1	0.1	0.1	0.1	0.1	0.1	0.1	0.1	0.1	0.1	0.1	0.1	0.1	0.1	0.1	0.1	0.1	0.1	0.1	0.1	0.1	0.1	0.1	0.1	0.1	0.1	0.1	0.1
ENSMUSG00000096003.7	Gm3500	protein_coding	0.1	0.1	0.1	0.1	0.1	0.1	0.1	0.1	0.1	0.1	0.1	0.1	0.1	0.1	0.1	0.1	0.1	0.1	0.1	0.1	0.1	0.1	0.1	0.1	0.1	0.1	0.1	0.1	0.1	0.1	0.1	0.1	0.1	0.1	0.1	0.1
ENSMUSG00000096002.1	Vmn2r53	protein_coding	0.1	0.1	0.1	0.1	0.1	0.1	0.1	0.1	0.1	0.1	0.1	0.1	0.1	0.1	0.1	0.1	0.1	0.1	0.1	0.1	0.1	0.1	0.1	0.1	0.1	0.1	0.1	0.1	0.1	0.1	0.1	0.1	0.1	0.1	0.1	0.1
ENSMUSG00000096001.2	2610528A11Rik	protein_coding	0.1	0.1	0.1	0.1	0.682616	0.612959	0.1	0.1	0.250556	0.1	0.293191	0.1	5.53354	0.1	1.21643	1.49259	0.565946	1.1812	0.807172	1.05488	0.1	0.97708	0.1	0.1	0.1	0.1	0.1	0.1	0.1	0.1	0.1	0.1	0.1	0.1	0.1	0.1
ENSMUSG00000096000.1	Olfr773	protein_coding	0.1	0.1	0.1	0.1	0.1	0.1	0.1	0.1	0.1	0.1	0.1	0.1	0.1	0.1	0.1	0.1	0.1	0.1	0.1	0.1	0.1	0.1	0.1	0.1	0.1	0.1	0.1	0.1	0.1	0.1	0.1	0.1	0.1	0.1	0.1	0.1
ENSMUSG00000095996.4	Gm16513	protein_coding	0.1	0.1	0.1	0.1	0.1	0.1	0.1	0.1	0.1	0.1	0.1	0.1	0.1	0.1	0.1	0.1	0.1	0.1	0.1	0.1	0.1	0.1	0.1	0.1	0.1	0.1	0.1	0.1	0.1	0.1	0.1	0.1	0.1	0.1	0.1	0.1
ENSMUSG00000095993.1	Gm21060	protein_coding	0.1	0.1	0.1	0.1	0.1	0.1	0.1	0.1	0.1	0.1	0.1	0.1	0.1	0.1	0.1	0.1	0.1	0.1	0.1	0.1	0.1	0.1	0.1	0.1	0.1	0.1	0.1	0.1	0.1	0.1	0.1	0.1	0.1	0.1	0.1	0.1
ENSMUSG00000095992.1	Krtap22-2	protein_coding	0.1	0.1	0.1	0.1	0.1	0.1	0.1	0.1	0.1	0.1	0.1	0.1	0.1	0.1	0.1	0.1	0.1	0.1	0.1	0.1	0.1	0.1	0.1	0.1	0.1	0.1	0.1	0.1	0.1	0.1	0.1	0.1	0.1	0.1	0.1	0.1
ENSMUSG00000095990.1	Zfp97	protein_coding	0.1	0.1	0.1	0.1	0.1	0.1	0.1	0.1	0.1	0.1	0.1	0.1	0.314664	2.68511	0.1	0.1	0.141483	0.324501	0.120724	0.1	0.1	0.1	0.1	0.1	0.1	0.1	0.1	0.1	0.1	0.193218	0.1	0.1	0.1	0.1	0.1	0.582828
ENSMUSG00000095984.1	Gm4201	protein_coding	0.1	0.1	0.1	0.1	0.1	0.1	0.1	0.1	0.1	0.1	0.1	0.1	0.1	0.1	0.1	0.1	0.1	0.1	0.1	0.1	0.1	0.1	0.1	0.1	0.1	0.1	0.1	0.1	0.1	0.1	0.1	0.1	0.1	0.1	0.1	0.1
ENSMUSG00000095982.2	Vmn1r3	protein_coding	0.1	0.1	0.1	0.1	0.1	0.1	0.1	0.1	0.1	0.1	0.1	0.1	0.1	0.1	0.1	0.1	0.1	0.1	0.1	0.1	0.1	0.1	0.1	0.1	0.1	0.1	0.1	0.1	0.1	0.1	0.1	0.1	0.1	0.1	0.1	0.1
ENSMUSG00000095979.7	Gm21209	protein_coding	0.1	0.1	0.1	0.1	0.1	0.1	0.1	0.1	0.1	0.1	0.1	0.1	0.1	0.1	0.1	0.1	0.1	0.1	0.1	0.1	0.1	0.1	0.1	0.1	0.1	0.1	0.1	0.1	0.1	0.1	0.1	0.1	0.1	0.1	0.1	0.1
ENSMUSG00000095976.2	Gm5891	protein_coding	0.1	0.1	0.1	0.1	0.1	0.1	0.1	0.1	0.1	0.1	0.1	0.1	0.1	0.1	0.1	0.1	0.1	0.1	0.1	0.1	0.1	0.1	0.1	0.1	0.1	0.1	0.1	0.1	0.1	0.1	0.1	0.1	0.1	0.1	0.1	0.1
ENSMUSG00000095973.1	Vmn1r116	protein_coding	0.1	0.1	0.1	0.1	0.1	0.1	0.1	0.1	0.1	0.1	0.1	0.1	0.1	0.1	0.1	0.1	0.1	0.1	0.1	0.1	0.1	0.1	0.1	0.1	0.1	0.1	0.1	0.1	0.1	0.1	0.1	0.1	0.1	0.1	0.1	0.1
ENSMUSG00000095970.1	Gm19402	protein_coding	0.1	0.1	0.1	0.1	0.1	0.1	0.1	0.1	0.1	0.1	0.1	0.1	0.1	0.1	0.1	0.1	0.1	0.1	0.1	0.1	0.1	0.1	0.1	0.1	0.1	0.1	0.1	0.1	0.1	0.1	0.1	0.1	0.1	0.1	0.1	0.1
ENSMUSG00000095965.1	Gm17693	protein_coding	0.1	0.1	0.1	0.1	0.1	0.1	0.1	0.1	0.1	0.1	0.1	0.1	0.1	0.1	0.1	0.1	0.1	0.1	0.1	0.1	0.1	0.1	0.1	0.1	0.1	0.1	0.1	0.1	0.1	0.1	0.1	0.1	0.1	0.1	0.1	0.1
ENSMUSG00000095962.1	Vmn1r137	protein_coding	0.1	0.1	0.1	0.1	0.1	0.1	0.1	0.1	0.1	0.1	0.1	0.1	0.1	0.1	0.1	0.1	0.1	0.1	0.1	0.1	0.1	0.1	0.1	0.1	0.1	0.1	0.1	0.1	0.1	0.1	0.1	0.1	0.1	0.1	0.1	0.1
ENSMUSG00000095961.1	Vmn2r102	protein_coding	0.1	0.1	0.1	0.1	0.1	0.1	0.1	0.1	0.1	0.1	0.1	0.1	0.1	0.1	0.1	0.1	0.1	0.1	0.1	0.1	0.1	0.1	0.1	0.1	0.1	0.1	0.1	0.1	0.1	0.1	0.1	0.1	0.1	0.1	0.1	0.1
ENSMUSG00000095959.1	Gm10845	protein_coding	0.1	0.1	0.1	0.1	0.1	0.1	0.1	0.1	0.1	0.1	0.1	0.1	0.1	0.1	0.1	0.1	0.1	0.1	0.1	0.1	0.1	0.1	0.1	0.1	0.1	0.1	0.1	0.1	0.1	0.1	0.1	0.1	0.1	0.1	0.1	0.1
ENSMUSG00000095957.1	Olfr832	protein_coding	0.1	0.1	0.1	0.1	0.1	0.1	0.1	0.1	0.1	0.1	0.1	0.1	0.1	0.1	0.1	0.1	0.1	0.1	0.1	0.1	0.1	0.1	0.1	0.1	0.1	0.1	0.1	0.1	0.1	0.1	0.1	0.1	0.1	0.1	0.1	0.1
ENSMUSG00000095954.4	Gm3183	protein_coding	0.1	0.1	0.1	0.1	0.1	0.1	0.1	0.1	0.1	0.1	0.1	0.1	0.1	0.1	0.1	0.1	0.1	0.1	0.1	0.1	0.1	0.1	0.1	0.1	0.1	0.1	0.1	0.1	0.1	0.1	0.1	0.1	0.1	0.1	0.1	0.1
ENSMUSG00000095953.1	6030469F06Rik	protein_coding	0.1	0.1	0.1	0.1	0.1	0.1	0.1	0.1	0.1	0.1	0.1	0.1	0.1	0.1	0.1	0.1	0.1	0.1	0.1	0.1	0.1	0.1	0.1	0.1	0.1	0.1	0.1	0.1	0.1	0.1	0.1	0.1	0.1	0.1	0.1	0.1
ENSMUSG00000095950.2	Gm20737	protein_coding	0.1	0.1	0.1	0.1	0.1	0.1	0.1	0.1	0.1	0.1	0.1	0.1	0.1	0.1	0.1	0.1	0.1	0.1	0.1	0.1	0.1	0.1	0.1	0.1	0.1	0.1	0.1	0.1	0.1	0.1	0.1	0.1	0.1	0.1	0.1	0.1
ENSMUSG00000095948.7	Gm21708	protein_coding	0.1	0.1	0.1	0.1	0.1	0.1	0.1	0.1	0.1	0.1	0.1	0.1	0.1	0.1	0.1	0.1	0.1	0.1	0.1	0.1	0.1	0.1	0.1	0.1	0.1	0.1	0.1	0.1	0.1	0.1	0.1	0.1	0.1	0.1	0.1	0.1
ENSMUSG00000095941.1	Gm21964	protein_coding	0.1	0.1	0.1	0.1	0.1	0.1	0.1	0.1	0.1	0.1	0.1	0.1	0.1	0.1	0.1	0.1	0.1	0.1	0.1	0.1	0.1	0.1	0.1	0.1	0.1	0.1	0.1	0.1	0.1	0.1	0.1	0.1	0.1	0.1	0.1	0.1
ENSMUSG00000095935.1	Gm11238	protein_coding	0.1	0.1	0.1	0.1	0.1	0.1	0.1	0.1	0.1	0.1	0.1	0.1	0.1	0.1	0.1	0.1	0.1	0.1	0.1	0.1	0.1	0.1	0.1	0.1	0.1	0.1	0.1	0.1	0.1	0.1	0.1	0.1	0.1	0.1	0.1	0.1
ENSMUSG00000095934.1	Gm2927	protein_coding	0.1	0.1	0.1	0.1	0.1	0.1	0.1	0.1	0.1	0.1	0.1	0.1	0.1	0.1	0.1	0.1	0.1	0.1	0.1	0.1	0.1	0.1	0.1	0.1	0.1	0.1	0.1	0.1	0.1	0.1	0.1	0.1	0.1	0.1	0.1	0.1
ENSMUSG00000095932.2	Vmn1r49	protein_coding	0.1	0.1	0.1	0.1	0.1	0.1	0.1	0.1	0.1	0.1	0.1	0.1	0.1	0.1	0.1	0.1	0.1	0.1	0.1	0.1	0.1	0.1	0.1	0.1	0.1	0.1	0.1	0.1	0.1	0.1	0.1	0.1	0.1	0.1	0.1	0.1
ENSMUSG00000095931.1	Vmn1r159	protein_coding	0.1	0.1	0.1	0.1	0.1	0.1	0.1	0.1	0.1	0.1	0.1	0.1	0.1	0.1	0.1	0.1	0.1	0.1	0.1	0.1	0.1	0.1	0.1	0.1	0.1	0.1	0.1	0.1	0.1	0.1	0.1	0.1	0.1	0.1	0.1	0.1
ENSMUSG00000095930.1	Nim1k	protein_coding	0.1	0.1	0.1	0.1	0.121969	0.571517	0.772048	0.27163	0.823627	0.430316	0.756198	0.969371	3.13157	0.759671	3.3441	3.6276	2.47725	2.1837	2.40351	1.44488	2.81205	2.45438	3.60311	2.40573	1.13136	0.357791	4.13027	0.1	1.24792	0.165682	0.1	0.1	1.60049	0.158541	2.58431	0.810436
ENSMUSG00000095929.1	Olfr487	protein_coding	0.1	0.1	0.1	0.1	0.1	0.1	0.1	0.1	0.1	0.1	0.1	0.1	0.1	0.1	0.1	0.1	0.1	0.1	0.1	0.1	0.1	0.1	0.1	0.1	0.1	0.1	0.1	0.1	0.1	0.1	0.1	0.1	0.1	0.1	0.1	0.1
ENSMUSG00000095928.2	Olfr204	protein_coding	0.1	0.1	0.1	0.1	0.1	0.1	0.1	0.1	0.1	0.1	0.1	0.1	0.1	0.1	0.1	0.1	0.1	0.1	0.1	0.1	0.1	0.1	0.1	0.1	0.1	0.1	0.1	0.1	0.1	0.1	0.1	0.1	0.1	0.1	0.1	0.1
ENSMUSG00000095927.1	Gm21822	protein_coding	0.1	0.1	0.1	0.1	0.1	0.1	0.1	0.1	0.1	0.1	0.1	0.1	0.1	0.1	0.1	0.1	0.1	0.1	0.1	0.1	0.1	0.1	0.1	0.1	0.1	0.1	0.1	0.1	0.1	0.1	0.1	0.1	0.1	0.1	0.1	0.1
ENSMUSG00000095918.7	Gm5861	protein_coding	0.1	0.1	0.1	0.1	0.1	0.1	0.1	0.1	0.1	0.1	0.1	0.1	0.1	0.1	0.1	0.1	0.1	0.1	0.1	0.1	0.1	0.1	0.1	0.1	0.1	0.1	0.1	0.1	0.1	0.1	0.1	0.1	0.1	0.1	0.1	0.1
ENSMUSG00000095917.1	Olfr740	protein_coding	0.1	0.1	0.1	0.1	0.1	0.1	0.1	0.1	0.1	0.1	0.1	0.1	0.1	0.1	0.1	0.1	0.1	0.1	0.1	0.1	0.1	0.1	0.1	0.1	0.1	0.1	0.1	0.1	0.1	0.1	0.1	0.1	0.1	0.1	0.1	0.1
ENSMUSG00000095916.1	Vmn1r191	protein_coding	0.1	0.1	0.1	0.1	0.1	0.1	0.1	0.1	0.1	0.1	0.1	0.1	0.1	0.1	0.1	0.1	0.1	0.1	0.1	0.1	0.1	0.1	0.1	0.1	0.1	0.1	0.1	0.1	0.1	0.1	0.1	0.1	0.1	0.1	0.1	0.1
ENSMUSG00000095914.1	Vmn2r48	protein_coding	0.1	0.1	0.1	0.1	0.1	0.1	0.1	0.1	0.1	0.1	0.1	0.1	0.1	0.1	0.1	0.1	0.1	0.1	0.1	0.1	0.1	0.1	0.1	0.1	0.1	0.1	0.1	0.1	0.1	0.1	0.1	0.1	0.1	0.1	0.1	0.1
ENSMUSG00000095912.1	Gm3317	protein_coding	0.1	0.1	0.1	0.1	0.1	0.1	0.1	0.1	0.1	0.1	0.1	0.1	0.1	0.1	0.1	0.1	0.1	0.1	0.1	0.1	0.1	0.1	0.1	0.1	0.1	0.1	0.1	0.1	0.1	0.1	0.1	0.1	0.1	0.1	0.1	0.1
ENSMUSG00000095910.1	Olfr469	protein_coding	0.1	0.1	0.1	0.1	0.1	0.1	0.1	0.1	0.1	0.1	0.1	0.1	0.1	0.1	0.1	0.1	0.1	0.1	0.1	0.1	0.1	0.1	0.1	0.1	0.1	0.1	0.1	0.1	0.1	0.1	0.1	0.1	0.1	0.1	0.1	0.1
ENSMUSG00000095909.1	Gm10324	protein_coding	0.1	0.1	0.1	0.1	0.1	0.1	0.1	0.1	0.1	0.1	0.1	0.1	0.1	0.1	0.1	0.1	0.1	0.1	0.1	0.1	0.1	0.1	0.1	0.1	0.1	0.1	0.1	0.1	0.1	0.1	0.1	0.1	0.1	0.1	0.1	0.1
ENSMUSG00000095903.1	Olfr968	protein_coding	0.1	0.1	0.1	0.1	0.1	0.1	0.1	0.1	0.1	0.1	0.1	0.1	0.1	0.1	0.1	0.1	0.1	0.1	0.1	0.1	0.1	0.1	0.1	0.1	0.1	0.1	0.1	0.1	0.1	0.1	0.1	0.1	0.1	0.1	0.1	0.1
ENSMUSG00000095902.1	Vmn1r88	protein_coding	0.1	0.1	0.1	0.1	0.1	0.1	0.1	0.1	0.1	0.1	0.1	0.1	0.1	0.1	0.1	0.1	0.1	0.1	0.1	0.1	0.1	0.1	0.1	0.1	0.1	0.1	0.1	0.1	0.1	0.1	0.1	0.1	0.1	0.1	0.1	0.1
ENSMUSG00000095901.1	Olfr538	protein_coding	0.1	0.1	0.1	0.1	0.1	0.1	0.1	0.1	0.1	0.1	0.1	0.1	0.1	0.1	0.1	0.1	0.1	0.1	0.1	0.1	0.1	0.1	0.1	0.1	0.1	0.1	0.1	0.1	0.1	0.1	0.1	0.1	0.1	0.1	0.1	0.1
ENSMUSG00000095900.2	Gm20773	protein_coding	0.1	0.1	0.1	0.1	0.1	0.1	0.1	0.1	0.1	0.1	0.1	0.1	0.1	0.1	0.1	0.1	0.1	0.1	0.1	0.1	0.1	0.1	0.1	0.1	0.1	0.1	0.1	0.1	0.1	0.1	0.1	0.1	0.1	0.1	0.1	0.1
ENSMUSG00000095896.1	Ifna14	protein_coding	0.1	0.1	0.1	0.1	0.1	0.1	0.1	0.1	0.1	0.1	0.1	0.1	0.1	0.1	0.1	0.1	0.1	0.1	0.1	0.1	0.1	0.1	0.1	0.1	0.1	0.1	0.1	0.1	0.1	0.1	0.1	0.1	0.1	0.1	0.1	0.1
ENSMUSG00000095893.2	Olfr884	protein_coding	0.1	0.1	0.1	0.1	0.1	0.1	0.1	0.1	0.1	0.1	0.1	0.1	0.1	0.1	0.1	0.1	0.1	0.1	0.1	0.1	0.1	0.1	0.1	0.1	0.1	0.1	0.1	0.1	0.1	0.1	0.1	0.1	0.1	0.1	0.1	0.1
ENSMUSG00000095891.7	Gm10717	protein_coding	6.84799	0.17162	0.447012	0.1	0.1	0.1	0.1	0.1	0.1	0.1	0.1	0.1	0.1	0.1	0.1	0.1	0.1	0.1	0.1	0.1	0.1	0.1	0.1	0.1	0.1	0.1	0.1	0.1	0.1	0.1	0.171895	0.1	0.1	0.150691	0.1	0.1
ENSMUSG00000095887.7	Gm10096	protein_coding	0.1	0.1	0.1	0.1	0.1	0.1	0.1	0.1	0.1	0.1	0.1	0.1	0.1	0.1	0.1	0.1	0.1	0.1	0.1	0.1	0.1	0.1	0.1	0.1	0.1	0.1	0.1	0.1	0.1	0.1	0.1	0.1	0.1	0.1	0.1	0.1
ENSMUSG00000095886.1	Esp38	protein_coding	0.1	0.1	0.1	0.1	0.1	0.1	0.1	0.1	0.1	0.1	0.1	0.1	0.1	0.1	0.1	0.1	0.1	0.1	0.1	0.1	0.1	0.1	0.1	0.1	0.1	0.1	0.1	0.1	0.1	0.1	0.1	0.1	0.1	0.1	0.1	0.1
ENSMUSG00000095879.1	Gm21764	protein_coding	0.1	0.1	0.1	0.1	0.1	0.1	0.1	0.1	0.1	0.1	0.1	0.1	0.1	0.1	0.1	0.1	0.1	0.1	0.1	0.1	0.1	0.1	0.1	0.1	0.1	0.1	0.1	0.1	0.1	0.1	0.1	0.1	0.1	0.1	0.1	0.1
ENSMUSG00000095872.7	Gm15128	protein_coding	0.1	0.1	0.1	0.1	0.1	0.1	0.1	0.1	0.1	0.1	0.1	0.1	0.1	0.1	0.1	0.1	0.1	0.1	0.1	0.1	0.1	0.1	0.1	0.1	0.1	0.1	0.1	0.1	0.1	0.1	0.1	0.1	0.1	0.1	0.1	0.1
ENSMUSG00000095870.1	Lce1k	protein_coding	0.1	0.1	0.1	0.1	0.1	0.1	0.1	0.1	0.1	0.1	0.1	0.1	0.1	0.1	0.1	0.1	0.1	0.1	0.1	0.1	0.1	0.1	0.1	0.1	0.1	0.1	0.1	0.1	0.1	0.1	0.1	0.1	0.1	0.1	0.1	0.1
ENSMUSG00000095867.2	Gm20917	protein_coding	0.1	0.1	0.1	0.1	0.1	0.1	0.1	0.1	0.1	0.1	0.1	0.1	0.1	0.1	0.1	0.1	0.1	0.1	0.1	0.1	0.1	0.1	0.1	0.1	0.1	0.1	0.1	0.1	0.1	0.1	0.1	0.1	0.1	0.1	0.1	0.1
ENSMUSG00000095864.1	Vmn1r77	protein_coding	0.1	0.1	0.1	0.1	0.1	0.1	0.1	0.1	0.1	0.1	0.1	0.1	0.1	0.1	0.1	0.1	0.1	0.1	0.1	0.1	0.1	0.1	0.1	0.1	0.1	0.1	0.1	0.1	0.1	0.1	0.1	0.1	0.1	0.1	0.1	0.1
ENSMUSG00000095860.1	Gm21775	protein_coding	0.1	0.1	0.1	0.1	0.1	0.1	0.1	0.1	0.1	0.1	0.1	0.1	0.1	0.1	0.1	0.1	0.1	0.1	0.1	0.1	0.1	0.1	0.1	0.1	0.1	0.1	0.1	0.1	0.1	0.1	0.1	0.1	0.1	0.1	0.1	0.1
ENSMUSG00000095852.7	Gm10256	protein_coding	0.1	0.1	0.1	0.1	0.1	0.1	0.1	0.1	0.1	0.1	0.1	0.1	0.1	0.1	0.1	0.1	0.1	0.1	0.1	0.1	0.1	0.1	0.1	0.1	0.1	0.1	0.1	0.1	0.1	0.1	0.1	0.1	0.1	0.1	0.1	0.1
ENSMUSG00000095850.1	Gm17361	protein_coding	0.1	0.1	0.1	0.1	0.1	0.1	0.1	0.1	0.1	0.1	0.1	0.1	0.1	0.1	0.1	0.1	0.1	0.1	0.1	0.1	0.1	0.1	0.1	0.1	0.1	0.1	0.1	0.1	0.1	0.1	0.1	0.1	0.1	0.1	0.1	0.1
ENSMUSG00000095845.1	Gm5741	protein_coding	0.1	0.1	0.1	0.1	0.1	0.1	0.1	0.1	0.1	0.1	0.1	0.1	0.1	0.1	0.1	1.06212	0.1	0.1	0.26201	0.1	0.1	0.1	0.1	0.1	0.1	0.1	0.1	0.1	0.1	0.1	0.1	0.1	0.1	0.1	0.1	0.1
ENSMUSG00000095839.1	Olfr965	protein_coding	0.1	0.1	0.1	0.1	0.1	0.1	0.1	0.1	0.1	0.1	0.1	0.1	0.1	0.1	0.1	0.1	0.1	0.1	0.1	0.1	0.1	0.1	0.1	0.1	0.1	0.1	0.1	0.1	0.1	0.1	0.1	0.1	0.1	0.1	0.1	0.1
ENSMUSG00000095837.1	Gm4141	protein_coding	0.1	0.1	0.1	0.1	0.1	0.1	0.1	0.1	0.1	0.1	0.1	0.1	0.1	0.1	0.1	0.1	0.1	0.1	0.1	0.1	0.1	0.1	0.1	0.1	0.1	0.1	0.1	0.1	0.1	0.1	0.1	0.1	0.1	0.1	0.1	0.1
ENSMUSG00000095831.1	Olfr453	protein_coding	0.1	0.1	0.1	0.1	0.1	0.1	0.1	0.1	0.1	0.1	0.1	0.1	0.1	0.1	0.1	0.1	0.1	0.1	0.1	0.1	0.1	0.1	0.1	0.1	0.1	0.1	0.1	0.1	0.1	0.1	0.1	0.1	0.1	0.1	0.1	0.1
ENSMUSG00000095829.8	Speer1	protein_coding	0.1	0.1	0.1	0.1	0.1	0.1	0.1	0.1	0.1	0.1	0.1	0.1	0.1	0.1	0.1	0.1	0.1	0.1	0.1	0.1	0.1	0.1	0.1	0.1	0.1	0.1	0.1	0.1	0.1	0.1	0.1	0.1	0.1	0.1	0.1	0.1
ENSMUSG00000095824.1	Gm13697	protein_coding	0.1	0.1	0.1	0.1	0.1	0.1	0.1	0.1	0.1	0.1	0.1	0.1	0.1	0.1	0.1	0.1	0.1	0.1	0.1	0.1	0.1	0.1	0.1	0.1	0.1	0.1	0.1	0.1	0.1	0.1	0.1	0.1	0.1	0.1	0.1	0.1
ENSMUSG00000095822.2	Gm9117	protein_coding	0.1	0.1	0.1	0.1	0.1	0.1	0.1	0.1	0.1	0.1	0.1	0.1	0.1	0.1	0.1	0.1	0.1	0.1	0.1	0.1	0.1	0.1	0.1	0.1	0.1	0.1	0.1	0.1	0.1	0.1	0.1	0.1	0.1	0.1	0.1	0.1
ENSMUSG00000095821.1	Tcstv3	protein_coding	0.1	0.1	0.1	0.1	0.1	0.1	0.1	0.1	0.1	0.1	0.1	0.1	0.1	0.1	0.1	0.1	0.1	0.1	0.1	0.1	0.1	0.1	0.1	0.1	0.1	0.1	0.1	0.1	0.1	0.1	0.1	0.1	0.1	0.1	0.1	0.1
ENSMUSG00000095817.1	Gm3238	protein_coding	0.1	0.1	0.1	0.1	0.1	0.1	0.1	0.1	0.1	0.1	0.1	0.1	0.1	0.1	0.1	0.1	0.1	0.1	0.1	0.1	0.1	0.1	0.1	0.1	0.1	0.1	0.1	0.1	0.1	0.1	0.1	0.1	0.1	0.1	0.1	0.1
ENSMUSG00000095814.1	Gm14374	protein_coding	0.1	0.1	0.1	0.1	0.1	0.1	0.1	0.1	0.1	0.1	0.1	0.1	0.1	0.1	0.1	0.1	0.1	0.1	0.1	0.1	0.1	0.1	0.1	0.1	0.1	0.1	0.1	0.1	0.1	0.1	0.1	0.1	0.1	0.1	0.1	0.1
ENSMUSG00000095809.2	Olfr1290	protein_coding	0.1	0.1	0.1	0.1	0.1	0.1	0.1	0.1	0.1	0.1	0.1	0.1	0.1	0.1	0.1	0.1	0.1	0.1	0.1	0.1	0.1	0.1	0.1	0.1	0.1	0.1	0.1	0.1	0.1	0.1	0.1	0.1	0.1	0.1	0.1	0.1
ENSMUSG00000095806.1	Gm5728	protein_coding	0.1	0.1	0.1	0.1	0.1	0.1	0.1	0.1	0.1	0.1	0.1	0.1	0.1	0.1	0.1	0.1	0.1	0.1	0.1	0.1	0.1	0.1	0.1	0.1	0.1	0.1	0.1	0.1	0.1	0.1	0.1	0.1	0.1	0.1	0.1	0.1
ENSMUSG00000095804.1	Olfr824	protein_coding	0.1	0.1	0.1	0.1	0.1	0.1	0.1	0.1	0.1	0.1	0.1	0.1	0.1	0.1	0.1	0.1	0.1	0.1	0.1	0.1	0.1	0.1	0.1	0.1	0.1	0.1	0.1	0.1	0.1	0.1	0.1	0.1	0.1	0.1	0.1	0.1
ENSMUSG00000095799.1	Gm8332	protein_coding	0.1	0.1	0.1	0.1	0.1	0.1	0.1	0.1	0.1	0.1	0.1	0.1	0.1	0.1	0.1	0.1	0.1	0.1	0.1	0.1	0.1	0.1	0.1	0.1	0.1	0.1	0.1	0.1	0.1	0.1	0.1	0.1	0.1	0.1	0.1	0.1
ENSMUSG00000095797.8	Gm8246	protein_coding	0.1	0.1	0.1	0.1	0.1	0.1	0.1	0.1	0.1	0.1	0.1	0.1	0.1	0.1	0.1	0.1	0.1	0.1	0.1	0.1	0.1	0.1	0.1	0.1	0.1	0.1	0.1	0.1	0.1	0.1	0.1	0.1	0.1	0.1	0.1	0.1
ENSMUSG00000095793.7	Gm20855	protein_coding	0.1	0.1	0.1	0.1	0.1	0.1	0.1	0.1	0.1	0.1	0.1	0.1	0.1	0.1	0.1	0.1	0.1	0.1	0.1	0.1	0.1	0.1	0.1	0.1	0.1	0.1	0.1	0.1	0.1	0.1	0.1	0.1	0.1	0.1	0.1	0.1
ENSMUSG00000095789.6	Nupr1l	protein_coding	0.1	0.1	0.1	0.1	0.1	0.1	0.1	0.1	0.1	0.1	0.35203	0.120757	0.1	0.1	0.222868	0.1	0.551982	0.587761	0.1	0.1	0.606949	0.1	0.1	0.1	0.1	0.1	0.1	0.1	0.1	0.1	0.1	0.1	0.1	0.1	0.1	0.1
ENSMUSG00000095788.6	Sirpb1a	protein_coding	0.1	0.1	0.1	0.1	0.1	0.1	0.1	0.1	0.1	0.1	0.1	0.1	0.1	0.1	0.1	0.1	0.1	0.1	0.293354	0.1	0.1	0.1	0.1	0.1	0.1	0.1	0.1	0.1	0.1	0.1	0.1	0.1	0.1	0.1	0.1	0.1
ENSMUSG00000095785.2	Gm20924	protein_coding	0.1	0.1	0.1	0.1	0.1	0.1	0.1	0.1	0.1	0.1	0.1	0.1	0.1	0.1	0.1	0.1	0.1	0.1	0.1	0.1	0.1	0.1	0.1	0.1	0.1	0.1	0.1	0.1	0.1	0.1	0.1	0.1	0.1	0.1	0.1	0.1
ENSMUSG00000095779.1	Gm2163	protein_coding	0.1	0.1	0.1	0.1	0.1	0.1	0.1	0.1	0.1	0.1	0.1	0.1	0.1	0.1	0.1	0.1	0.1	0.1	0.1	0.1	0.1	0.1	0.1	0.1	0.1	0.1	0.1	0.1	0.1	0.1	0.1	0.1	0.1	0.1	0.1	0.1
ENSMUSG00000095774.1	Olfr970	protein_coding	0.1	0.1	0.1	0.1	0.1	0.1	0.1	0.1	0.1	0.1	0.1	0.1	0.1	0.1	0.1	0.1	0.1	0.1	0.1	0.1	0.1	0.1	0.1	0.1	0.1	0.1	0.1	0.1	0.1	0.1	0.1	0.1	0.1	0.1	0.1	0.1
ENSMUSG00000095773.1	Vmn2r38	protein_coding	0.1	0.1	0.1	0.1	0.1	0.1	0.1	0.1	0.1	0.1	0.1	0.1	0.1	0.1	0.1	0.1	0.1	0.1	0.1	0.1	0.1	0.1	0.1	0.1	0.1	0.1	0.1	0.1	0.1	0.1	0.1	0.1	0.1	0.1	0.1	0.1
ENSMUSG00000095770.1	Gm21637	protein_coding	0.1	0.1	0.1	0.1	0.1	0.1	0.1	0.1	0.1	0.1	0.1	0.1	0.1	0.1	0.1	0.1	0.1	0.1	0.1	0.1	0.1	0.1	0.1	0.1	0.1	0.1	0.1	0.1	0.1	0.1	0.1	0.1	0.1	0.1	0.1	0.1
ENSMUSG00000095769.1	Gm21891	protein_coding	0.1	0.1	0.1	0.1	0.1	0.1	0.1	0.1	0.1	0.1	0.1	0.1	0.1	0.1	0.1	0.1	0.1	0.1	0.1	0.1	0.1	0.1	0.1	0.1	0.1	0.1	0.1	0.1	0.1	0.1	0.1	0.1	0.1	0.1	0.1	0.1
ENSMUSG00000095768.1	Vmn1r111	protein_coding	0.1	0.1	0.1	0.1	0.1	0.1	0.1	0.1	0.1	0.1	0.1	0.1	0.1	0.1	0.1	0.1	0.1	0.1	0.1	0.1	0.1	0.1	0.1	0.1	0.1	0.1	0.1	0.1	0.1	0.1	0.1	0.1	0.1	0.1	0.1	0.1
ENSMUSG00000095765.2	Olfr741	protein_coding	0.1	0.1	0.1	0.1	0.1	0.1	0.1	0.1	0.1	0.1	0.1	0.1	0.1	0.1	0.1	0.1	0.1	0.1	0.1	0.1	0.1	0.1	0.1	0.1	0.1	0.1	0.1	0.1	0.1	0.1	0.1	0.1	0.1	0.1	0.1	0.1
ENSMUSG00000095759.1	Gm21828	protein_coding	0.1	0.1	0.1	0.1	0.1	0.1	0.1	0.1	0.1	0.1	0.1	0.1	0.1	0.1	0.1	0.1	0.1	0.1	0.1	0.1	0.1	0.1	0.1	0.1	0.1	0.1	0.1	0.1	0.1	0.1	0.1	0.1	0.1	0.1	0.1	0.1
ENSMUSG00000095758.1	Vmn1r128	protein_coding	0.1	0.1	0.1	0.1	0.1	0.1	0.1	0.1	0.1	0.1	0.1	0.1	0.1	0.1	0.1	0.1	0.1	0.1	0.1	0.1	0.1	0.1	0.1	0.1	0.1	0.1	0.1	0.1	0.1	0.1	0.1	0.1	0.1	0.1	0.1	0.1
ENSMUSG00000095754.1	Spin2f	protein_coding	0.1	0.1	0.1	0.1	0.1	0.1	0.1	0.1	0.1	0.1	0.1	0.1	0.1	0.1	0.1	0.1	0.1	0.1	0.1	0.1	0.1	0.1	0.1	0.1	0.1	0.1	0.1	0.1	0.1	0.1	0.1	0.1	0.1	0.1	0.1	0.1
ENSMUSG00000095745.1	Gm4133	protein_coding	0.1	0.1	0.1	0.1	0.1	0.1	0.1	0.1	0.1	0.1	0.1	0.1	0.1	0.1	0.1	0.1	0.1	0.1	0.1	0.1	0.1	0.1	0.1	0.1	0.1	0.1	0.1	0.1	0.1	0.1	0.1	0.1	0.1	0.1	0.1	0.1
ENSMUSG00000095743.1	Gm17654	protein_coding	0.1	0.1	0.1	0.1	0.1	0.1	0.1	0.1	0.1	0.1	0.1	0.1	0.1	0.1	0.1	0.1	0.1	0.1	0.1	0.1	0.1	0.1	0.1	0.1	0.1	0.1	0.1	0.1	0.1	0.1	0.1	0.1	0.1	0.1	0.1	0.1
ENSMUSG00000095741.3	Rhox2f	protein_coding	0.1	0.1	0.1	0.1	0.1	0.1	0.1	0.1	0.1	0.1	0.1	0.1	0.1	0.1	0.1	0.1	0.1	0.1	0.1	0.1	0.1	0.1	0.1	0.1	0.1	0.1	0.1	0.1	0.1	0.1	0.1	0.1	0.1	0.1	0.1	0.1
ENSMUSG00000095730.2	Vmn2r29	protein_coding	0.1	0.1	0.1	0.1	0.1	0.1	0.1	0.1	0.1	0.1	0.1	0.1	0.1	0.1	0.1	0.1	0.1	0.1	0.1	0.1	0.1	0.1	0.295136	0.1	0.1	0.1	0.1	0.1	0.1	0.1	0.1	0.1	0.1	0.1	0.1	0.1
ENSMUSG00000095724.1	Gm21319	protein_coding	0.1	0.1	0.1	0.1	0.1	0.1	0.1	0.1	0.1	0.1	0.1	0.1	0.1	0.1	0.1	0.1	0.1	0.1	0.1	0.1	0.1	0.1	0.1	0.1	0.1	0.1	0.1	0.1	0.1	0.1	0.1	0.1	0.1	0.1	0.1	0.1
ENSMUSG00000095721.1	Gm7137	protein_coding	0.1	0.1	0.1	0.1	0.1	0.1	0.1	0.1	0.1	0.1	0.1	0.1	0.1	0.1	0.1	0.1	0.1	0.1	0.1	0.1	0.1	0.1	0.1	0.1	0.1	0.1	0.1	0.1	0.1	0.1	0.1	0.1	0.1	0.1	0.1	0.1
ENSMUSG00000095720.1	Gm1604b	protein_coding	0.1	0.1	0.1	0.1	0.1	0.1	0.1	0.1	0.1	0.1	0.1	0.1	0.1	0.1	0.1	0.1	0.1	0.1	0.1	0.1	0.1	0.1	0.1	0.1	0.1	0.1	0.1	0.1	0.1	0.1	0.1	0.1	0.1	0.1	0.1	0.1
ENSMUSG00000095718.2	Gm6502	protein_coding	0.1	0.1	0.1	0.1	0.1	0.1	0.1	0.1	0.1	0.1	0.1	0.1	0.1	0.1	0.1	0.1	0.1	0.1	0.1	0.1	0.1	0.1	0.1	0.1	0.1	0.1	0.1	0.1	0.1	0.1	0.1	0.1	0.1	0.1	0.1	0.1
ENSMUSG00000095717.1	Gm2056	protein_coding	0.1	0.1	0.1	0.1	0.1	0.1	0.1	0.1	0.1	0.1	0.1	0.1	0.1	0.1	0.1	0.1	0.1	0.1	0.1	0.1	0.1	0.1	0.1	0.1	0.1	0.1	0.1	0.1	0.1	0.1	0.1	0.1	0.1	0.1	0.1	0.1
ENSMUSG00000095716.1	Gm14351	protein_coding	0.1	0.1	0.1	0.1	0.1	0.1	0.1	0.1	0.1	0.1	0.1	0.1	0.1	0.1	0.1	0.1	0.1	0.1	0.1	0.1	0.1	0.1	0.1	0.1	0.1	0.1	0.1	0.1	0.1	0.1	0.1	0.1	0.1	0.1	0.1	0.1
ENSMUSG00000095710.7	Gm8871	protein_coding	0.1	0.1	0.1	0.1	0.1	0.1	0.1	0.1	0.1	0.1	0.1	0.1	0.1	0.1	0.1	0.1	0.1	0.1	0.1	0.1	0.1	0.1	0.1	0.1	0.1	0.1	0.1	0.1	0.1	0.1	0.1	0.1	0.1	0.1	0.1	0.1
ENSMUSG00000095706.2	Olfr209	protein_coding	0.1	0.1	0.1	0.1	0.1	0.1	0.1	0.1	0.1	0.1	0.1	0.69215	0.1	0.1	0.1	0.1	0.1	0.1	0.1	0.1	0.1	0.1	0.1	0.1	0.1	0.1	0.1	0.1	0.1	0.1	0.1	0.1	0.1	0.1	0.1	0.1
ENSMUSG00000095698.2	Rhox2d	protein_coding	0.1	0.1	0.1	0.1	0.1	0.1	0.1	0.1	0.1	0.1	0.1	0.1	0.1	0.1	0.1	0.1	0.1	0.1	0.1	0.1	0.1	0.1	0.1	0.1	0.1	0.1	0.1	0.1	0.1	0.1	0.1	0.1	0.1	0.1	0.1	0.1
ENSMUSG00000095696.2	Olfr786	protein_coding	0.1	0.1	0.1	0.1	0.1	0.1	0.1	0.1	0.1	0.1	0.1	0.1	0.1	0.1	0.1	0.1	0.1	0.1	0.1	0.1	0.1	0.1	0.1	0.1	0.1	0.1	0.1	0.1	0.1	0.1	0.1	0.1	0.1	0.1	0.1	0.1
ENSMUSG00000095693.1	Gm21820	protein_coding	0.169567	0.1	0.1	0.1	0.1	0.1	0.1	0.1	0.1	0.1	0.1	0.1	0.161806	0.1	0.1	0.1	0.1	0.1	0.1	0.1	0.1	0.1	0.1	0.1	0.1	0.1	0.1	0.1	0.1	0.1	0.1	0.1	0.1	0.1	0.1	0.1
ENSMUSG00000095687.1	Rnaset2a	protein_coding	0.1	0.1	0.1	0.1	0.1	0.1	0.150663	0.1	0.147871	0.1	0.429434	0.288852	0.789535	0.217617	1.10445	1.35764	1.14624	0.306734	0.527331	0.408857	0.644177	0.449457	0.880689	0.851588	0.246768	0.617115	0.205537	0.109328	0.1	0.1	0.1	0.1	0.1	0.1	0.150471	0.1
ENSMUSG00000095686.7	Gm3099	protein_coding	0.1	0.1	0.1	0.1	0.1	0.1	0.1	0.1	0.1	0.1	0.1	0.1	0.1	0.1	0.1	0.1	0.1	0.1	0.1	0.1	0.1	0.1	0.1	0.1	0.1	0.1	0.1	0.1	0.1	0.1	0.1	0.1	0.1	0.1	0.1	0.1
ENSMUSG00000095683.2	Gm10662	protein_coding	0.1	0.1	0.1	0.1	0.1	0.1	0.1	0.1	0.1	0.1	0.1	0.1	0.1	0.1	0.1	0.1	0.1	0.1	0.1	0.1	0.1	0.1	0.1	0.1	0.1	0.1	0.1	0.1	0.1	0.1	0.1	0.1	0.1	0.1	0.1	0.1
ENSMUSG00000095681.7	Gm8281	protein_coding	0.1	0.1	0.1	0.1	0.1	0.1	0.1	0.1	0.1	0.1	0.1	0.1	0.1	0.1	0.1	0.1	0.1	0.1	0.1	0.1	0.1	0.1	0.1	0.1	0.1	0.1	0.1	1.51325	0.1	0.1	0.1	0.1	0.1	0.1	0.1	0.1
ENSMUSG00000095677.1	Dynlt1f	protein_coding	0.1	0.1	0.1	0.1	0.1	0.234626	0.132452	0.1	0.1	0.1	0.46323	0.1	0.656555	3.39411	0.551021	3.2087	1.42581	0.1	0.582208	0.1	0.299791	0.1	0.234303	0.1	0.1	1.36669	0.1	0.1	0.1	0.786934	0.1	0.1	0.1	0.1	0.1	0.1
ENSMUSG00000095675.1	Ccl21b	protein_coding	0.1	0.1	0.1	0.1	0.1	0.1	0.1	0.1	0.1	0.1	0.1	0.1	0.1	0.1	0.1	0.1	0.1	0.1	0.1	0.1	0.1	0.1	0.1	0.1	0.1	0.1	0.1	0.1	0.1	0.1	0.1	0.1	0.1	0.1	0.1	0.1
ENSMUSG00000095673.1	Gm4308	protein_coding	0.1	0.1	0.1	0.1	0.1	0.1	0.1	0.1	0.1	0.1	0.1	0.1	0.1	0.1	0.1	0.1	0.1	0.1	0.1	0.1	0.1	0.1	0.1	0.1	0.1	0.1	0.1	0.1	0.1	0.1	0.1	0.1	0.1	0.1	0.1	0.1
ENSMUSG00000095670.1	Vmn1r30	protein_coding	0.1	0.1	0.1	0.1	0.1	0.1	0.1	0.1	0.1	0.1	0.1	0.1	0.1	0.1	0.1	0.1	0.1	0.1	0.1	0.1	0.1	0.1	0.1	0.1	0.1	0.1	0.1	0.1	0.1	0.1	0.1	0.1	0.1	0.1	0.1	0.1
ENSMUSG00000095667.1	Olfr854	protein_coding	0.1	0.1	0.1	0.1	0.1	0.1	0.1	0.1	0.1	0.1	0.1	0.1	0.1	0.1	0.1	0.1	0.1	0.1	0.1	0.1	0.1	0.1	0.1	0.1	0.1	0.1	0.1	0.1	0.1	0.1	0.1	0.1	0.1	0.1	0.1	0.1
ENSMUSG00000095664.1	Vmn2r67	protein_coding	0.1	0.1	0.1	0.1	0.1	0.1	0.1	0.1	0.1	0.1	0.1	0.1	0.1	0.1	0.1	0.1	0.1	0.1	0.1	0.1	0.1	0.1	0.1	0.1	0.1	0.1	0.1	0.1	0.1	0.1	0.1	0.1	0.1	0.1	0.1	0.1
ENSMUSG00000095663.1	Gm2310	protein_coding	0.1	0.1	0.1	0.1	0.1	0.1	0.1	0.1	0.1	0.1	0.1	0.1	0.1	0.1	0.1	0.1	0.1	0.1	0.1	0.1	0.1	0.1	0.1	0.1	0.1	0.1	0.1	0.1	0.1	0.1	0.1	0.1	0.1	0.1	0.1	0.1
ENSMUSG00000095662.1	Gm14482	protein_coding	0.1	0.1	0.1	0.1	0.1	0.1	0.1	0.1	0.1	0.1	0.1	0.1	0.1	0.1	0.1	0.1	0.1	0.1	0.1	0.1	0.1	0.1	0.1	0.1	0.1	0.1	0.1	0.1	0.1	0.1	0.1	0.1	0.1	0.1	0.1	0.1
ENSMUSG00000095659.2	Spin2g	protein_coding	0.1	0.1	0.1	0.1	0.1	0.1	0.1	0.1	0.1	0.1	0.1	0.1	0.1	0.1	0.1	0.1	0.1	0.1	0.1	0.1	0.1	0.1	0.1	0.1	0.1	0.1	0.1	0.1	0.1	0.1	0.1	0.1	0.1	0.1	0.1	0.1
ENSMUSG00000095658.1	Vmn2r-ps130	protein_coding	0.1	0.1	0.1	0.1	0.1	0.1	0.1	0.1	0.1	0.1	0.1	0.1	0.1	0.1	0.1	0.1	0.1	0.1	0.1	0.1	0.1	0.1	0.1	0.1	0.1	0.1	0.1	0.1	0.1	0.1	0.1	0.1	0.1	0.1	0.1	0.1
ENSMUSG00000095655.1	Gm14479	protein_coding	0.1	0.1	0.1	0.1	0.1	0.1	0.1	0.1	0.1	0.1	0.1	0.1	0.1	0.1	0.1	0.1	0.1	0.1	0.1	0.1	0.1	0.1	0.1	0.1	0.1	0.1	0.1	0.1	0.1	0.1	0.1	0.1	0.1	0.1	0.1	0.1
ENSMUSG00000095654.2	Plscr5	protein_coding	0.1	0.1	0.1	0.1	0.1	0.1	0.1	0.1	0.1	0.1	0.1	0.1	0.1	0.1	0.1	0.1	0.1	0.1	0.1	0.1	0.1	0.1	0.1	0.1	0.1	0.1	0.1	0.1	0.1	0.1	0.1	0.1	0.1	0.1	0.1	0.1
ENSMUSG00000095653.1	Gm21818	protein_coding	0.1	0.1	0.1	0.1	0.1	0.1	0.1	0.1	0.1	0.1	0.1	0.1	0.1	0.1	0.1	0.1	0.1	0.1	0.1	0.1	0.1	0.1	0.1	0.1	0.1	0.1	0.1	0.1	0.1	0.1	0.1	0.1	0.1	0.1	0.1	0.1
ENSMUSG00000095650.2	Gm20854	protein_coding	0.1	0.1	0.1	0.1	0.1	0.1	0.1	0.1	0.1	0.1	0.1	0.1	0.1	0.1	0.1	0.1	0.1	0.1	0.1	0.1	0.1	0.1	0.1	0.1	0.1	0.1	0.1	0.1	0.1	0.1	0.1	0.1	0.1	0.1	0.1	0.1
ENSMUSG00000095648.7	Gm2004	protein_coding	0.1	0.1	0.1	0.1	0.1	0.1	0.1	0.1	0.1	0.1	0.1	0.1	0.1	0.1	0.1	0.1	0.1	0.1	0.1	0.1	0.1	0.1	0.1	0.1	0.1	0.1	0.1	0.1	0.1	0.1	0.1	0.1	0.1	0.729676	0.1	0.1
ENSMUSG00000095647.1	Taar7a	protein_coding	0.1	0.1	0.1	0.1	0.1	0.1	0.1	0.1	0.1	0.1	0.1	0.1	0.1	0.1	0.1	0.1	0.1	0.1	0.1	0.1	0.1	0.1	0.1	0.1	0.1	0.1	0.1	0.1	0.1	0.1	0.1	0.1	0.1	0.1	0.1	0.1
ENSMUSG00000095640.2	Olfr1434	protein_coding	0.1	0.1	0.1	0.1	0.1	0.1	0.1	0.1	0.1	0.1	0.1	0.1	0.1	0.1	0.1	0.1	0.1	0.1	0.1	0.1	0.1	0.1	0.1	0.1	0.1	0.1	0.1	0.1	0.1	0.1	0.1	0.1	0.1	0.1	0.1	0.1
ENSMUSG00000095638.1	Gm8888	protein_coding	0.1	0.1	0.1	0.1	0.1	0.1	0.1	0.1	0.1	0.1	0.1	0.1	0.1	0.1	0.1	0.1	0.1	0.1	0.1	0.1	0.1	0.1	0.1	0.1	0.1	0.1	0.1	0.1	0.1	0.1	0.1	0.1	0.1	0.1	0.1	0.1
ENSMUSG00000095637.1	Gm21608	protein_coding	0.1	0.1	0.1	0.1	0.1	0.1	0.1	0.1	0.1	0.1	0.1	0.1	0.1	0.1	0.1	0.1	0.1	0.1	0.1	0.1	0.1	0.1	0.1	0.1	0.1	0.1	0.1	0.1	0.1	0.1	0.1	0.1	0.1	0.1	0.1	0.1
ENSMUSG00000095634.2	Gm20816	protein_coding	0.1	0.1	0.1	0.1	0.1	0.1	0.1	0.1	0.1	0.1	0.1	0.1	0.1	0.1	0.1	0.1	0.1	0.1	0.1	0.1	0.1	0.1	0.1	0.1	0.1	0.1	0.1	0.1	0.1	0.1	0.1	0.1	0.1	0.1	0.1	0.1
ENSMUSG00000095632.1	Vmn1r175	protein_coding	0.1	0.1	0.1	0.1	0.1	0.1	0.1	0.1	0.1	0.1	0.1	0.1	0.1	0.1	0.1	0.1	0.1	0.1	0.1	0.1	0.1	0.1	0.1	0.1	0.1	0.1	0.1	0.1	0.1	0.1	0.1	0.1	0.1	0.1	0.1	0.1
ENSMUSG00000095629.1	Vmn1r89	protein_coding	0.1	0.1	0.1	0.1	0.1	0.1	0.1	0.1	0.1	0.1	0.1	0.1	0.1	0.1	0.1	0.1	0.1	0.1	0.1	0.1	0.1	0.1	0.1	0.1	0.1	0.1	0.1	0.1	0.1	0.1	0.1	0.1	0.1	0.1	0.1	0.1
ENSMUSG00000095625.1	Esp24	protein_coding	0.1	0.1	0.1	0.1	0.1	0.1	0.1	0.1	0.1	0.1	0.1	0.1	0.1	0.1	0.1	0.1	0.1	0.1	0.1	0.1	0.1	0.1	0.1	0.1	0.1	0.1	0.1	0.1	0.1	0.1	0.1	0.1	0.1	0.1	0.1	0.1
ENSMUSG00000095621.1	Gm15085	protein_coding	0.1	0.1	0.1	0.1	0.1	0.1	0.1	0.1	0.1	0.1	0.1	0.1	0.1	0.1	0.1	0.1	0.1	0.1	0.1	0.1	0.1	0.1	0.1	0.1	0.1	0.1	0.1	0.1	0.1	0.1	0.1	0.1	0.1	0.1	0.1	0.1
ENSMUSG00000095620.7	2010005H15Rik	protein_coding	0.1	0.1	0.1	0.1	0.1	0.1	0.1	0.1	0.1	0.1	0.1	0.1	0.1	0.1	0.1	0.1	0.1	0.1	0.1	0.1	0.1	0.1	0.1	0.1	0.1	0.1	0.1	0.1	0.1	0.1	0.1	0.1	0.1	0.1	0.1	0.1
ENSMUSG00000095619.1	Vmn1r157	protein_coding	0.1	0.1	0.1	0.1	0.1	0.1	0.1	0.1	0.1	0.1	0.1	0.1	0.1	0.1	0.1	0.1	0.1	0.1	0.1	0.1	0.1	0.1	0.1	0.1	0.1	0.1	0.1	0.1	0.1	0.1	0.1	0.1	0.1	0.1	0.1	0.1
ENSMUSG00000095609.1	Gm21188	protein_coding	0.1	0.1	0.1	0.1	0.1	0.1	0.1	0.1	0.1	0.1	0.1	0.1	0.1	0.1	0.1	0.1	0.1	0.1	0.1	0.1	0.1	0.1	0.1	0.1	0.1	0.1	0.1	0.1	0.1	0.1	0.1	0.1	0.1	0.1	0.1	0.1
ENSMUSG00000095608.1	Olfr247	protein_coding	0.1	0.1	0.1	0.1	0.1	0.1	0.1	0.1	0.1	0.1	0.1	0.1	0.1	0.1	0.1	0.1	0.1	0.1	0.1	0.1	0.1	0.1	0.1	0.1	0.1	0.1	0.1	0.1	0.1	0.1	0.1	0.1	0.1	0.1	0.1	0.1
ENSMUSG00000095606.7	Gm21258	protein_coding	0.1	0.1	0.1	0.1	0.1	0.1	0.1	0.1	0.1	0.1	0.1	0.1	0.1	0.1	0.1	0.1	0.1	0.1	0.1	0.1	0.1	0.1	0.1	0.1	0.1	0.1	0.1	0.1	0.1	0.1	0.1	0.1	0.1	0.1	0.1	0.1
ENSMUSG00000095602.1	Gm21788	protein_coding	0.1	0.1	0.1	0.1	0.1	0.1	0.1	0.1	0.1	0.1	0.1	0.1	0.1	0.1	0.1	0.1	0.1	0.1	0.1	0.1	0.1	0.1	0.1	0.1	0.1	0.1	0.1	0.1	0.1	0.1	0.1	0.1	0.1	0.1	0.1	0.1
ENSMUSG00000095601.8	Rhox3a2	protein_coding	0.1	0.1	0.1	0.1	0.1	0.1	0.1	0.1	0.1	0.1	0.1	0.1	0.1	0.1	0.1	0.1	0.1	0.1	0.1	0.1	0.1	0.1	0.1	0.1	0.1	0.1	0.1	0.1	0.1	0.1	0.1	0.1	0.1	0.1	0.1	0.1
ENSMUSG00000095595.1	Fam177a	protein_coding	0.586254	0.304763	0.976982	0.339108	0.251215	0.151328	1.55222	0.806588	0.982682	0.59612	1.14007	1.60319	3.05512	2.2867	1.06312	4.73676	2.36524	2.12481	2.19746	2.27424	1.30542	1.38826	2.08694	0.836973	2.62776	1.73997	2.74745	1.07909	2.04449	0.799344	0.230876	0.1	1.17405	1.81576	1.30039	0.964174
ENSMUSG00000095593.1	Gm7138	protein_coding	0.1	0.1	0.1	0.1	0.1	0.1	0.1	0.1	0.1	0.1	0.1	0.1	0.1	0.1	0.1	0.1	0.1	0.1	0.1	0.1	0.1	0.1	0.1	0.1	0.1	0.1	0.1	0.1	0.1	0.1	0.1	0.1	0.1	0.1	0.1	0.1
ENSMUSG00000095586.1	Olfr1287	protein_coding	0.1	0.1	0.1	0.1	0.1	0.1	0.1	0.1	0.1	0.1	0.1	0.1	0.1	0.1	0.1	0.1	0.1	0.1	0.1	0.1	0.1	0.1	0.1	0.1	0.1	0.1	0.1	0.1	0.1	0.1	0.1	0.1	0.1	0.1	0.1	0.1
ENSMUSG00000095578.7	Gm21760	protein_coding	0.1	0.1	0.1	0.1	0.1	0.1	0.1	0.1	0.1	0.1	0.1	0.1	0.1	0.1	0.1	0.1	0.1	0.1	0.1	0.1	0.1	0.1	0.1	0.1	0.1	0.1	0.1	0.1	0.1	0.1	0.1	0.1	0.1	0.1	0.1	0.1
ENSMUSG00000095577.2	Gm6619	protein_coding	0.1	0.1	0.1	0.1	0.1	0.1	0.1	0.1	0.1	0.1	0.1	0.1	0.1	0.1	0.1	0.1	0.1	0.1	0.1	0.1	0.1	0.1	0.1	0.1	0.1	0.1	0.1	0.1	0.1	0.1	0.1	0.1	0.1	0.1	0.1	0.1
ENSMUSG00000095576.5	Fmo6	protein_coding	0.1	0.1	0.1	0.1	0.1	0.1	0.1	0.1	0.1	0.1	0.1	0.1	0.1	0.1	0.1	0.1	0.1	0.1	0.1	0.1	0.1	0.1	0.1	0.1	0.1	0.1	0.1	0.1	0.1	0.1	0.1	0.1	0.1	0.1	0.1	0.1
ENSMUSG00000095573.2	Gm16501	protein_coding	0.1	0.1	0.1	0.1	0.1	0.1	0.1	0.1	0.1	0.1	0.1	0.1	0.1	0.1	0.1	0.1	0.1	0.1	0.1	0.1	0.1	0.1	0.1	0.1	0.1	0.1	0.1	0.1	0.1	0.1	0.1	0.1	0.1	0.1	0.1	0.1
ENSMUSG00000095569.1	Taar7d	protein_coding	0.1	0.1	0.1	0.1	0.1	0.1	0.1	0.1	0.1	0.1	0.1	0.1	0.1	0.1	0.1	0.1	0.1	0.1	0.1	0.1	0.1	0.1	0.1	0.1	0.1	0.1	0.1	0.1	0.1	0.1	0.1	0.1	0.1	0.1	0.1	0.1
ENSMUSG00000095567.7	Noc2l	protein_coding	0.1	0.1	0.1	0.1	0.571062	0.368769	1.18892	0.1088	0.173285	0.1	1.53805	1.84427	3.02821	0.143833	0.952063	0.785015	2.27123	0.38574	0.491906	0.541214	0.444041	1.52289	0.268689	0.684095	0.1	0.1	0.195299	0.1	1.20051	0.482187	0.1	0.100038	0.304389	0.155775	0.277781	0.1
ENSMUSG00000095562.7	Gm21887	protein_coding	0.1	0.1	0.1	0.1	0.1	0.609503	0.132183	0.1	0.398385	0.1	0.256311	0.1	0.443878	0.1	0.979988	0.1	0.295279	0.641616	0.1	0.133529	0.157677	0.1	0.154274	0.194733	0.1	0.415548	0.1	0.1	0.365229	0.1	0.1	0.1	0.1	0.1	0.1	0.159823
ENSMUSG00000095559.1	Olfr643	protein_coding	0.1	0.1	0.1	0.1	0.1	0.1	0.1	0.1	0.1	0.1	0.1	0.1	0.1	0.1	0.1	0.1	0.1	0.1	0.1	0.1	0.1	0.1	0.1	0.1	0.1	0.1	0.1	0.1	0.1	0.1	0.1	0.1	0.1	0.1	0.1	0.1
ENSMUSG00000095558.1	Gm21681	protein_coding	0.1	0.1	0.1	0.1	0.1	0.1	0.1	0.1	0.1	0.1	0.1	0.1	0.1	0.1	0.1	0.1	0.1	0.1	0.1	0.1	0.1	0.1	0.1	0.1	0.1	0.1	0.1	0.1	0.1	0.1	0.1	0.1	0.1	0.1	0.1	0.1
ENSMUSG00000095557.7	Gm3415	protein_coding	0.1	0.1	0.1	0.1	0.1	0.1	0.1	0.1	0.1	0.1	0.1	0.1	0.1	0.1	0.1	0.1	0.1	0.1	0.1	0.1	0.1	0.1	0.1	0.1	0.1	0.1	0.1	0.1	0.1	0.1	0.1	0.1	0.1	0.1	0.1	0.1
ENSMUSG00000095551.1	Gm7980	protein_coding	0.1	0.1	0.1	0.1	0.1	0.1	0.1	0.1	0.1	0.1	0.1	0.1	0.1	0.1	0.1	0.1	0.1	0.1	0.1	0.1	0.1	0.1	0.1	0.1	0.1	0.1	0.1	0.1	0.1	0.1	0.1	0.1	0.1	0.1	0.1	0.1
ENSMUSG00000095550.2	Gm21671	protein_coding	0.1	0.1	0.187467	0.23984	0.1	0.1	0.169259	0.1	0.187646	0.1	0.1	0.106728	1.19185	4.67876	0.1	1.44813	0.191684	0.869965	0.114075	0.1	0.297504	0.1083	0.1	0.1	1.88337	0.1	0.223144	0.341026	0.1	0.1	0.1	0.193464	0.1	0.1	0.1	0.1
ENSMUSG00000095547.1	Gm10719	protein_coding	7.79027	0.1	0.176164	0.1	0.1	0.1	0.1	0.1	0.1	0.1	0.1	0.1	0.1	0.1	0.1	0.1	0.1	0.179072	0.1	0.1	0.1	0.1	0.1	0.1	0.1	0.1	0.1	0.1	0.1	0.1	0.1	0.1	0.1	0.1	0.1	0.1
ENSMUSG00000095546.7	Gm10230	protein_coding	0.1	0.1	0.1	0.1	0.1	0.1	0.1	0.1	0.1	0.1	0.1	0.1	0.1	0.1	0.1	0.1	0.1	0.1	0.1	0.1	0.1	0.1	0.1	0.1	0.1	0.1	0.1	0.1	0.1	0.1	0.1	0.1	0.1	0.1	0.1	0.1
ENSMUSG00000095545.7	Gm4245	protein_coding	0.1	0.1	0.1	0.1	0.1	0.1	0.1	0.1	0.1	0.1	0.1	0.1	0.1	0.1	0.1	0.1	0.1	0.1	0.1	0.1	0.1	0.1	0.1	0.1	0.1	0.1	0.1	0.1	0.1	0.1	0.1	0.1	0.1	0.1	0.1	0.1
ENSMUSG00000095543.2	Vmn1r148	protein_coding	0.1	0.1	0.1	0.1	0.1	0.1	0.1	0.1	0.1	0.1	0.1	0.1	0.1	0.1	0.1	0.1	0.1	0.1	0.1	0.1	0.1	0.1	0.1	0.1	0.1	0.1	0.1	0.1	0.1	0.1	0.1	0.1	0.1	0.1	0.1	0.1
ENSMUSG00000095540.1	Esp4	protein_coding	0.1	0.1	0.1	0.1	0.1	0.1	0.1	0.1	0.1	0.1	0.1	0.1	0.1	0.1	0.1	0.1	0.1	0.1	0.1	0.1	0.1	0.1	0.1	0.1	0.1	0.1	0.1	0.1	0.1	0.1	0.1	0.1	0.1	0.1	0.1	0.1
ENSMUSG00000095533.7	Gm10413	protein_coding	0.1	0.1	0.1	0.1	0.1	0.1	0.1	0.1	0.1	0.1	0.1	0.1	0.1	0.1	0.1	0.1	0.1	0.1	0.1	0.1	0.1	0.1	0.1	0.1	0.1	0.1	0.1	0.1	0.1	0.1	0.1	0.1	0.1	0.1	0.1	0.1
ENSMUSG00000095528.7	Gm10375	protein_coding	0.1	0.1	0.1	0.1	0.1	0.1	0.1	0.1	0.1	0.1	0.1	0.1	0.1	0.1	0.1	0.1	0.1	0.1	0.1	0.1	0.1	0.1	0.1	0.1	0.1	0.1	0.1	0.1	0.1	0.1	0.1	0.1	0.1	0.1	0.1	0.1
ENSMUSG00000095527.1	Olfr888	protein_coding	0.1	0.1	0.1	0.1	0.1	0.1	0.1	0.1	0.1	0.1	0.1	0.1	0.1	0.1	0.1	0.1	0.1	0.1	0.1	0.1	0.1	0.1	0.1	0.1	0.1	0.1	0.1	0.1	0.1	0.1	0.1	0.1	0.1	0.1	0.1	0.1
ENSMUSG00000095525.1	Olfr834	protein_coding	0.1	0.1	0.1	0.1	0.1	0.1	0.1	0.1	0.1	0.1	0.1	0.1	0.1	0.1	0.1	0.1	0.1	0.1	0.1	0.1	0.1	0.1	0.1	0.1	0.1	0.1	0.1	0.1	0.1	0.1	0.1	0.1	0.1	0.1	0.1	0.1
ENSMUSG00000095522.2	Gm8298	protein_coding	0.1	0.1	0.1	0.1	0.1	0.1	0.1	0.1	0.1	0.1	0.1	0.1	0.1	0.1	0.1	0.1	0.1	0.1	0.1	0.1	0.1	0.1	0.1	0.1	0.1	0.1	0.1	0.1	0.1	0.1	0.1	0.1	0.1	0.1	0.1	0.1
ENSMUSG00000095520.2	Gm20877	protein_coding	0.1	0.1	0.1	0.1	0.1	0.1	0.1	0.1	0.1	0.1	0.1	0.1	0.1	0.1	0.1	0.1	0.1	0.1	0.1	0.1	0.1	0.1	0.1	0.1	0.1	0.1	0.1	0.1	0.1	0.1	0.1	0.1	0.1	0.1	0.1	0.1
ENSMUSG00000095518.1	Gm8068	protein_coding	0.1	0.1	0.1	0.1	0.1	0.1	0.1	0.1	0.1	0.1	0.1	0.1	0.1	0.1	0.1	0.1	0.1	0.1	0.1	0.1	0.1	0.1	0.1	0.1	0.1	0.1	0.1	0.1	0.1	0.1	0.1	0.1	0.1	0.1	0.1	0.1
ENSMUSG00000095514.2	D13Ertd608e	protein_coding	0.1	0.1	0.1	0.1	0.1	0.1	0.1	0.1	0.1	0.1	0.1	0.1	0.1	0.1	0.1	0.1	0.1	0.1	0.1	0.1	0.1	0.1	0.1	0.1	0.1	0.1	0.1	0.1	0.1	0.1	0.1	0.1	0.1	0.1	0.1	0.1
ENSMUSG00000095510.8	Rhox3f	protein_coding	0.1	0.1	0.1	0.1	0.1	0.1	0.1	0.1	0.1	0.1	0.1	0.1	0.1	0.1	0.1	0.1	0.1	0.1	0.1	0.1	0.1	0.1	0.1	0.1	0.1	0.1	0.1	0.1	0.1	0.1	0.1	0.1	0.1	0.1	0.1	0.1
ENSMUSG00000095508.2	Gm20812	protein_coding	0.1	0.1	0.1	0.1	0.1	0.1	0.1	0.1	0.1	0.1	0.1	0.1	0.1	0.1	0.1	0.1	0.1	0.1	0.1	0.1	0.1	0.1	0.1	0.1	0.1	0.1	0.1	0.1	0.1	0.1	0.1	0.1	0.1	0.1	0.1	0.1
ENSMUSG00000095503.4	Gm3147	protein_coding	0.1	0.1	0.1	0.1	0.1	0.1	0.1	0.1	0.1	0.1	0.1	0.1	0.1	0.1	0.1	0.1	0.1	0.1	0.1	0.1	0.1	0.1	0.1	0.1	0.1	0.1	0.1	0.1	0.1	0.1	0.1	0.1	0.1	0.1	0.1	0.1
ENSMUSG00000095498.1	Ifna1	protein_coding	0.1	0.1	0.1	0.1	0.1	0.1	0.1	0.1	0.1	0.1	0.1	0.1	0.1	0.1	0.1	0.1	0.1	0.1	0.1	0.1	0.1	0.1	0.1	0.1	0.1	0.1	0.1	0.1	0.1	0.1	0.1	0.1	0.1	0.1	0.1	0.1
ENSMUSG00000095493.1	A630023A22Rik	protein_coding	0.1	0.1	0.1	0.1	0.1	0.1	0.1	0.1	0.1	0.1	0.1	0.1	0.1	0.1	0.1	0.1	0.1	0.1	0.1	0.1	0.1	0.1	0.1	0.1	0.1	0.1	0.1	0.1	0.1	0.1	0.1	0.1	0.1	0.1	0.1	0.1
ENSMUSG00000095490.1	Gm7951	protein_coding	0.1	0.1	0.1	0.1	0.1	0.1	0.1	0.1	0.1	0.1	0.1	0.1	0.1	0.1	0.1	0.1	0.1	0.1	0.1	0.1	0.1	0.1	0.1	0.1	0.1	0.1	0.1	0.1	0.1	0.1	0.1	0.1	0.1	0.1	0.1	0.1
ENSMUSG00000095486.1	Vmn2r22	protein_coding	0.1	0.1	0.1	0.1	0.1	0.1	0.1	0.1	0.1	0.1	0.1	0.1	0.1	0.1	0.1	0.1	0.1	0.1	0.1	0.1	0.1	0.1	0.1	0.1	0.1	0.1	0.1	0.1	0.1	0.1	0.1	0.1	0.1	0.1	0.1	0.1
ENSMUSG00000095484.2	Olfr1480	protein_coding	0.1	0.1	0.1	0.1	0.1	0.1	0.1	0.1	0.1	0.1	0.1	0.1	0.1	0.1	0.1	0.1	0.1	0.1	0.1	0.1	0.1	0.1	0.1	0.1	0.1	0.1	0.1	0.1	0.1	0.1	0.1	0.1	0.1	0.1	0.1	0.1
ENSMUSG00000095483.1	Olfr776	protein_coding	0.1	0.1	0.1	0.1	0.1	0.1	0.1	0.1	0.1	0.1	0.1	0.1	0.1	0.1	0.1	0.1	0.1	0.1	0.1	0.1	0.1	0.1	0.1	0.1	0.1	0.1	0.1	0.1	0.1	0.1	0.1	0.1	0.1	0.1	0.1	0.1
ENSMUSG00000095474.1	Cldn34c2	protein_coding	0.1	0.1	0.1	0.1	0.1	0.1	0.1	0.1	0.1	0.1	0.1	0.1	0.1	0.1	0.1	0.1	0.1	0.1	0.1	0.1	0.1	0.1	0.1	0.1	0.1	0.1	0.1	0.1	0.1	0.1	0.1	0.1	0.1	0.1	0.1	0.1
ENSMUSG00000095470.1	Gm21863	protein_coding	0.1	0.1	0.1	0.1	0.1	0.1	0.1	0.1	0.1	0.1	0.1	0.1	0.1	0.1	0.1	0.1	0.1	0.1	0.1	0.1	0.1	0.1	0.1	0.1	0.1	0.1	0.1	0.1	0.1	0.1	0.1	0.1	0.1	0.1	0.1	0.1
ENSMUSG00000095466.7	Gm3015	protein_coding	0.1	0.1	0.1	0.1	0.1	0.1	0.1	0.1	0.1	0.1	0.1	0.1	0.1	0.1	0.1	0.1	0.1	0.1	0.1	0.1	0.1	0.1	0.1	0.1	0.1	0.1	0.1	0.1	0.1	0.1	0.1	0.1	0.1	0.1	0.1	0.1
ENSMUSG00000095464.1	Gm21987	protein_coding	0.1	0.1	0.1	0.1	0.1	0.1	0.1	0.1	0.1	0.1	0.1	0.1	0.1	0.1	0.1	0.1	0.1	0.1	0.1	0.1	0.1	0.1	0.1	0.1	0.1	0.1	0.1	0.1	0.1	0.1	0.1	0.1	0.1	0.1	0.1	0.1
ENSMUSG00000095463.8	Entpd4	protein_coding	0.1	0.1	0.1	0.1	0.1	0.1	0.1	0.1	0.1	0.1	0.1	0.1	0.1	0.1	0.1	0.1	0.1	0.1	0.1	0.1	0.1	0.1	0.1	0.1	0.1	0.1	0.1	0.1	0.1	0.1	0.1	0.1	0.1	0.1	0.1	0.1
ENSMUSG00000095462.1	Gm21725	protein_coding	0.1	0.1	0.1	0.1	0.1	0.1	0.1	0.1	0.1	0.1	0.1	0.1	0.1	0.1	0.1	0.1	0.1	0.1	0.1	0.1	0.1	0.1	0.1	0.1	0.1	0.1	0.1	0.1	0.1	0.1	0.1	0.1	0.1	0.1	0.1	0.1
ENSMUSG00000095452.2	Gm20795	protein_coding	0.1	0.1	0.1	0.1	0.1	0.1	0.1	0.1	0.1	0.1	0.1	0.1	0.1	0.1	0.1	0.1	0.1	0.1	0.1	0.1	0.1	0.1	0.1	0.1	0.1	0.1	0.1	0.1	0.1	0.1	0.1	0.1	0.1	0.1	0.1	0.1
ENSMUSG00000095448.1	Olfr859	protein_coding	0.1	0.1	0.1	0.1	0.1	0.1	0.1	0.1	0.1	0.1	0.1	0.1	0.1	0.1	0.1	0.1	0.1	0.1	0.1	0.1	0.1	0.1	0.1	0.1	0.1	0.1	0.1	0.1	0.1	0.1	0.1	0.1	0.1	0.1	0.1	0.1
ENSMUSG00000095445.1	Gm14475	protein_coding	0.1	0.1	0.1	0.1	0.1	0.1	0.1	0.1	0.1	0.1	0.1	0.1	0.1	0.1	0.1	0.1	0.1	0.1	0.1	0.1	0.1	0.1	0.1	0.1	0.1	0.1	0.1	0.1	0.1	0.1	0.1	0.1	0.1	0.1	0.1	0.1
ENSMUSG00000095440.1	Fignl2	protein_coding	0.1	0.1	0.1	0.1	0.1	0.1	0.1	0.1	0.1	0.1	0.1	0.1	0.113814	0.1	0.165397	0.213202	0.592495	0.1	0.115966	0.241307	0.1	0.1	0.279424	0.279025	0.1	2.02478	0.351708	0.304478	0.1	0.133738	0.1	0.1	0.1	0.1	0.1	0.1
ENSMUSG00000095432.8	Zfp748	protein_coding	0.1	0.1	0.1	0.395982	0.274301	0.238279	0.693564	0.984305	0.2092	0.1	0.327971	1.62594	1.38847	1.06158	1.14192	1.47665	1.94662	1.40336	0.466315	0.722886	1.01632	0.809231	0.544985	0.975525	2.33481	1.48097	0.424364	0.1	0.1	1.16393	0.1	0.1	0.1	0.1	0.143553	0.620104
ENSMUSG00000095430.1	Vmn1r72	protein_coding	0.1	0.1	0.1	0.1	0.1	0.1	0.1	0.1	0.1	0.1	0.1	0.1	0.1	0.1	0.1	0.1	0.1	0.1	0.1	0.1	0.1	0.1	0.1	0.1	0.1	0.1	0.1	0.1	0.1	0.1	0.1	0.1	0.1	0.1	0.1	0.1
ENSMUSG00000095427.1	Rps2-ps6	protein_coding	0.1	0.1	0.1	0.1	0.1	0.1	0.1	0.1	0.1	0.1	0.1	0.1	0.15648	0.1	0.1	0.1	0.1	0.1	0.1	0.1	0.1	0.1	0.1	0.1	0.1	0.1	0.1	0.1	0.1	0.1	0.1	0.1	0.1	0.1	0.1	0.1
ENSMUSG00000095413.1	Gm14484	protein_coding	0.1	0.1	0.1	0.1	0.1	0.1	0.1	0.1	0.1	0.1	0.1	0.1	0.1	0.1	0.1	0.1	0.1	0.1	0.1	0.1	0.1	0.1	0.1	0.1	0.1	0.1	0.1	0.1	0.1	0.1	0.1	0.1	0.1	0.1	0.1	0.1
ENSMUSG00000095409.1	Gm13043	protein_coding	0.1	0.1	0.1	0.1	0.1	0.1	0.1	0.1	0.1	0.1	0.1	0.1	0.1	0.1	0.1	0.1	0.1	0.1	0.1	0.1	0.1	0.1	0.1	0.1	0.1	0.1	0.1	0.1	0.1	0.1	0.1	0.1	0.1	0.1	0.1	0.1
ENSMUSG00000095407.1	Tmem200c	protein_coding	0.1	0.1	0.1	0.1	0.1	0.1	0.207153	0.1	0.1	0.1	0.1	1.40195	1.03306	0.1	0.354048	0.827701	0.529479	0.335256	0.223167	0.407248	0.1	0.137991	1.23287	0.371943	0.1	0.1	0.162389	0.1	0.132255	0.1	0.1	0.1	0.1	0.1	0.1	0.1
ENSMUSG00000095406.1	Gm18025	protein_coding	0.1	0.1	0.1	0.1	0.1	0.1	0.1	0.1	0.1	0.1	0.1	0.1	0.1	0.1	0.612859	0.1	0.1	0.1	0.1	0.651121	0.170719	0.1	0.1	0.183051	0.1	0.1	0.1	0.1	0.277192	0.1	0.1	0.1	0.1	0.1	0.1	0.1
ENSMUSG00000095403.7	Gm21092	protein_coding	0.734819	0.258089	0.871691	0.89223	1.6288	1.7923	3.09601	1.10257	1.44095	0.319822	2.64848	4.93656	6.47693	2.49636	3.089	3.00417	5.89947	2.8748	3.98451	1.43754	1.98074	1.26211	1.50586	4.74633	1.78805	2.18344	1.12189	0.458973	2.1942	6.01923	0.599991	0.763737	0.261638	1.54466	1.20171	1.32945
ENSMUSG00000095401.1	Olfr804	protein_coding	0.1	0.1	0.1	0.1	0.1	0.1	0.1	0.1	0.1	0.1	0.1	0.1	0.1	0.1	0.1	0.1	0.1	0.1	0.1	0.1	0.1	0.1	0.1	0.1	0.1	0.1	0.1	0.1	0.1	0.1	0.1	0.1	0.1	0.1	0.1	0.1
ENSMUSG00000095390.1	Olfr229	protein_coding	0.1	0.1	0.1	0.1	0.1	0.1	0.1	0.1	0.1	0.1	0.1	0.1	0.1	0.1	0.1	0.1	0.1	0.1	0.1	0.1	0.1	0.1	0.1	0.1	0.1	0.1	0.1	0.1	0.1	0.1	0.1	0.1	0.1	0.1	0.1	0.1
ENSMUSG00000095388.7	Gm10681	protein_coding	0.1	0.1	0.1	0.1	0.1	0.1	0.1	0.1	0.1	0.1	0.1	0.1	0.1	0.1	0.1	0.1	0.1	0.1	0.1	0.1	0.1	0.1	0.1	0.1	0.1	0.1	0.1	0.1	0.1	0.1	0.1	0.1	0.1	0.1	0.1	0.1
ENSMUSG00000095386.1	Gm17662	protein_coding	0.1	0.1	0.1	0.1	0.1	0.1	0.1	0.1	0.1	0.1	0.1	0.1	0.1	0.1	0.1	0.1	0.1	0.1	0.1	0.1	0.1	0.1	0.1	0.1	0.1	0.1	0.1	0.1	0.1	0.1	0.1	0.1	0.1	0.1	0.1	0.1
ENSMUSG00000095385.1	D630033O11Rik	protein_coding	0.1	0.1	0.1	0.1	0.1	0.1	0.1	0.1	0.1	0.1	0.350618	0.1	0.1	0.1	0.319096	0.1	0.932499	0.1	0.201904	0.1	0.1	0.1	0.1	0.36946	0.1	5.45099	1.14087	0.1	0.1	0.1	0.1	0.1	0.220966	0.1	0.1	0.1
ENSMUSG00000095384.1	1700001F09Rik	protein_coding	0.1	0.1	0.1	0.1	0.1	0.1	0.1	0.1	0.1	0.1	0.1	0.1	0.1	0.1	0.1	0.1	0.1	0.1	0.1	0.1	0.1	0.1	0.1	0.1	0.1	0.1	0.1	0.1	0.1	0.1	0.1	0.1	0.1	0.1	0.1	0.1
ENSMUSG00000095383.1	Vmn1r152	protein_coding	0.1	0.1	0.1	0.1	0.1	0.1	0.1	0.1	0.1	0.1	0.1	0.1	0.1	0.1	0.1	0.1	0.1	0.1	0.1	0.1	0.1	0.1	0.1	0.1	0.1	0.1	0.1	0.1	0.1	0.1	0.1	0.1	0.1	0.1	0.1	0.1
ENSMUSG00000095377.1	Olfr91	protein_coding	0.1	0.1	0.1	0.1	0.1	0.1	0.1	0.1	0.1	0.1	0.1	0.1	0.1	0.1	0.1	0.1	0.1	0.1	0.1	0.1	0.1	0.1	0.1	0.1	0.1	0.1	0.1	0.1	0.1	0.1	0.1	0.1	0.1	0.1	0.1	0.1
ENSMUSG00000095371.1	Gm9611	protein_coding	0.1	0.1	0.1	0.1	0.1	0.1	0.1	0.1	0.1	0.1	0.1	0.1	0.1	0.1	0.1	0.1	0.1	0.1	0.1	0.1	0.1	0.1	0.1	0.1	0.1	0.1	0.1	0.1	0.1	0.1	0.1	0.1	0.1	0.1	0.1	0.1
ENSMUSG00000095368.7	Gm3012	protein_coding	0.1	0.1	0.1	0.1	0.1	0.1	0.1	0.1	0.1	0.1	0.1	0.1	0.1	0.1	0.1	0.1	0.1	0.1	0.1	0.1	0.1	0.1	0.1	0.1	0.1	0.1	0.1	0.1	0.1	0.1	0.1	0.1	0.1	0.1	0.1	0.1
ENSMUSG00000095366.1	Gm21860	protein_coding	0.1	0.1	0.1	0.1	0.1	0.1	0.1	0.1	0.1	0.1	0.1	0.1	0.1	0.1	0.1	0.1	0.1	0.1	0.1	0.1	0.1	0.1	0.1	0.1	0.1	0.1	0.1	0.1	0.1	0.1	0.1	0.1	0.1	0.1	0.1	0.1
ENSMUSG00000095365.3	Rbm31y	protein_coding	0.1	0.1	0.1	0.1	0.1	0.1	0.1	0.1	0.1	0.1	0.1	0.1	0.1	0.1	0.1	0.1	0.1	0.1	0.1	0.1	0.1	0.1	0.1	0.1	0.1	0.1	0.1	0.1	0.1	0.1	0.1	0.1	0.1	0.1	0.1	0.1
ENSMUSG00000095363.2	Gm4567	protein_coding	0.1	0.1	0.1	0.1	0.1	0.1	0.1	0.1	0.1	0.1	0.1	0.1	0.1	0.1	0.1	0.1	0.1	0.1	0.1	0.1	0.1	0.1	0.1	0.1	0.1	0.1	0.1	0.1	0.1	0.1	0.1	0.1	0.1	0.1	0.1	0.1
ENSMUSG00000095362.7	Gm14325	protein_coding	1.14738	0.1	0.362402	1.83083	0.922005	0.353169	0.741151	0.600547	1.72103	0.542807	0.203844	5.15079	0.556416	0.1	2.48774	3.47788	1.07126	0.92794	3.41955	2.65349	3.59952	1.74176	4.01982	2.13077	1.45303	2.92853	1.90654	0.714841	0.473923	0.80903	0.1	0.1	3.42977	1.38552	0.827435	0.577415
ENSMUSG00000095360.7	Gm3594	protein_coding	0.1	0.1	0.1	0.1	0.1	0.1	0.1	0.1	0.1	0.1	0.1	0.1	0.1	0.1	0.1	0.1	0.1	0.1	0.1	0.1	0.1	0.1	0.1	0.1	0.1	0.1	0.1	0.1	0.1	0.1	0.1	0.1	0.1	0.1	0.1	0.1
ENSMUSG00000095358.1	Vmn1r165	protein_coding	0.1	0.1	0.1	0.1	0.1	0.1	0.1	0.1	0.1	0.1	0.1	0.1	0.1	0.1	0.1	0.1	0.1	0.1	0.1	0.1	0.1	0.1	0.1	0.1	0.1	0.1	0.1	0.1	0.1	0.1	0.1	0.1	0.1	0.1	0.1	0.1
ENSMUSG00000095353.1	Gm21783	protein_coding	0.1	0.1	0.1	0.1	0.1	0.1	0.1	0.1	0.1	0.1	0.1	0.1	0.1	0.1	0.1	0.1	0.1	0.1	0.1	0.1	0.1	0.1	0.1	0.1	0.1	0.1	0.1	0.1	0.1	0.1	0.1	0.1	0.1	0.1	0.1	0.1
ENSMUSG00000095346.1	Gm21905	protein_coding	0.1	0.1	0.1	0.1	0.1	0.1	0.1	0.1	0.1	0.1	0.1	0.1	0.1	0.1	0.1	0.1	0.1	0.1	0.1	0.1	0.1	0.1	0.1	0.1	0.1	0.1	0.1	0.1	0.1	0.1	0.1	0.1	0.1	0.1	0.1	0.1
ENSMUSG00000095341.1	Gm428	protein_coding	0.1	0.1	0.1	0.1	0.1	0.1	0.1	0.1	0.1	0.1	0.1	0.1	0.1	0.1	0.1	0.1	0.1	0.1	0.1	0.1	0.1	0.1	0.1	0.1	0.1	0.1	0.1	0.1	0.1	0.1	0.1	0.1	0.1	0.1	0.1	0.1
ENSMUSG00000095339.1	Zscan4b	protein_coding	0.1	0.1	0.1	0.1	0.1	0.1	0.1	0.1	0.1	0.1	0.1	0.1	0.1	0.1	0.1	0.1	0.1	0.1	0.1	0.1	0.1	0.1	0.1	0.1	0.1	0.1	0.1	0.1	0.1	0.1	0.1	0.1	0.1	0.1	0.1	0.1
ENSMUSG00000095332.1	Gm9821	protein_coding	0.1	0.1	0.1	0.1	0.407264	0.1	0.1	0.1	0.1	0.1	0.1	0.746999	1.36491	0.1	0.189323	0.1	0.850087	0.1	0.358636	0.1	0.1	0.1	0.1	0.1	0.1	0.1	0.1	0.1	0.536779	0.1	0.1	0.1	0.1	0.1	0.1	0.1
ENSMUSG00000095330.1	Gm21834	protein_coding	0.1	0.1	0.1	0.1	0.1	0.1	0.1	0.1	0.1	0.1	0.1	0.1	0.1	0.1	0.1	0.1	0.1	0.1	0.1	0.1	0.1	0.1	0.1	0.1	0.1	0.1	0.1	0.1	0.1	0.1	0.1	0.1	0.1	0.1	0.1	0.1
ENSMUSG00000095329.1	Gm17330	protein_coding	0.1	0.1	0.1	0.1	0.1	0.1	0.1	0.1	0.1	0.1	0.1	0.1	0.1	0.1	0.1	0.1	0.1	0.1	0.1	0.1	0.1	0.1	0.1	0.1	0.1	0.1	0.1	0.1	0.1	0.1	0.1	0.1	0.1	0.1	0.1	0.1
ENSMUSG00000095325.1	Zfp870	protein_coding	0.1	0.1	0.1	0.1	0.162307	0.106513	0.212899	0.292785	0.186734	0.1	0.529383	0.223731	0.346033	0.1	1.28643	1.85513	1.3196	0.274806	0.636458	0.241201	0.682998	0.324894	0.381011	0.28487	0.282189	0.326711	0.23156	0.1	0.375279	0.1	0.1	0.1	0.205464	0.140075	0.1	0.1
ENSMUSG00000095324.2	Gm20825	protein_coding	0.1	0.1	0.1	0.1	0.1	0.1	0.1	0.1	0.1	0.1	0.1	0.1	0.1	0.1	0.1	0.1	0.1	0.1	0.1	0.1	0.1	0.1	0.1	0.1	0.1	0.1	0.1	0.1	0.1	0.1	0.1	0.1	0.1	0.1	0.1	0.1
ENSMUSG00000095322.1	Olfr957	protein_coding	0.1	0.1	0.1	0.1	0.1	0.1	0.1	0.1	0.1	0.1	0.1	0.1	0.1	0.1	0.1	0.1	0.1	0.1	0.1	0.1	0.1	0.1	0.1	0.1	0.1	0.1	0.1	0.1	0.1	0.1	0.1	0.1	0.1	0.1	0.1	0.1
ENSMUSG00000095318.1	Gm8024	protein_coding	0.1	0.1	0.1	0.1	0.1	0.1	0.1	0.1	0.1	0.1	0.1	0.1	0.1	0.1	0.1	0.1	0.1	0.1	0.1	0.1	0.1	0.1	0.1	0.1	0.1	0.1	0.1	0.1	0.1	0.1	0.1	0.1	0.1	0.1	0.1	0.1
ENSMUSG00000095316.1	Gm21876	protein_coding	0.1	0.1	0.1	0.1	0.1	0.1	0.1	0.1	0.1	0.1	0.1	0.1	0.1	0.1	0.1	0.1	0.1	0.1	0.1	0.1	0.1	0.1	0.1	0.1	0.1	0.1	0.1	0.1	0.1	0.1	0.1	0.1	0.1	0.1	0.1	0.1
ENSMUSG00000095315.1	Gm10130	protein_coding	0.1	0.1	0.1	0.1	0.1	0.1	0.320406	0.642624	0.1	0.1	0.285025	0.689078	0.1	0.1	0.1	0.1	0.1	0.1	0.1	0.1	0.1	0.1	0.1	0.1	0.1	0.1	0.1	0.1	0.1	0.1	0.1	0.1	0.1	0.1	0.1	0.1
ENSMUSG00000095312.1	Olfr382	protein_coding	0.1	0.1	0.1	0.1	0.1	0.1	0.1	0.1	0.1	0.1	0.1	0.1	0.1	0.1	0.1	0.1	0.1	0.1	0.1	0.1	0.1	0.1	0.1	0.1	0.1	0.1	0.1	0.1	0.1	0.1	0.1	0.1	0.1	0.1	0.1	0.1
ENSMUSG00000095309.1	Vmn1r125	protein_coding	0.1	0.1	0.1	0.1	0.1	0.1	0.1	0.1	0.1	0.1	0.1	0.1	0.1	0.1	0.1	0.1	0.1	0.1	0.1	0.1	0.1	0.1	0.1	0.1	0.1	0.1	0.1	0.1	0.1	0.1	0.1	0.1	0.1	0.1	0.1	0.1
ENSMUSG00000095304.8	Plac9a	protein_coding	0.1	0.1	0.1	0.1	0.1	0.1	0.1	0.1	0.1	0.1	0.1	0.1	0.1	0.1	0.1	0.1	0.1	0.1	0.1	0.1	0.1	0.1	0.1	0.1	0.1	0.1	0.1	0.1	0.1	0.1	0.1	0.1	0.1	0.1	0.1	0.1
ENSMUSG00000095302.2	Ssty2	protein_coding	0.1	0.1	0.1	0.1	0.1	0.1	0.1	0.1	0.1	0.1	0.1	0.1	0.1	0.1	0.1	0.1	0.1	0.1	0.1	0.1	0.1	0.1	0.1	0.1	0.1	0.1	0.1	0.1	0.1	0.1	0.1	0.1	0.1	0.1	0.1	0.1
ENSMUSG00000095301.1	Olfr476	protein_coding	0.1	0.1	0.1	0.1	0.1	0.1	0.1	0.1	0.1	0.1	0.1	0.1	0.1	0.1	0.1	0.1	0.1	0.1	0.1	0.1	0.1	0.1	0.1	0.1	0.1	0.1	0.1	0.1	0.1	0.1	0.1	0.1	0.1	0.1	0.1	0.1
ENSMUSG00000095300.1	Gm906	protein_coding	0.1	0.1	0.1	0.1	0.1	0.1	0.1	0.1	0.1	0.1	0.1	0.1	0.1	0.1	0.1	0.1	0.1	0.1	0.1	0.1	0.1	0.1	0.1	0.1	0.1	0.1	0.1	0.1	0.1	0.1	0.1	0.1	0.1	0.1	0.1	0.1
ENSMUSG00000095296.7	Gm8906	protein_coding	0.1	0.1	0.1	0.1	0.1	0.1	0.1	0.1	0.1	0.1	0.1	0.1	0.1	0.1	0.1	0.1	0.1	0.1	0.1	0.1	0.1	0.1	0.1	0.1	0.1	0.1	0.1	0.1	0.1	0.1	0.1	0.1	0.1	0.1	0.1	0.1
ENSMUSG00000095295.8	Gm3488	protein_coding	0.1	0.1	0.1	0.1	0.1	0.1	0.1	0.1	0.1	0.1	0.1	0.1	0.614466	0.548533	0.24457	0.865605	0.203716	0.1	0.1	0.1	0.1882	0.1	0.1	0.1	0.1	0.1	0.217417	0.1	0.1	0.1	0.1	0.1	0.1	0.251829	0.1	0.1
ENSMUSG00000095294.1	Gm21119	protein_coding	0.1	0.1	0.1	0.1	0.1	0.1	0.1	0.1	0.1	0.1	0.1	0.1	0.119884	0.1	0.1	0.1	0.1	0.1	0.1	0.1	0.1	0.1	0.1	0.1	0.1	0.1	0.1	0.1	0.1	0.1	0.1	0.1	0.1	0.1	0.1	0.1
ENSMUSG00000095293.7	Gm10058	protein_coding	0.1	0.1	0.1	0.1	0.1	0.1	0.1	0.1	0.1	0.1	0.1	0.1	0.1	0.1	0.1	0.1	0.1	0.1	0.1	0.1	0.1	0.1	0.1	0.1	0.1	0.1	0.1	0.1	0.1	0.1	0.1	0.1	0.1	0.1	0.1	0.1
ENSMUSG00000095286.1	Olfr117	protein_coding	0.1	0.1	0.1	0.1	0.1	0.1	0.1	0.1	0.1	0.1	0.1	0.1	0.1	0.1	0.1	0.1	0.1	0.1	0.1	0.1	0.1	0.1	0.1	0.1	0.1	0.1	0.1	0.1	0.1	0.1	0.1	0.1	0.1	0.1	0.1	0.1
ENSMUSG00000095280.1	Gm21738	protein_coding	6.66035	0.1	0.1	0.1	0.1	0.1	0.1	0.1	0.1	0.1	0.1	0.1	0.1	0.1	0.1	0.1	0.1	0.1	0.1	0.1	0.1	0.1	0.1	0.1	0.1	0.1	0.1	0.1	0.1	0.1	0.172721	0.1	0.1	0.1	0.1	0.1
ENSMUSG00000095276.1	Gfy	protein_coding	0.1	0.1	0.1	0.1	1.54826	1.88562	0.1	0.1	0.1	0.1	3.7761	2.47758	0.1	0.1	0.1	0.1	0.141273	1.38201	0.523118	0.1	0.1	0.1	0.596135	3.77156	0.1	3.70388	0.1	0.1	3.4377	1.14541	0.1	0.1	0.1	1.66453	5.51242	0.1
ENSMUSG00000095275.1	Vmn1r107	protein_coding	0.1	0.1	0.1	0.1	0.1	0.1	0.1	0.1	0.1	0.1	0.1	0.1	0.1	0.1	0.1	0.1	0.1	0.1	0.1	0.1	0.1	0.1	0.1	0.1	0.1	0.1	0.1	0.1	0.1	0.1	0.1	0.1	0.1	0.1	0.1	0.1
ENSMUSG00000095273.1	Vmn1r142	protein_coding	0.1	0.1	0.1	0.1	0.1	0.1	0.1	0.1	0.1	0.1	0.1	0.1	0.1	0.1	0.1	0.1	0.1	0.1	0.1	0.1	0.1	0.1	0.1	0.1	0.1	0.1	0.1	0.1	0.1	0.1	0.1	0.1	0.1	0.1	0.1	0.1
ENSMUSG00000095270.1	Ifna9	protein_coding	0.1	0.1	0.1	0.1	0.1	0.1	0.1	0.1	0.1	0.1	0.1	0.1	0.1	0.1	0.1	0.1	0.1	0.1	0.1	0.1	0.1	0.1	0.1	0.1	0.1	0.1	0.1	0.1	0.1	0.1	0.1	0.1	0.1	0.1	0.1	0.1
ENSMUSG00000095267.2	Ssty1	protein_coding	0.1	0.1	0.1	0.1	0.1	0.1	0.1	0.1	0.1	0.1	0.1	0.1	0.1	0.1	0.1	0.1	0.1	0.1	0.1	0.1	0.1	0.1	0.1	0.1	0.1	0.1	0.1	0.1	0.1	0.1	0.1	0.1	0.1	0.1	0.1	0.1
ENSMUSG00000095266.1	Gm5225	protein_coding	0.1	0.1	0.1	0.1	0.1	0.1	0.1	0.1	0.1	0.1	0.1	0.1	0.1	0.1	0.1	0.1	0.1	0.1	0.1	0.1	0.1	0.1	0.1	0.1	0.1	0.1	0.1	0.1	0.1	0.1	0.1	0.1	0.1	0.1	0.1	0.1
ENSMUSG00000095264.1	Gm2854	protein_coding	0.1	0.1	0.1	0.1	0.1	0.1	0.1	0.1	0.1	0.1	0.1	0.1	0.1	0.1	0.1	0.1	0.1	0.1	0.1	0.1	0.1	0.1	0.1	0.1	0.1	0.1	0.1	0.1	0.1	0.1	0.1	0.1	0.1	0.1	0.1	0.1
ENSMUSG00000095263.7	Gm21094	protein_coding	0.1	0.1	0.1	0.1	0.1	0.1	0.1	0.1	0.1	0.1	0.1	0.1	0.1	0.1	0.1	0.1	0.1	0.1	0.1	0.1	0.1	0.1	0.1	0.1	0.1	0.1	0.1	0.1	0.1	0.1	0.1	0.1	0.1	0.1	0.1	0.1
ENSMUSG00000095257.1	Scgb1b3	protein_coding	0.1	0.1	0.1	0.1	0.1	0.1	0.1	0.1	0.1	0.1	0.1	0.1	0.1	0.1	0.1	0.1	0.1	0.1	0.1	0.1	0.1	0.1	0.1	0.1	0.1	0.1	0.1	0.1	0.1	0.1	0.1	0.1	0.1	0.1	0.1	0.1
ENSMUSG00000095254.1	Gm9257	protein_coding	0.1	0.1	0.1	0.1	0.1	0.1	0.1	0.1	0.1	0.1	0.1	0.1	0.1	0.1	0.1	0.1	0.1	0.1	0.1	0.1	0.1	0.1	0.1	0.1	0.1	0.1	0.1	0.1	0.1	0.1	0.1	0.1	0.1	0.1	0.1	0.1
ENSMUSG00000095253.4	Zfp799	protein_coding	0.1	0.1	0.283386	0.205343	2.66302	1.86854	2.66675	0.173636	2.25218	1.46144	9.30354	2.52358	20.349	0.289017	6.00845	2.87465	5.78755	2.91792	1.11843	0.153092	2.71487	2.54155	2.75074	12.1044	4.83809	2.9067	1.08266	0.140436	3.43379	0.886657	57.611	0.1	1.35492	1.61272	0.1	4.99551
ENSMUSG00000095251.1	Gm10697	protein_coding	0.1	0.1	0.1	0.1	0.1	0.1	0.1	0.1	0.1	0.1	0.1	0.1	0.1	0.1	0.1	0.1	0.1	0.1	0.1	0.1	0.1	0.1	0.1	0.1	0.1	0.1	0.1	0.1	0.1	0.1	0.1	0.1	0.1	0.1	0.1	0.1
ENSMUSG00000095248.1	Olfr681	protein_coding	0.1	0.1	0.1	0.1	0.1	0.1	0.1	0.1	0.1	0.1	0.1	0.1	0.1	0.1	0.1	0.1	0.1	0.1	0.1	0.1	0.1	0.1	0.1	0.1	0.1	0.1	0.1	0.1	0.1	0.1	0.1	0.1	0.1	0.1	0.1	0.1
ENSMUSG00000095242.2	Gm20834	protein_coding	0.1	0.1	0.1	0.1	0.1	0.1	0.1	0.1	0.1	0.1	0.1	0.1	0.1	0.1	0.1	0.1	0.1	0.1	0.1	0.1	0.1	0.1	0.1	0.1	0.1	0.1	0.1	0.1	0.1	0.1	0.1	0.1	0.1	0.1	0.1	0.1
ENSMUSG00000095241.1	Gm5478	protein_coding	0.1	0.1	0.1	0.1	0.1	0.1	0.1	0.1	0.1	0.1	0.1	0.1	0.1	0.1	0.1	0.1	0.1	0.1	0.1	0.1	0.1	0.1	0.1	0.1	0.1	0.1	0.1	0.1	0.1	0.1	0.1	0.1	0.1	0.1	0.1	0.1
ENSMUSG00000095240.1	Cypt14	protein_coding	0.1	0.1	0.1	0.1	0.1	0.1	0.1	0.1	0.1	0.1	0.1	0.1	0.1	0.1	0.1	0.1	0.1	0.1	0.1	0.1	0.1	0.1	0.1	0.1	0.1	0.1	0.1	0.1	0.1	0.1	0.1	0.1	0.1	0.1	0.1	0.1
ENSMUSG00000095239.1	Olfr497	protein_coding	0.1	0.1	0.1	0.1	0.1	0.1	0.1	0.1	0.1	0.1	0.1	0.1	0.1	0.1	0.1	0.1	0.1	0.1	0.1	0.1	0.1	0.1	0.1	0.1	0.1	0.1	0.1	0.1	0.1	0.1	0.1	0.1	0.1	0.1	0.1	0.1
ENSMUSG00000095236.1	Olfr38	protein_coding	0.1	0.1	0.1	0.1	0.1	0.1	0.1	0.1	0.1	0.1	0.1	0.1	0.1	0.1	0.1	0.1	0.1	0.1	0.1	0.1	0.1	0.1	0.1	0.1	0.1	0.1	0.1	0.1	0.1	0.1	0.1	0.1	0.1	0.1	0.1	0.1
ENSMUSG00000095234.1	Gm21586	protein_coding	0.1	0.1	0.1	0.1	0.1	0.1	0.1	0.1	0.1	0.1	0.1	0.1	0.1	0.1	0.1	0.1	0.1	0.1	0.1	0.1	0.1	0.1	0.1	0.1	0.1	0.1	0.1	0.1	0.1	0.1	0.1	0.1	0.1	0.1	0.1	0.1
ENSMUSG00000095232.2	Scgb1b19	protein_coding	0.1	0.1	0.1	0.1	0.1	0.1	0.1	0.1	0.1	0.1	0.1	0.1	0.1	0.1	0.1	0.1	0.1	0.1	0.1	0.1	0.1	0.1	0.1	0.1	0.1	0.1	0.1	0.1	0.1	0.1	0.1	0.1	0.1	0.1	0.1	0.1
ENSMUSG00000095229.1	Gm2784	protein_coding	0.1	0.1	0.1	0.1	0.1	0.1	0.1	0.1	0.1	0.1	0.1	0.1	0.1	0.1	0.1	0.1	0.1	0.1	0.1	0.1	0.1	0.1	0.1	0.1	0.1	0.1	0.1	0.1	0.1	0.1	0.1	0.1	0.1	0.1	0.1	0.1
ENSMUSG00000095226.1	Gm10377	protein_coding	0.1	0.1	0.1	0.1	0.1	0.1	0.1	0.1	0.1	0.1	0.1	0.1	0.1	0.1	0.1	0.1	0.1	0.1	0.1	0.1	0.1	0.1	0.1	0.1	0.1	0.1	0.1	0.1	0.1	0.1	0.1	0.1	0.1	0.1	0.1	0.1
ENSMUSG00000095224.1	F930015N05Rik	protein_coding	0.1	0.1	0.1	0.1	0.1	0.1	0.1	0.1	0.1	0.1	0.1	0.1	0.1	0.1	0.1	0.1	0.1	0.1	0.1	0.1	0.1	0.1	0.1	0.1	0.1	0.1	0.1	0.1	0.1	0.1	0.1	0.1	0.1	0.1	0.1	0.1
ENSMUSG00000095218.1	Olfr1338	protein_coding	0.1	0.1	0.1	0.1	0.1	0.1	0.1	0.1	0.1	0.1	0.1	0.1	0.1	0.1	0.1	0.1	0.1	0.1	0.1	0.1	0.1	0.1	0.1	0.1	0.1	0.1	0.1	0.1	0.1	0.1	0.1	0.1	0.1	0.1	0.1	0.1
ENSMUSG00000095217.1	Hist1h2bn	protein_coding	0.1	0.1	0.1	0.1	0.1	0.1	0.1	0.1	0.1	0.1	0.1	0.1	2.87705	0.1	0.1	6.26436	0.1	0.1	0.795091	0.1	1.15083	0.1	0.540153	0.1	3.67602	0.1	0.1	0.1	0.1	0.1	0.1	0.1	0.1	0.1	0.1	0.1
ENSMUSG00000095213.1	Gm9944	protein_coding	0.1	0.1	0.1	0.1	0.1	0.1	0.1	0.1	0.1	0.1	0.1	0.1	0.1	0.1	0.1	0.1	0.1	0.1	0.1	0.1	0.1	0.1	0.1	0.1	0.1	0.1	0.1	0.1	0.1	0.1	0.1	0.1	0.1	0.1	0.1	0.1
ENSMUSG00000095212.1	Olfr473	protein_coding	0.1	0.1	0.1	0.1	0.1	0.1	0.1	0.1	0.1	0.1	0.1	0.1	0.1	0.1	0.1	0.1	0.1	0.1	0.1	0.1	0.1	0.1	0.1	0.1	0.1	0.1	0.1	0.1	0.1	0.1	0.1	0.1	0.1	0.1	0.1	0.1
ENSMUSG00000095206.1	Gm17404	protein_coding	0.1	0.1	0.1	0.1	0.1	0.1	0.1	0.1	0.1	0.1	0.1	0.1	0.1	0.1	0.1	0.1	0.1	0.1	0.1	0.1	0.1	0.1	0.1	0.1	0.1	0.1	0.1	0.1	0.1	0.1	0.1	0.1	0.1	0.1	0.1	0.1
ENSMUSG00000095201.1	Vmn1r91	protein_coding	0.1	0.1	0.1	0.1	0.1	0.1	0.1	0.1	0.1	0.1	0.1	0.1	0.1	0.1	0.1	0.1	0.1	0.1	0.1	0.1	0.1	0.1	0.1	0.1	0.1	0.1	0.1	0.1	0.1	0.1	0.1	0.1	0.1	0.1	0.1	0.1
ENSMUSG00000095199.7	Gm14431	protein_coding	0.1	0.1	0.1	0.1	0.1	0.1	0.1	0.1	0.1	0.1	0.1	0.1	0.1	0.1	0.1	0.1	0.1	0.1	0.1	0.1	0.1	0.1	0.1	0.1	0.1	0.1	0.1	0.1	0.1	0.1	0.1	0.1	0.1	0.1	0.1	0.1
ENSMUSG00000095195.7	Gm3005	protein_coding	0.1	0.1	0.1	0.1	0.1	0.1	0.1	0.1	0.1	0.121667	0.1	0.1	0.1	0.1	0.1	0.1	0.1	0.1	0.1	0.1	0.1	0.1	0.1	0.1	0.1	0.1	0.1	0.1	0.1	0.1	0.1	0.1	0.1	0.1	0.1	0.1
ENSMUSG00000095194.1	Olfr936	protein_coding	0.1	0.1	0.1	0.1	0.1	0.1	0.1	0.1	0.1	0.1	0.1	0.1	0.1	0.1	0.1	0.1	0.1	0.1	0.1	0.1	0.1	0.1	0.1	0.1	0.1	0.1	0.1	0.1	0.1	0.1	0.1	0.1	0.1	0.1	0.1	0.1
ENSMUSG00000095193.1	Gm20939	protein_coding	0.1	0.457641	0.1	0.1	0.1	0.1	0.150451	0.1	0.1	0.1	0.1	0.310358	0.126971	1.1021	0.215431	0.1	0.500733	0.1	0.699944	0.346732	0.1	0.1	0.1	0.377348	0.1	0.1	0.1	0.1	0.158595	0.833113	0.1	0.1	0.1	0.143206	0.1	0.741936
ENSMUSG00000095191.1	Gm5725	protein_coding	0.1	0.1	0.1	0.1	0.1	0.1	0.1	0.1	0.1	0.1	0.1	0.1	0.1	0.1	0.1	0.1	0.1	0.1	0.1	0.1	0.1	0.1	0.1	0.1	0.1	0.1	0.1	0.1	0.1	0.1	0.1	0.1	0.1	0.1	0.1	0.1
ENSMUSG00000095190.3	Gm10668	protein_coding	0.1	0.1	0.1	0.1	0.1	0.1	0.1	0.1	0.1	0.1	0.1	0.1	0.1	0.1	0.1	0.1	0.1	0.1	0.1	0.1	0.1	0.1	0.1	0.1	0.1	0.1	0.1	0.1	0.1	0.1	0.1	0.1	0.1	0.1	0.1	0.1
ENSMUSG00000095189.1	Olfr1472	protein_coding	0.1	0.1	0.1	0.1	0.1	0.1	0.1	0.1	0.1	0.1	0.1	0.1	0.1	0.1	0.1	0.1	0.1	0.1	0.1	0.1	0.1	0.1	0.1	0.1	0.1	0.1	0.1	0.1	0.1	0.1	0.1	0.1	0.1	0.1	0.1	0.1
ENSMUSG00000095187.1	Olfr1381	protein_coding	0.1	0.1	0.1	0.1	0.1	0.1	0.1	0.1	0.1	0.1	0.1	0.1	0.1	0.1	0.1	0.1	0.1	0.1	0.1	0.1	0.1	0.1	0.1	0.1	0.1	0.1	0.1	0.1	0.1	0.1	0.1	0.1	0.1	0.1	0.1	0.1
ENSMUSG00000095186.1	Gm10718	protein_coding	2.1485	0.1	0.1	0.1	0.1	0.1	0.1	0.1	0.1	0.1	0.1	0.1	0.1	0.1	0.1	0.1	0.1	0.1	0.1	0.1	0.1	0.1	0.1	0.1	0.1	0.1	0.1	0.1	0.1	0.1	0.1	0.1	0.1	0.1	0.1	0.1
ENSMUSG00000095180.8	Rhox5	protein_coding	0.1	0.1	0.1	0.1	0.1	0.1	0.1	0.1	0.1	0.1	0.1	0.1	0.1	0.1	0.1	0.1	0.1	0.1	0.1	0.1	0.1	0.1	0.1	0.1	0.1	0.1	0.1	0.1	0.1	0.1	0.1	0.1	0.1	0.1	0.1	0.1
ENSMUSG00000095172.2	Gm20822	protein_coding	0.1	0.1	0.1	0.1	0.1	0.1	0.1	0.1	0.1	0.1	0.1	0.1	0.1	0.1	0.1	0.1	0.1	0.1	0.1	0.1	0.1	0.1	0.1	0.1	0.1	0.1	0.1	0.1	0.1	0.1	0.1	0.1	0.1	0.1	0.1	0.1
ENSMUSG00000095171.1	Taar7b	protein_coding	0.1	0.1	0.1	0.1	0.1	0.1	0.1	0.1	0.1	0.1	0.1	0.1	0.1	0.1	0.1	0.1	0.1	0.1	0.1	0.1	0.1	0.1	0.1	0.1	0.1	0.1	0.1	0.1	0.1	0.1	0.1	0.1	0.1	0.1	0.1	0.1
ENSMUSG00000095163.1	Vmn1r138	protein_coding	0.1	0.1	0.1	0.1	0.1	0.1	0.1	0.1	0.1	0.1	0.1	0.1	0.1	0.1	0.1	0.1	0.1	0.1	0.1	0.1	0.1	0.1	0.1	0.1	0.1	0.1	0.1	0.1	0.1	0.1	0.1	0.1	0.1	0.1	0.1	0.1
ENSMUSG00000095161.1	Gm4305	protein_coding	0.1	0.1	0.1	0.1	0.1	0.1	0.1	0.1	0.1	0.1	0.1	0.1	0.1	0.1	0.1	0.1	0.1	0.1	0.1	0.1	0.1	0.1	0.1	0.1	0.1	0.1	0.1	0.1	0.1	0.1	0.1	0.1	0.1	0.1	0.1	0.1
ENSMUSG00000095156.1	Olfr1281	protein_coding	0.1	0.1	0.1	0.1	0.1	0.1	0.1	0.1	0.1	0.1	0.1	0.1	0.1	0.1	0.1	0.1	0.1	0.1	0.1	0.1	0.1	0.1	0.1	0.1	0.1	0.1	0.1	0.1	0.1	0.1	0.1	0.1	0.1	0.1	0.1	0.1
ENSMUSG00000095153.7	Gm21095	protein_coding	0.1	0.1	0.1	0.1	0.1	0.1	0.1	0.1	0.1	0.1	0.1	0.1	0.1	0.1	0.1	0.1	0.1	0.1	0.1	0.1	0.1	0.1	0.1	0.1	0.1	0.1	0.1	0.1	0.1	0.1	0.1	0.1	0.1	0.1	0.1	0.1
ENSMUSG00000095148.2	Gm20873	protein_coding	0.1	0.1	0.1	0.1	0.1	0.1	0.1	0.1	0.1	0.1	0.1	0.1	0.1	0.1	0.1	0.1	0.1	0.1	0.1	0.1	0.1	0.1	0.1	0.1	0.1	0.1	0.1	0.1	0.1	0.1	0.1	0.1	0.1	0.1	0.1	0.1
ENSMUSG00000095143.5	Hsd3b4	protein_coding	0.1	0.1	0.1	0.1	0.1	0.1	0.1	0.1	0.1	0.1	0.1	0.1	0.1	0.1	0.1	0.1	0.1	0.1	0.1	0.1	0.1	0.1	0.1	0.1	0.1	0.1	0.1	0.1	0.1	0.1	0.1	0.1	0.1	0.1	0.1	0.1
ENSMUSG00000095141.7	Gm28891	protein_coding	0.1	0.1	0.1	0.1	0.1	0.1	0.1	0.1	0.1	0.1	0.1	0.1	0.1	0.1	0.1	0.1	0.1	0.1	0.1	0.1	0.1	0.1	0.1	0.1	0.1	0.1	0.1	0.1	0.1	0.1	0.1	0.1	0.1	0.1	0.1	0.1
ENSMUSG00000095139.2	Pou3f2	protein_coding	0.1	0.1	0.333533	0.223669	0.148921	0.19863	1.16071	0.241689	0.895467	0.1	0.945625	0.44202	1.43066	0.1	1.32553	1.07519	0.764931	0.8125	1.26649	0.664562	0.872722	0.899794	1.16678	1.12267	0.514426	0.249763	1.74566	0.409255	1.71857	0.489115	0.508221	0.1	1.20835	0.346514	0.1	0.219386
ENSMUSG00000095138.2	Olfr781	protein_coding	0.1	0.1	0.1	0.1	0.1	0.1	0.1	0.1	0.1	0.1	0.1	0.1	0.1	0.1	0.1	0.1	0.1	0.1	0.1	0.1	0.1	0.1	0.1	0.1	0.1	0.1	0.1	0.1	0.1	0.1	0.1	0.1	0.1	0.1	0.1	0.1
ENSMUSG00000095135.7	Gm21858	protein_coding	0.1	0.1	0.1	0.1	0.1	0.1	0.1	0.1	0.1	0.1	0.1	0.1	0.1	0.1	0.1	0.1	0.1	0.1	0.1	0.1	0.1	0.1	0.1	0.1	0.1	0.1	0.1	0.1	0.1	0.1	0.1	0.1	0.1	0.1	0.1	0.1
ENSMUSG00000095125.1	Vmn1r198	protein_coding	0.1	0.1	0.1	0.1	0.1	0.1	0.1	0.1	0.1	0.1	0.1	0.1	0.1	0.1	0.1	0.1	0.1	0.1	0.1	0.1	0.1	0.1	0.1	0.1	0.1	0.1	0.1	0.1	0.1	0.1	0.1	0.1	0.1	0.1	0.1	0.1
ENSMUSG00000095115.2	Itpripl2	protein_coding	0.134704	0.1	0.101063	0.243277	0.1	0.1	0.321779	0.106302	0.242878	0.1	0.174054	0.505891	1.79206	1.20703	0.627453	1.60254	1.16704	0.883284	0.280832	0.769571	0.267977	0.481309	0.36751	0.394074	0.566236	1.36845	0.329471	0.1	0.1	0.750983	0.1	0.1	0.10027	0.342701	0.112896	0.1
ENSMUSG00000095113.1	Gm3633	protein_coding	0.1	0.1	0.1	0.1	0.1	0.1	0.1	0.1	0.1	0.1	0.1	0.1	0.1	0.1	0.1	0.1	0.1	0.1	0.1	0.1	0.1	0.1	0.1	0.1	0.1	0.1	0.1	0.1	0.1	0.1	0.1	0.1	0.1	0.1	0.1	0.1
ENSMUSG00000095108.1	Gm17467	protein_coding	0.1	0.1	0.1	0.1	0.1	0.1	0.1	0.1	0.1	0.1	0.1	0.1	0.1	0.1	0.1	0.1	0.1	0.1	0.1	0.1	0.1	0.1	0.1	0.1	0.1	0.1	0.1	0.1	0.1	0.1	0.1	0.1	0.1	0.1	0.1	0.1
ENSMUSG00000095105.1	Edaradd	protein_coding	0.1	0.1	0.1	0.1	0.1	0.1	0.1	0.1	0.1	0.1	0.1	0.1	0.1	0.1	0.1	0.1	0.1	0.1	0.1	0.1	0.1	0.1	0.1	0.1	0.1	0.1	0.1	0.1	0.1	0.1	0.1	0.1	0.1	0.1	0.1	0.1
ENSMUSG00000095104.1	Esp15	protein_coding	0.1	0.1	0.1	0.1	0.1	0.1	0.1	0.1	0.1	0.1	0.1	0.1	0.1	0.1	0.1	0.1	0.1	0.1	0.1	0.1	0.1	0.1	0.1	0.1	0.1	0.1	0.1	0.1	0.1	0.1	0.1	0.1	0.1	0.1	0.1	0.1
ENSMUSG00000095101.2	Gm13285	protein_coding	0.1	0.1	0.1	0.1	0.1	0.1	0.1	0.1	0.1	0.1	0.1	0.1	0.1	0.1	0.1	0.1	0.1	0.1	0.1	0.1	0.1	0.1	0.1	0.1	0.1	0.1	0.1	0.1	0.1	0.1	0.1	0.1	0.1	0.1	0.1	0.1
ENSMUSG00000095098.1	Ccdc85b	protein_coding	0.1	0.1	0.1	0.1	0.316861	0.180854	0.435052	0.1	0.152746	0.1	0.1	0.243688	2.77202	0.1	1.59337	0.223168	2.22168	0.103616	1.52124	1.87982	0.199608	0.1	0.487737	0.486481	0.270608	0.1	0.975929	0.1	0.162494	0.1	0.1	0.1	0.1	0.1	0.1	0.1
ENSMUSG00000095095.1	Olfr385	protein_coding	0.1	0.1	0.1	0.1	0.1	0.1	0.1	0.1	0.1	0.1	0.1	0.1	0.1	0.1	0.1	0.1	0.1	0.1	0.1	0.1	0.1	0.1	0.1	0.1	0.1	0.1	0.1	0.1	0.1	0.1	0.1	0.1	0.1	0.1	0.1	0.1
ENSMUSG00000095093.1	Vmn2r111	protein_coding	0.1	0.1	0.1	0.1	0.1	0.1	0.1	0.1	0.1	0.1	0.1	0.1	0.1	0.1	0.1	0.1	0.1	0.1	0.1	0.1	0.1	0.1	0.1	0.1	0.1	0.1	0.1	0.1	0.1	0.1	0.1	0.1	0.1	0.1	0.1	0.1
ENSMUSG00000095082.1	Gm15091	protein_coding	0.1	0.1	0.1	0.1	0.1	0.1	0.1	0.1	0.1	0.1	0.1	0.1	0.1	0.1	0.1	0.1	0.1	0.1	0.1	0.1	0.1	0.1	0.1	0.1	0.1	0.1	0.1	0.1	0.1	0.1	0.1	0.1	0.1	0.1	0.1	0.1
ENSMUSG00000095081.1	Gm8693	protein_coding	0.1	0.1	0.1	0.1	0.1	0.1	0.1	0.1	0.1	0.1	0.1	0.1	0.1	0.1	0.1	0.1	0.1	0.1	0.1	0.1	0.1	0.1	0.1	0.1	0.1	0.1	0.1	0.1	0.1	0.1	0.1	0.1	0.1	0.1	0.1	0.1
ENSMUSG00000095075.1	Olfr782	protein_coding	0.1	0.1	0.1	0.1	0.1	0.1	0.1	0.1	0.1	0.1	0.1	0.1	0.1	0.1	0.1	0.1	0.1	0.1	0.1	0.1	0.1	0.1	0.1	0.1	0.1	0.1	0.1	0.1	0.1	0.1	0.1	0.1	0.1	0.1	0.1	0.1
ENSMUSG00000095074.4	Gm3139	protein_coding	0.1	0.1	0.1	0.1	0.1	0.1	0.1	0.1	0.1	0.1	0.1	0.1	0.1	0.1	0.1	0.1	0.1	0.1	0.1	0.1	0.1	0.1	0.1	0.1	0.1	0.1	0.1	0.1	0.1	0.1	0.1	0.1	0.1	0.1	0.1	0.1
ENSMUSG00000095071.2	AF067061	protein_coding	0.1	0.1	0.1	0.1	0.1	0.1	0.1	0.1	0.1	0.1	0.1	0.1	0.1	0.1	0.1	0.1	0.1	0.1	0.1	0.1	0.1	0.1	0.1	0.1	0.1	0.1	0.1	0.1	0.1	0.1	0.1	0.1	0.1	0.1	0.1	0.1
ENSMUSG00000095066.1	Defa20	protein_coding	0.1	0.1	0.1	0.1	0.1	0.1	0.1	0.1	0.1	0.1	0.1	0.1	0.1	0.1	0.1	0.1	0.1	0.1	0.1	0.1	0.1	0.1	0.1	0.1	0.1	0.1	0.1	0.1	0.1	0.1	0.1	0.1	0.1	0.1	0.1	0.1
ENSMUSG00000095064.1	Vmn1r135	protein_coding	0.1	0.1	0.1	0.1	0.1	0.1	0.1	0.1	0.1	0.1	0.1	0.1	0.1	0.1	0.1	0.1	0.1	0.1	0.1	0.1	0.1	0.1	0.1	0.1	0.1	0.1	0.1	0.1	0.1	0.1	0.1	0.1	0.1	0.1	0.1	0.1
ENSMUSG00000095063.1	Slx	protein_coding	0.1	0.1	0.1	0.1	0.1	0.1	0.1	0.1	0.1	0.1	0.1	0.1	0.1	0.1	0.1	0.1	0.1	0.1	0.1	0.1	0.1	0.1	0.1	0.1	0.1	0.1	0.1	0.1	0.1	0.1	0.1	0.1	0.1	0.1	0.1	0.1
ENSMUSG00000095061.1	E030018B13Rik	protein_coding	0.1	0.1	0.1	0.1	0.1	0.1	0.1	0.1	0.1	0.1	0.1	0.1	0.1	0.1	0.1	0.307901	0.1	0.1	0.1	0.1	0.1	0.1	0.1	0.1	0.1	0.1	0.1	0.1	0.1	0.1	0.1	0.1	0.1	0.1	0.1	0.1
ENSMUSG00000095056.7	Gm3159	protein_coding	0.1	0.1	0.1	0.1	0.1	0.1	0.1	0.1	0.1	0.1	0.1	0.1	0.1	0.1	0.1	0.1	0.1	0.1	0.1	0.1	0.1	0.1	0.1	0.1	0.1	0.1	0.1	0.1	0.1	0.1	0.1	0.1	0.1	0.1	0.1	0.1
ENSMUSG00000095048.7	Gm11239	protein_coding	0.1	0.1	0.1	0.1	0.1	0.1	0.1	0.1	0.1	0.1	0.1	0.1	0.1	0.1	0.1	0.1	0.1	0.1	0.1	0.1	0.1	0.1	0.1	0.1	0.1	0.1	0.1	0.1	0.1	0.1	0.1	0.1	0.1	0.1	0.1	0.1
ENSMUSG00000095044.7	Gm6401	protein_coding	0.1	0.1	0.1	0.1	0.1	0.1	0.1	0.1	0.1	0.1	0.1	0.1	0.1	0.1	0.1	0.1	0.1	0.1	0.1	0.1	0.1	0.1	0.1	0.1	0.1	0.1	0.1	0.1	0.1	0.1	0.1	0.1	0.1	0.1	0.1	0.1
ENSMUSG00000095040.2	1700001J03Rik	protein_coding	0.1	0.1	0.1	0.1	0.1	0.1	0.1	0.1	0.253145	0.1	0.1	0.1	3.31015	0.1	0.1	0.1	0.1	0.1	0.1	0.1	0.1	0.112321	0.1	0.1	0.1	0.1	0.1	0.1	0.1	0.1	0.1	0.1	0.1	0.1	0.1	0.1
ENSMUSG00000095034.1	Gm17577	protein_coding	0.1	0.1	0.1	0.1	0.1	0.1	0.1	0.1	0.1	0.1	0.1	0.1	0.1	0.1	0.1	0.1	0.1	0.1	0.1	0.1	0.1	0.1	0.1	0.1	0.1	0.1	0.1	0.1	0.1	0.1	0.1	0.1	0.1	0.1	0.1	0.1
ENSMUSG00000095032.2	Gm21310	protein_coding	0.1	0.1	0.1	0.1	0.1	0.1	0.1	0.1	0.1	0.1	0.1	0.1	0.1	0.1	0.1	0.1	0.1	0.1	0.1	0.1	0.1	0.1	0.1	0.1	0.1	0.1	0.1	0.1	0.1	0.1	0.1	0.1	0.1	0.1	0.1	0.1
ENSMUSG00000095030.1	Olfr1513	protein_coding	0.1	0.1	0.1	0.1	0.1	0.1	0.1	0.1	0.1	0.1	0.1	0.1	0.1	0.1	0.1	0.1	0.1	0.1	0.1	0.1	0.1	0.1	0.1	0.1	0.1	0.1	0.1	0.1	0.1	0.1	0.1	0.1	0.1	0.1	0.1	0.1
ENSMUSG00000095029.1	Gm21370	protein_coding	0.1	0.1	0.1	0.1	0.1	0.1	0.1	0.1	0.1	0.1	0.1	0.1	0.1	0.1	0.1	0.1	0.1	0.1	0.1	0.1	0.1	0.1	0.1	0.1	0.1	0.1	0.1	0.1	0.1	0.1	0.1	0.1	0.1	0.1	0.1	0.1
ENSMUSG00000095028.6	Sirpb1b	protein_coding	0.1	0.1	0.1	0.1	0.1	0.1	0.1	0.1	0.1	0.1	0.1	0.1	0.1	0.1	0.1	0.1	0.1	0.1	0.1	0.1	0.1	0.1	0.1	0.1	0.1	0.1	0.1	0.1	0.1	0.1	0.1	0.1	0.1	0.1	0.1	0.1
ENSMUSG00000095026.1	Gm3336	protein_coding	0.1	0.1	0.1	0.1	0.1	0.1	0.1	0.1	0.1	0.1	0.1	0.1	0.1	0.1	0.1	0.1	0.1	0.1	0.1	0.1	0.1	0.1	0.1	0.1	0.1	0.1	0.1	0.1	0.1	0.1	0.1	0.1	0.1	0.1	0.1	0.1
ENSMUSG00000095024.7	Gm5458	protein_coding	0.1	0.1	0.1	0.1	0.1	0.1	0.1	0.1	0.1	0.1	0.1	0.1	0.1	0.1	0.1	0.1	0.1	0.581301	0.1	0.1	0.1	0.1	0.1	0.1	0.1	0.1	0.1	0.1	0.1	0.1	0.1	0.1	0.1	0.1	0.1	0.1
ENSMUSG00000095022.8	Gm20765	protein_coding	0.1	0.1	0.1	0.1	0.1	0.1	0.1	0.1	0.1	0.1	0.1	0.1	0.1	0.1	0.1	0.1	0.1	0.1	0.1	0.1	0.1	0.1	0.1	0.1	0.1	0.1	0.1	0.1	0.1	0.1	0.1	0.1	0.1	0.1	0.1	0.1
ENSMUSG00000095015.7	Gm16434	protein_coding	0.1	0.1	0.1	0.1	0.1	0.1	0.1	0.1	0.1	0.1	0.1	0.1	0.1	0.1	0.1	0.1	0.1	0.1	0.1	0.1	0.1	0.1	0.1	0.1	0.1	0.1	0.1	0.1	0.1	0.1	0.1	0.1	0.1	0.1	0.1	0.1
ENSMUSG00000095011.7	Gm20838	protein_coding	0.1	0.1	0.1	0.1	0.1	0.1	0.1	0.1	0.1	0.1	0.1	0.1	0.1	0.1	0.1	0.1	0.1	0.1	0.1	0.1	0.1	0.1	0.1	0.1	0.1	0.1	0.1	0.1	0.1	0.1	0.1	0.1	0.1	0.1	0.1	0.1
ENSMUSG00000095002.2	Olfr798	protein_coding	0.1	0.1	0.1	0.1	0.1	0.1	0.1	0.1	0.1	0.1	0.1	0.1	0.1	0.1	0.1	0.1	0.1	0.1	0.1	0.1	0.1	0.1	0.1	0.1	0.1	0.1	0.1	0.1	0.1	0.1	0.1	0.1	0.1	0.1	0.1	0.1
ENSMUSG00000094995.1	Gm17365	protein_coding	0.1	0.1	0.1	0.1	0.1	0.1	0.1	0.1	0.1	0.1	0.1	0.1	0.1	0.1	0.1	0.1	0.1	0.1	0.1	0.1	0.1	0.1	0.1	0.1	0.1	0.1	0.1	0.1	0.1	0.1	0.1	0.1	0.1	0.1	0.1	0.1
ENSMUSG00000094992.1	Fbxw25	protein_coding	0.1	0.1	0.1	0.1	0.1	0.1	0.1	0.1	0.1	0.1	0.1	0.1	0.1	0.1	0.1	0.1	0.1	0.1	0.1	0.1	0.1	0.1	0.1	0.1	0.1	0.1	0.1	0.1	0.1	0.1	0.1	0.1	0.1	0.1	0.1	0.1
ENSMUSG00000094986.2	Olfr1454	protein_coding	0.1	0.1	0.1	0.1	0.1	0.1	0.1	0.1	0.1	0.1	0.1	0.1	0.1	0.1	0.1	0.1	0.1	0.1	0.1	0.1	0.1	0.1	0.1	0.1	0.1	0.1	0.1	0.1	0.1	0.1	0.1	0.1	0.1	0.1	0.1	0.1
ENSMUSG00000094985.1	Topaz1	protein_coding	0.1	0.1	0.1	0.1	0.1	0.1	0.1	0.1	0.1	0.1	0.1	0.1	0.1	0.1	0.1	0.1	0.1	0.1	0.1	0.1	0.1	0.1	0.1	0.1	0.1	0.1	0.1	0.1	0.1	0.1	0.1	0.1	0.1	0.1	0.1	0.1
ENSMUSG00000094981.1	Gm8653	protein_coding	0.1	0.1	0.1	0.1	0.1	0.1	0.1	0.1	0.1	0.1	0.1	0.1	0.1	0.1	0.1	0.1	0.1	0.1	0.1	0.1	0.1	0.1	0.1	0.1	0.1	0.1	0.1	0.1	0.1	0.1	0.1	0.1	0.1	0.1	0.1	0.1
ENSMUSG00000094978.2	Scgb1b20	protein_coding	0.1	0.1	0.1	0.1	0.1	0.1	0.1	0.1	0.1	0.1	0.1	0.1	0.1	0.1	0.1	0.1	0.1	0.1	0.1	0.1	0.1	0.1	0.1	0.1	0.1	0.1	0.1	0.1	0.1	0.1	0.1	0.1	0.1	0.1	0.1	0.1
ENSMUSG00000094973.2	Gm8994	protein_coding	0.1	0.1	0.1	0.1	0.1	0.1	0.1	0.1	0.1	0.137455	0.1	0.1	0.1	0.1	0.1	0.1	0.1	0.1	0.1	0.1	0.1	0.1	0.1	0.1	0.1	0.1	0.1	0.1	0.1	0.1	0.1	0.1	0.1	0.1	0.1	0.1
ENSMUSG00000094970.1	Olfr943	protein_coding	0.1	0.1	0.1	0.1	0.1	0.1	0.1	0.1	0.1	0.1	0.1	0.1	0.1	0.1	0.1	0.1	0.1	0.1	0.1	0.1	0.1	0.1	0.1	0.1	0.1	0.1	0.1	0.1	0.1	0.1	0.1	0.1	0.1	0.1	0.1	0.1
ENSMUSG00000094962.1	Gm21954	protein_coding	0.1	0.1	0.1	0.1	0.1	0.1	0.1	0.1	0.1	0.1	0.1	0.1	0.1	0.1	0.1	0.1	0.1	0.1	0.1	0.1	0.1	0.1	0.1	0.1	0.1	0.1	0.1	0.1	0.1	0.1	0.1	0.1	0.1	0.1	0.1	0.1
ENSMUSG00000094958.1	3110021N24Rik	protein_coding	0.1	0.1	0.16324	0.1	0.1	0.445647	0.350053	0.297806	0.108365	0.1	0.278416	0.258458	0.752751	0.1	0.311606	0.167728	0.363518	0.1	1.26986	0.135249	0.109713	0.1	0.1	0.484075	0.1	0.1	0.249607	0.1	0.227154	0.165967	0.1	0.1	0.265648	0.1	0.1	0.1
ENSMUSG00000094954.1	Gm8011	protein_coding	0.1	0.1	0.1	0.1	0.1	0.1	0.1	0.1	0.1	0.1	0.1	0.1	0.1	0.1	0.1	0.1	0.1	0.1	0.1	0.1	0.1	0.1	0.1	0.1	0.1	0.1	0.1	0.1	0.1	0.1	0.1	0.1	0.1	0.1	0.1	0.1
ENSMUSG00000094950.1	Vmn2r66	protein_coding	0.1	0.1	0.1	0.1	0.1	0.1	0.1	0.1	0.1	0.1	0.1	0.1	0.1	0.1	0.1	0.1	0.1	0.1	0.1	0.1	0.1	0.1	0.1	0.1	0.1	0.1	0.1	0.1	0.1	0.1	0.1	0.1	0.1	0.1	0.1	0.1
ENSMUSG00000094949.1	Olfr50	protein_coding	0.1	0.1	0.1	0.1	0.1	0.1	0.1	0.1	0.1	0.1	0.1	0.1	0.1	0.1	0.1	0.1	0.1	0.1	0.1	0.1	0.1	0.1	0.1	0.1	0.1	0.1	0.1	0.1	0.1	0.1	0.1	0.1	0.1	0.1	0.1	0.1
ENSMUSG00000094948.1	Gm21286	protein_coding	0.1	0.1	0.1	0.1	0.1	0.1	0.1	0.1	0.1	0.1	0.1	0.1	0.1	0.1	0.1	0.1	0.1	0.1	0.1	0.1	0.1	0.1	0.1	0.1	0.1	0.1	0.1	0.1	0.1	0.1	0.1	0.1	0.1	0.1	0.1	0.1
ENSMUSG00000094947.1	Gm3944	protein_coding	0.1	0.1	0.1	0.1	0.1	0.1	0.1	0.1	0.1	0.1	0.1	0.1	0.1	0.1	0.1	0.1	0.1	0.1	0.1	0.1	0.1	0.1	0.1	0.1	0.1	0.1	0.1	0.1	0.1	0.1	0.1	0.1	0.1	0.1	0.1	0.1
ENSMUSG00000094945.3	Rhox4a2	protein_coding	0.1	0.1	0.1	0.1	0.1	0.1	0.1	0.1	0.1	0.1	0.1	0.1	0.1	0.1	0.1	0.1	0.1	0.1	0.1	0.1	0.1	0.1	0.1	0.1	0.1	0.1	0.1	0.1	0.1	0.1	0.1	0.1	0.1	0.1	0.1	0.1
ENSMUSG00000094942.7	Gm3604	protein_coding	0.1	0.1	0.1	0.1	0.1	0.1	0.219952	0.191183	0.137058	0.1	0.388876	0.100149	0.1	0.340414	0.748751	0.124352	0.280103	0.600709	0.226082	0.1	0.371801	0.1	0.1	0.262507	0.1	0.192307	0.103109	0.1	0.1	0.763711	0.1	0.394206	0.1	0.349268	0.1	0.1
ENSMUSG00000094941.1	Gm15093	protein_coding	0.1	0.1	0.1	0.1	0.1	0.1	0.1	0.1	0.1	0.1	0.1	0.1	0.1	0.1	0.1	0.1	0.1	0.1	0.1	0.1	0.1	0.1	0.1	0.1	0.1	0.1	0.1	0.1	0.1	0.1	0.1	0.1	0.1	0.1	0.1	0.1
ENSMUSG00000094939.1	Gm21773	protein_coding	0.1	0.1	0.1	0.1	0.1	0.1	0.1	0.1	0.1	0.1	0.1	0.1	0.1	0.1	0.1	0.1	0.1	0.1	0.1	0.1	0.1	0.1	0.1	0.1	0.1	0.1	0.1	0.1	0.1	0.1	0.1	0.1	0.1	0.1	0.1	0.1
ENSMUSG00000094936.7	Rbm4	protein_coding	0.1	0.1	0.234816	0.1	0.377736	0.820886	0.763016	0.26209	0.498958	0.1	1.23659	1.34733	4.62609	0.1	4.84204	2.96565	3.77915	1.75789	2.18976	1.14111	1.00518	0.179157	1.00392	1.81526	0.763772	2.64441	0.1	0.1	3.5395	0.874088	0.1	0.1	0.1	0.704314	2.97156	0.1
ENSMUSG00000094935.1	Gm9726	protein_coding	0.1	0.1	0.1	0.1	0.1	0.1	0.1	0.1	0.1	0.1	0.1	0.1	0.1	0.1	0.1	0.1	0.1	0.115442	0.194452	0.1	0.1	0.1	0.1	0.125221	0.1	0.1	0.1	0.1	0.1	0.1	0.1	0.1	0.1	0.1	0.1	0.1
ENSMUSG00000094934.1	Vmn1r163	protein_coding	0.1	0.1	0.1	0.1	0.1	0.1	0.1	0.1	0.1	0.1	0.1	0.1	0.1	0.1	0.1	0.1	0.1	0.1	0.1	0.1	0.1	0.1	0.1	0.1	0.1	0.1	0.1	0.1	0.1	0.1	0.1	0.1	0.1	0.1	0.1	0.1
ENSMUSG00000094932.7	Gm2007	protein_coding	0.1	0.1	0.1	0.1	0.1	0.1	0.1	0.1	0.1	0.1	0.1	0.1	0.1	0.1	0.1	0.1	0.1	0.1	0.1	0.1	0.1	0.1	0.1	0.1	0.1	0.1	0.1	0.1	0.1	0.1	0.1	0.1	0.1	0.1	0.1	0.1
ENSMUSG00000094931.1	Vmn1r160	protein_coding	0.1	0.1	0.1	0.1	0.1	0.1	0.1	0.1	0.1	0.1	0.1	0.1	0.1	0.1	0.1	0.1	0.1	0.1	0.1	0.1	0.1	0.1	0.1	0.1	0.1	0.1	0.1	0.1	0.1	0.1	0.1	0.1	0.1	0.1	0.1	0.1
ENSMUSG00000094929.1	Gm3526	protein_coding	0.1	0.1	0.1	0.1	0.1	0.1	0.1	0.1	0.1	0.1	0.1	0.1	0.1	0.1	0.1	0.1	0.1	0.1	0.1	0.1	0.1	0.1	0.1	0.1	0.1	0.1	0.1	0.1	0.1	0.1	0.1	0.1	0.1	0.1	0.1	0.1
ENSMUSG00000094928.1	1700122O11Rik	protein_coding	0.1	0.1	0.1	0.1	0.1	0.1	0.1	0.1	0.1	0.1	0.1	0.1	0.1	0.1	0.1	0.1	0.1	0.1	0.1	0.1	0.1	0.1	0.1	0.1	0.1	0.1	0.1	0.1	0.1	0.1	0.1	0.1	0.1	0.1	0.1	0.1
ENSMUSG00000094925.7	Gm5798	protein_coding	0.1	0.1	0.1	0.1	0.1	0.1	0.1	0.1	0.1	0.1	0.1	0.1	0.1	0.1	0.1	0.1	0.1	0.1	0.1	0.1	0.1	0.1	0.1	0.1	0.1	0.1	0.1	0.1	0.1	0.1	0.1	0.1	0.1	0.1	0.1	0.1
ENSMUSG00000094921.1	Vmn2r112	protein_coding	0.1	0.1	0.1	0.1	0.1	0.1	0.1	0.1	0.1	0.1	0.1	0.1	0.1	0.1	0.1	0.1	0.1	0.1	0.1	0.1	0.1	0.1	0.1	0.1	0.1	0.1	0.1	0.1	0.1	0.1	0.1	0.1	0.1	0.1	0.1	0.1
ENSMUSG00000094918.3	Gm8765	protein_coding	0.1	0.1	0.1	0.1	0.1	0.1	0.1	0.1	0.1	0.1	0.1	0.1	0.1	0.1	0.1	0.1	0.1	0.1	0.1	0.1	0.1	0.1	0.1	0.1	0.1	0.1	0.1	0.1	0.1	0.1	0.1	0.1	0.1	0.1	0.1	0.1
ENSMUSG00000094913.2	Gm9507	protein_coding	0.1	0.1	0.1	0.1	0.1	0.1	0.1	0.1	0.1	0.1	0.1	0.1	0.1	0.1	0.1	0.1	0.1	0.1	0.1	0.1	0.1	0.1	0.1	0.1	0.1	0.1	0.1	0.1	0.1	0.1	0.1	0.1	0.1	0.1	0.1	0.1
ENSMUSG00000094911.1	Gm21921	protein_coding	0.1	0.1	0.1	0.1	0.1	0.1	0.1	0.1	0.1	0.1	0.1	0.1	0.1	0.1	0.1	0.1	0.1	0.1	0.1	0.1	0.1	0.1	0.1	0.1	0.1	0.1	0.1	0.1	0.1	0.1	0.1	0.1	0.1	0.1	0.1	0.1
ENSMUSG00000094910.1	D430019H16Rik	protein_coding	0.1	0.1	0.89112	0.673823	0.736381	1.11307	0.571361	0.1	1.17398	0.171835	0.692651	2.7408	0.966663	2.17397	1.46843	0.36251	1.15613	0.125805	0.422322	0.334493	2.84987	1.09184	0.577848	0.70778	0.686709	0.1	1.18591	0.1	0.548008	1.20796	0.158786	0.1	0.603932	0.210621	0.972524	0.1
ENSMUSG00000094905.1	Vmn1r155	protein_coding	0.1	0.1	0.1	0.1	0.1	0.1	0.1	0.1	0.1	0.1	0.1	0.1	0.1	0.1	0.1	0.1	0.1	0.1	0.1	0.1	0.1	0.1	0.1	0.1	0.1	0.1	0.1	0.1	0.1	0.1	0.1	0.1	0.1	0.1	0.1	0.1
ENSMUSG00000094904.1	Gm14476	protein_coding	0.1	0.1	0.1	0.1	0.1	0.1	0.1	0.1	0.1	0.1	0.1	0.1	0.1	0.1	0.1	0.1	0.1	0.1	0.1	0.1	0.1	0.1	0.1	0.1	0.1	0.1	0.1	0.1	0.1	0.1	0.1	0.1	0.1	0.1	0.1	0.1
ENSMUSG00000094898.1	Vmn1r201	protein_coding	0.1	0.1	0.1	0.1	0.1	0.1	0.1	0.1	0.1	0.1	0.1	0.1	0.1	0.1	0.1	0.1	0.1	0.1	0.1	0.1	0.1	0.1	0.1	0.1	0.1	0.1	0.1	0.1	0.1	0.1	0.1	0.1	0.1	0.1	0.1	0.1
ENSMUSG00000094893.1	Gm4791	protein_coding	0.1	0.1	0.1	0.1	0.1	0.1	0.1	0.1	0.1	0.1	0.1	0.1	0.1	0.1	0.1	0.1	0.1	0.1	0.1	0.1	0.1	0.1	0.1	0.1	0.1	0.1	0.1	0.1	0.1	0.1	0.1	0.1	0.1	0.1	0.1	0.1
ENSMUSG00000094892.1	Vmn2r101	protein_coding	0.1	0.1	0.1	0.1	0.1	0.1	0.1	0.1	0.1	0.1	0.1	0.1	0.1	0.1	0.1	0.1	0.1	0.1	0.1	0.1	0.1	0.1	0.1	0.1	0.1	0.1	0.1	0.1	0.1	0.1	0.1	0.1	0.1	0.1	0.1	0.1
ENSMUSG00000094891.1	Olfr55	protein_coding	0.1	0.1	0.1	0.1	0.315241	0.1	0.1	0.1	0.1	0.1	0.1	0.116933	0.1	0.1	0.1	0.1	0.1	0.1	0.1	0.1	0.1	0.1	0.1	0.1	0.1	0.1	0.1	0.1	1.32676	0.101926	0.1	0.1	0.1	0.1	0.1	0.1
ENSMUSG00000094886.1	Gm10784	protein_coding	0.1	0.1	0.1	0.1	0.1	0.1	0.1	0.1	0.1	0.1	0.1	0.1	0.1	0.1	0.1	0.1	0.1	0.1	0.1	0.1	0.1	0.1	0.1	0.1	0.1	0.1	0.1	0.1	0.1	0.1	0.1	0.1	0.1	0.1	0.1	0.1
ENSMUSG00000094885.7	Ott	protein_coding	0.1	0.1	0.1	0.1	0.1	0.1	0.1	0.1	0.1	0.1	0.1	0.1	0.1	0.1	0.1	0.1	0.1	0.1	0.1	0.1	0.1	0.1	0.1	0.1	0.1	0.1	0.1	0.1	0.1	0.1	0.1	0.1	0.1	0.1	0.1	0.1
ENSMUSG00000094881.2	Gm6026	protein_coding	0.1	0.1	0.1	0.1	0.1	0.1	0.1	0.1	0.1	0.1	0.1	0.1	0.1	0.1	0.1	0.1	0.1	0.1	0.1	0.1	0.1	0.1	0.1	0.1	0.1	0.1	0.1	0.1	0.1	0.1	0.1	0.1	0.1	0.1	0.1	0.1
ENSMUSG00000094879.1	Vmn1r129	protein_coding	0.1	0.1	0.1	0.1	0.1	0.1	0.1	0.1	0.1	0.1	0.1	0.1	0.1	0.1	0.1	0.1	0.1	0.1	0.1	0.1	0.1	0.1	0.1	0.1	0.1	0.1	0.1	0.1	0.1	0.1	0.1	0.1	0.1	0.1	0.1	0.1
ENSMUSG00000094878.1	Olfr130	protein_coding	0.1	0.1	0.1	0.1	0.1	0.1	0.1	0.1	0.1	0.1	0.1	0.1	0.1	0.1	0.1	0.1	0.1	0.1	0.1	0.1	0.1	0.1	0.1	0.1	0.1	0.1	0.1	0.1	0.1	0.1	0.1	0.1	0.1	0.1	0.1	0.1
ENSMUSG00000094876.1	Gm14345	protein_coding	0.1	0.1	0.1	0.1	0.1	0.1	0.1	0.1	0.1	0.1	0.1	0.1	0.1	0.1	0.1	0.1	0.1	0.1	0.1	0.1	0.1	0.1	0.1	0.1	0.1	0.1	0.1	0.1	0.1	0.1	0.1	0.1	0.1	0.1	0.1	0.1
ENSMUSG00000094870.7	Zfp131	protein_coding	0.415544	0.622571	1.49171	1.34893	0.704341	0.563329	1.55635	1.01265	1.10251	0.171973	0.812817	1.55638	1.4385	3.86509	2.45297	1.50854	2.89137	1.46412	1.61361	1.30948	3.17199	2.40398	2.19356	1.72827	2.98464	4.30427	0.851948	0.1	0.970328	1.09333	0.510681	3.11451	4.29271	0.875201	1.13377	1.01552
ENSMUSG00000094869.1	Gm21679	protein_coding	0.1	0.1	0.1	0.1	0.1	0.1	0.1	0.1	0.1	0.1	0.1	0.1	0.1	0.1	0.1	0.1	0.1	0.1	0.1	0.1	0.1	0.1	0.1	0.1	0.1	0.1	0.1	0.1	0.1	0.1	0.1	0.1	0.1	0.1	0.1	0.1
ENSMUSG00000094867.1	Gm21900	protein_coding	0.1	0.1	0.1	0.1	0.1	0.1	0.1	0.1	0.1	0.1	0.1	0.1	0.1	0.1	0.1	0.1	0.1	0.1	0.1	0.1	0.1	0.1	0.1	0.1	0.1	0.1	0.1	0.1	0.1	0.1	0.1	0.1	0.1	0.1	0.1	0.1
ENSMUSG00000094864.1	Gm17521	protein_coding	0.1	0.1	0.1	0.1	0.1	0.1	0.1	0.1	0.1	0.1	0.1	0.1	0.1	0.1	0.1	0.1	0.1	0.1	0.1	0.1	0.1	0.1	0.1	0.1	0.1	0.1	0.1	0.1	0.1	0.1	0.1	0.1	0.1	0.1	0.1	0.1
ENSMUSG00000094861.1	Gm5072	protein_coding	0.1	0.1	0.1	0.1	0.1	0.1	0.1	0.1	0.1	0.1	0.1	0.1	0.1	0.1	0.1	0.1	0.1	0.1	0.1	0.1	0.1	0.1	0.1	0.1	0.1	0.1	0.1	0.1	0.1	0.1	0.1	0.1	0.1	0.1	0.1	0.1
ENSMUSG00000094860.1	Gm3763	protein_coding	0.1	0.1	0.1	0.1	0.1	0.1	0.1	0.1	0.1	0.1	0.1	0.1	0.1	0.1	0.1	0.1	0.1	0.1	0.1	0.1	0.1	0.1	0.1	0.1	0.1	0.1	0.1	0.1	0.1	0.1	0.1	0.1	0.1	0.1	0.1	0.1
ENSMUSG00000094858.2	Olfr1297	protein_coding	0.1	0.1	0.1	0.1	0.1	0.517006	0.1	0.1	0.1	0.1	0.1	0.1	0.1	0.1	0.1	0.1	0.1	0.1	0.1	0.1	0.1	0.1	0.1	0.1	0.1	0.1	0.1	0.1	0.1	0.1	0.1	0.1	0.1	0.1	0.1	0.1
ENSMUSG00000094856.1	Gm21962	protein_coding	10.5886	0.665963	0.677301	0.371298	3.21507	4.67067	2.95485	0.560033	1.31919	1.23526	3.12459	6.94848	13.5276	3.76408	8.84201	7.0467	13.1228	5.06021	4.52932	0.645167	1.93428	0.620397	1.89222	8.33842	2.76218	4.54593	0.579824	1.30738	8.82075	8.90888	0.664238	0.208314	0.208961	5.56386	1.53871	3.58388
ENSMUSG00000094846.2	Olfr1487	protein_coding	0.1	0.1	0.1	0.1	0.1	0.1	0.1	0.1	0.1	0.1	0.1	0.1	0.1	0.1	0.1	0.1	0.1	0.1	0.1	0.1	0.1	0.1	0.1	0.172214	0.1	0.1	0.1	0.1	0.1	0.1	0.1	0.1	0.1	0.1	0.1	0.1
ENSMUSG00000094845.1	Tmem95	protein_coding	0.1	0.1	0.1	0.1	0.1	0.1	0.1	0.1	0.1	0.1	0.1	0.1	0.1	0.1	0.1	0.1	0.1	0.1	0.109328	0.1	0.1	0.1	0.1	0.1	0.1	0.1	0.1	0.1	0.1	0.1	0.1	0.1	0.1	0.1	0.1	0.1
ENSMUSG00000094840.5	Muc3a	protein_coding	0.1	0.1	0.1	0.1	0.1	0.244698	0.1	0.1	0.1	0.1	1.49726	0.189274	0.1	0.1	0.184754	0.1	0.104203	0.1	0.200819	0.1	0.1	0.1	2.5108	0.117158	0.1	0.645769	0.371269	0.1	2.40974	0.1	0.1	0.1	0.1	0.142792	0.1	0.720792
ENSMUSG00000094838.2	Gm20828	protein_coding	0.1	0.1	0.1	0.1	0.1	0.1	0.1	0.1	0.1	0.1	0.1	0.1	0.1	0.1	0.1	0.1	0.1	0.1	0.1	0.1	0.1	0.1	0.1	0.1	0.1	0.1	0.1	0.1	0.1	0.1	0.1	0.1	0.1	0.1	0.1	0.1
ENSMUSG00000094825.8	Gm3194	protein_coding	0.1	0.1	0.1	0.1	0.1	0.1	0.1	0.1	0.1	0.1	0.1	0.1	0.1	0.1	0.1	0.1	0.1	0.1	0.1	0.1	0.1	0.1	0.1	0.1	0.1	0.1	0.1	0.1	0.1	0.1	0.1	0.1	0.1	0.1	0.1	0.1
ENSMUSG00000094822.1	Olfr243	protein_coding	0.1	0.1	0.1	0.1	0.1	0.1	0.1	0.1	0.1	0.1	0.1	0.1	0.1	0.1	0.1	0.1	0.1	0.1	0.1	0.1	0.1	0.1	0.1	0.1	0.1	0.1	0.1	0.1	0.1	0.1	0.1	0.1	0.1	0.1	0.1	0.1
ENSMUSG00000094821.7	Gm21518	protein_coding	0.1	0.1	0.1	0.1	0.1	0.1	0.1	0.1	0.1	0.1	0.1	0.1	0.1	0.1	0.1	0.1	0.1	0.1	0.1	0.1	0.1	0.1	0.1	0.1	0.1	0.1	0.1	0.1	0.1	0.1	0.1	0.1	0.1	0.1	0.1	0.1
ENSMUSG00000094819.1	Olfr53	protein_coding	0.1	0.1	0.1	0.1	0.1	0.1	0.1	0.1	0.1	0.1	0.1	0.1	0.1	0.1	0.1	0.1	0.1	0.1	0.1	0.1	0.1	0.1	0.1	0.1	0.1	0.1	0.1	0.1	0.1	0.1	0.1	0.1	0.1	0.1	0.1	0.1
ENSMUSG00000094818.1	Gm15308	protein_coding	0.1	0.1	0.1	0.1	0.1	0.1	0.1	0.1	0.1	0.1	0.1	0.1	0.1	0.1	0.1	0.1	0.1	0.1	0.1	0.1	0.1	0.1	0.1	0.1	0.1	0.1	0.1	0.1	0.1	0.1	0.1	0.1	0.1	0.1	0.1	0.1
ENSMUSG00000094817.8	Cphx3	protein_coding	0.1	0.1	0.1	0.1	0.1	0.1	0.1	0.1	0.1	0.1	0.1	0.1	0.1	0.1	0.1	0.1	0.1	0.1	0.1	0.1	0.1	0.1	0.1	0.1	0.1	0.1	0.1	0.1	0.1	0.1	0.1	0.1	0.1	0.1	0.1	0.1
ENSMUSG00000094813.2	Gm20777	protein_coding	0.1	0.1	0.1	0.1	0.1	0.1	0.1	0.1	0.1	0.1	0.1	0.1	0.1	0.1	0.1	0.1	0.1	0.1	0.1	0.1	0.1	0.1	0.1	0.1	0.1	0.1	0.1	0.1	0.1	0.1	0.1	0.1	0.1	0.1	0.1	0.1
ENSMUSG00000094811.7	Gm21103	protein_coding	0.1	0.1	0.1	0.1	0.1	0.1	0.1	0.1	0.1	0.1	0.1	0.1	0.1	0.1	0.1	0.1	0.1	0.1	0.1	0.1	0.1	0.1	0.1	0.1	0.1	0.1	0.1	0.1	0.1	0.1	0.1	0.1	0.1	0.1	0.1	0.1
ENSMUSG00000094810.1	Olfr907	protein_coding	0.1	0.1	0.1	0.1	0.1	0.1	0.1	0.1	0.1	0.1	0.1	0.1	0.1	0.1	0.1	0.1	0.1	0.1	0.1	0.1	0.1	0.1	0.1	0.1	0.1	0.1	0.1	0.1	0.1	0.1	0.1	0.1	0.1	0.1	0.1	0.1
ENSMUSG00000094808.2	1810009J06Rik	protein_coding	0.1	0.1	0.1	0.1	0.1	0.1	0.1	0.1	0.1	0.1	0.1	0.1	0.1	0.1	0.1	0.1	0.1	0.1	0.1	0.1	0.1	0.1	0.1	0.1	0.1	0.1	0.1	0.1	0.1	0.1	0.1	0.1	0.1	0.1	0.1	0.1
ENSMUSG00000094806.1	Cyp2d10	protein_coding	0.1	0.1	0.1	0.1	0.1	0.1	0.1	0.1	0.1	0.1	0.1	0.1	0.1	0.1	0.1	0.1	0.1	0.1	0.1	0.1	0.1	0.1	0.1	0.1	0.1	0.1	0.1	0.1	0.1	0.1	0.1	0.1	0.1	0.1	0.1	0.1
ENSMUSG00000094805.1	Olfr311	protein_coding	0.1	0.1	0.1	0.1	0.1	0.1	0.1	0.1	0.1	0.1	0.1	0.1	0.1	0.1	0.1	0.1	0.1	0.1	0.1	0.1	0.1	0.1	0.1	0.1	0.1	0.1	0.1	0.1	0.1	0.1	0.1	0.1	0.1	0.1	0.1	0.1
ENSMUSG00000094804.1	Gm21977	protein_coding	0.1	0.1	0.1	0.1	0.1	0.1	0.1	0.1	0.1	0.1	0.1	0.1	0.1	0.1	0.1	0.1	0.1	0.1	0.1	0.1	0.1	0.1	0.1	0.1	0.1	0.1	0.1	0.1	0.1	0.1	0.1	0.1	0.1	0.1	0.1	0.1
ENSMUSG00000094802.7	Samt1	protein_coding	0.1	0.1	0.1	0.1	0.1	0.1	0.1	0.1	0.1	0.1	0.1	0.1	0.1	0.1	0.1	0.1	0.1	0.1	0.1	0.1	0.1	0.1	0.1	0.1	0.1	0.1	0.1	0.1	0.1	0.1	0.1	0.1	0.1	0.1	0.1	0.1
ENSMUSG00000094800.8	Gm9780	protein_coding	0.1	0.1	0.1	0.1	0.1	0.1	0.1	0.1	0.1	0.1	0.1	0.1	0.1	0.1	0.1	0.1	0.1	0.1	0.223948	0.1	0.1	0.1	0.1	0.1	0.1	0.1	0.1	0.1	0.1	0.1	0.1	0.1	0.1	0.1	0.1	0.1
ENSMUSG00000094798.1	Vmn1r2	protein_coding	0.1	0.1	0.1	0.1	0.1	0.1	0.1	0.1	0.1	0.1	0.1	0.1	0.1	0.1	0.1	0.1	0.1	0.1	0.1	0.1	0.1	0.1	0.1	0.1	0.1	0.1	0.1	0.1	0.1	0.1	0.1	0.1	0.1	0.1	0.1	0.1
ENSMUSG00000094796.1	BC147527	protein_coding	0.1	0.1	0.1	0.1	0.1	0.1	0.1	0.1	0.1	0.1	0.1	0.1	0.1	0.1	0.1	0.1	0.1	0.1	0.1	0.115432	0.1	0.1	0.1	0.1	0.1	0.1	0.1	0.1	0.1	0.1	0.1	0.1	0.1	0.1	0.1	0.1
ENSMUSG00000094793.1	Mup12	protein_coding	0.1	0.1	0.1	0.1	0.1	0.1	0.1	0.1	0.1	0.1	0.1	0.1	0.1	0.1	0.1	0.1	0.1	0.1	0.1	0.1	0.1	0.1	0.1	0.1	0.1	0.1	0.1	0.1	0.1	0.1	0.1	0.1	0.1	0.1	0.1	0.1
ENSMUSG00000094790.1	Gm6625	protein_coding	0.1	0.1	0.1	0.1	0.1	0.1	0.1	0.1	0.1	0.1	0.1	0.1	0.1	0.1	0.1	0.1	0.1	0.1	0.1	0.1	0.1	0.1	0.1	0.1	0.1	0.1	0.1	0.1	0.1	0.1	0.1	0.1	0.1	0.1	0.1	0.1
ENSMUSG00000094789.7	Gm28490	protein_coding	0.1	0.1	0.1	0.1	0.1	0.1	0.1	0.1	0.1	0.1	0.1	0.1	0.1	0.1	0.1	0.1	0.1	0.1	0.1	0.1	0.1	0.1	0.1	0.1	0.1	0.1	0.1	0.1	0.1	0.1	0.1	0.1	0.1	0.1	0.1	0.1
ENSMUSG00000094786.1	Gm14403	protein_coding	0.146784	0.1	0.643438	0.365836	0.1	0.109179	1.62799	0.922942	0.296272	0.1	0.59218	0.857516	3.13679	0.1	0.965453	1.26083	0.786639	1.07743	1.34068	0.524252	0.570434	0.1	0.724361	0.765929	0.17655	0.1	1.12704	0.108917	2.08266	0.1	0.867965	0.1	5.87421	0.698339	0.315492	0.1
ENSMUSG00000094784.1	Gm8122	protein_coding	0.1	0.1	0.1	0.1	0.1	0.1	0.1	0.1	0.1	0.1	0.1	0.1	0.1	0.1	0.1	0.1	0.1	0.1	0.1	0.1	0.1	0.1	0.1	0.1	0.1	0.1	0.1	0.1	0.1	0.1	0.1	0.1	0.1	0.1	0.1	0.1
ENSMUSG00000094782.7	Gm21256	protein_coding	0.1	0.1	0.1	0.1	0.1	0.1	0.1	0.1	0.1	0.1	0.1	0.1	0.1	0.1	0.1	0.1	0.1	0.1	0.1	0.1	0.1	0.1	0.1	0.1	0.1	0.1	0.1	0.1	0.1	0.1	0.1	0.1	0.1	0.1	0.1	0.1
ENSMUSG00000094778.1	Olfr143	protein_coding	0.1	0.1	0.1	0.1	0.1	0.1	0.1	0.1	0.1	0.1	0.1	0.1	0.1	0.1	0.1	0.1	0.1	0.1	0.1	0.1	0.1	0.1	0.1	0.1	0.1	0.1	0.1	0.1	0.1	0.1	0.1	0.1	0.1	0.1	0.1	0.1
ENSMUSG00000094777.2	Hist1h2ap	protein_coding	0.1	0.1	0.1	0.1	0.1	0.1	0.1	0.1	0.1	0.1	0.1	0.1	0.1	0.1	0.162415	0.1	0.1	0.1	0.1	0.1	0.1	0.1	0.1	0.1	0.1	0.1	0.1	0.1	0.1	0.1	0.1	0.1	0.1	0.1	0.1	0.1
ENSMUSG00000094773.2	Gm21812	protein_coding	0.1	0.1	0.1	0.1	0.1	0.1	0.1	0.1	0.1	0.1	0.1	0.1	0.1	0.1	0.1	0.1	0.1	0.1	0.1	0.1	0.1	0.1	0.1	0.1	0.1	0.1	0.1	0.1	0.1	0.1	0.1	0.1	0.1	0.1	0.1	0.1
ENSMUSG00000094764.1	Olfr346	protein_coding	0.1	0.1	0.1	0.1	0.1	0.1	0.1	0.1	0.1	0.1	0.1	0.1	0.1	0.1	0.1	0.1	0.1	0.1	0.1	0.1	0.1	0.1	0.1	0.1	0.1	0.1	0.1	0.1	0.1	0.1	0.1	0.1	0.1	0.1	0.1	0.1
ENSMUSG00000094762.1	Gm10670	protein_coding	0.1	0.1	0.1	0.1	0.1	0.1	0.1	0.1	0.1	0.1	0.1	0.1	0.1	0.1	0.1	0.1	0.1	0.1	0.1	0.1	0.1	0.1	0.1	0.1	0.1	0.1	0.1	0.1	0.1	0.1	0.1	0.1	0.1	0.1	0.1	0.1
ENSMUSG00000094759.7	Gm10487	protein_coding	0.1	0.1	0.1	0.1	0.1	0.1	0.1	0.1	0.1	0.1	0.1	0.1	0.1	0.1	0.1	0.1	0.1	0.1	0.1	0.1	0.1	0.1	0.1	0.1	0.1	0.1	0.1	0.1	0.1	0.1	0.1	0.1	0.1	0.1	0.1	0.1
ENSMUSG00000094757.1	Gm4498	protein_coding	0.1	0.1	0.1	0.1	0.1	0.1	0.1	0.1	0.1	0.1	0.1	0.1	0.1	0.1	0.1	0.1	0.1	0.1	0.1	0.1	0.1	0.1	0.1	0.1	0.1	0.1	0.1	0.1	0.1	0.1	0.1	0.1	0.1	0.1	0.1	0.1
ENSMUSG00000094755.1	Olfr1453	protein_coding	0.1	0.1	0.1	0.1	0.1	0.1	0.1	0.1	0.1	0.1	0.1	0.1	0.1	0.1	0.1	0.1	0.1	0.1	0.1	0.1	0.1	0.1	0.1	0.1	0.1	0.1	0.1	0.1	0.1	0.1	0.1	0.1	0.1	0.1	0.1	0.1
ENSMUSG00000094748.1	Gm8677	protein_coding	0.1	0.1	0.1	0.1	0.1	0.1	0.1	0.1	0.1	0.1	0.1	0.1	0.1	0.1	0.1	0.1	0.1	0.1	0.1	0.1	0.1	0.1	0.1	0.1	0.1	0.1	0.1	0.1	0.1	0.1	0.1	0.1	0.1	0.1	0.1	0.1
ENSMUSG00000094747.1	Olfr1307	protein_coding	0.1	0.1	0.1	0.1	0.1	0.1	0.1	0.1	0.1	0.1	0.1	0.1	0.1	0.1	0.1	0.1	0.1	0.1	0.1	0.1	0.1	0.1	0.1	0.1	0.1	0.1	0.1	0.1	0.1	0.1	0.1	0.1	0.1	0.1	0.1	0.1
ENSMUSG00000094746.7	Gm20916	protein_coding	0.1	0.1	0.1	0.1	0.1	0.1	0.1	0.1	0.1	0.1	0.1	0.1	0.1	0.1	0.1	0.1	0.1	0.1	0.1	0.1	0.1	0.1	0.1	0.1	0.1	0.1	0.1	0.1	0.1	0.1	0.1	0.1	0.1	0.1	0.1	0.1
ENSMUSG00000094745.1	Olfr954	protein_coding	0.1	0.1	0.1	0.1	0.1	0.1	0.1	0.1	0.1	0.1	0.1	0.1	0.1	0.1	0.1	0.1	0.1	0.1	0.1	0.1	0.1	0.1	0.1	0.1	0.1	0.1	0.1	0.1	0.1	0.1	0.1	0.1	0.1	0.1	0.1	0.1
ENSMUSG00000094740.1	Gm17449	protein_coding	0.1	0.1	0.1	0.1	0.1	0.1	0.1	0.1	0.1	0.1	0.1	0.1	0.1	0.1	0.1	0.1	0.1	0.1	0.1	0.1	0.1	0.1	0.1	0.1	0.1	0.1	0.1	0.1	0.1	0.1	0.1	0.1	0.1	0.1	0.1	0.1
ENSMUSG00000094739.2	Gm20806	protein_coding	0.1	0.1	0.1	0.1	0.1	0.1	0.1	0.1	0.1	0.1	0.1	0.1	0.1	0.1	0.1	0.1	0.1	0.1	0.1	0.1	0.1	0.1	0.1	0.1	0.1	0.1	0.1	0.1	0.1	0.1	0.1	0.1	0.1	0.1	0.1	0.1
ENSMUSG00000094735.1	Vmn1r95	protein_coding	0.1	0.1	0.1	0.1	0.1	0.1	0.1	0.1	0.1	0.1	0.1	0.1	0.1	0.1	0.1	0.1	0.1	0.1	0.1	0.1	0.1	0.1	0.1	0.1	0.1	0.1	0.1	0.1	0.1	0.1	0.1	0.1	0.1	0.1	0.1	0.1
ENSMUSG00000094734.1	Olfr799	protein_coding	0.1	0.1	0.1	0.1	0.1	0.1	0.1	0.1	0.1	0.1	0.1	0.1	0.1	0.1	0.1	0.1	0.1	0.1	0.1	0.1	0.1	0.1	0.1	0.1	0.1	0.1	0.1	0.1	0.1	0.1	0.1	0.1	0.1	0.1	0.1	0.1
ENSMUSG00000094733.1	Gm5416	protein_coding	0.1	0.1	0.1	0.1	0.1	0.1	0.1	0.1	0.1	0.1	0.1	0.1	0.1	0.1	0.1	0.1	0.1	0.1	0.1	0.1	0.1	0.1	0.1	0.1	0.1	0.1	0.1	0.1	0.1	0.1	0.1	0.1	0.1	0.1	0.1	0.1
ENSMUSG00000094729.2	Gm20747	protein_coding	0.1	0.1	0.1	0.1	0.1	0.1	0.1	0.1	0.1	0.1	0.1	0.1	0.1	0.1	0.1	0.1	0.1	0.1	0.1	0.1	0.1	0.1	0.1	0.1	0.1	0.1	0.1	0.1	0.1	0.1	0.1	0.1	0.1	0.1	0.1	0.1
ENSMUSG00000094727.1	Gm2825	protein_coding	0.1	0.1	0.1	0.1	0.1	0.1	0.1	0.1	0.1	0.1	0.1	0.1	0.1	0.1	0.1	0.1	0.1	0.1	0.1	0.1	0.1	0.1	0.1	0.1	0.1	0.1	0.1	0.1	0.1	0.1	0.1	0.1	0.1	0.1	0.1	0.1
ENSMUSG00000094724.7	Rnaset2b	protein_coding	0.274057	0.1	0.197389	0.1	0.1	0.1	0.150152	0.1	0.168287	0.1	0.312168	0.23737	2.35992	0.321249	1.25353	1.19479	2.15495	1.35237	0.880002	0.378053	0.278746	0.635642	0.421222	0.915539	0.1	0.333298	0.434789	0.1	0.1	0.329924	0.1	0.1	0.1	0.1	0.29762	0.1
ENSMUSG00000094721.2	Olfr1462	protein_coding	0.1	0.1	0.1	0.1	0.1	0.1	0.1	0.1	0.1	0.1	0.1	0.1	0.1	0.1	0.1	0.1	0.1	0.1	0.1	0.1	0.1	0.1	0.1	0.1	0.1	0.1	0.1	0.1	0.1	0.1	0.1	0.1	0.1	0.1	0.1	0.1
ENSMUSG00000094719.4	Gm5108	protein_coding	0.1	0.1	0.1	0.1	0.1	0.1	0.1	0.1	0.1	0.1	0.1	0.1	0.1	0.1	0.1	0.1	0.1	0.1	0.1	0.1	0.1	0.1	0.1	0.1	0.102027	0.1	0.1	0.1	0.1	0.1	0.1	0.1	0.1	0.1	0.1	0.1
ENSMUSG00000094715.2	Gm17078	protein_coding	0.1	0.1	0.1	0.1	0.1	0.1	0.1	0.1	0.1	0.1	0.1	0.1	0.1	0.1	0.1	0.1	0.1	0.1	0.1	0.1	0.1	0.1	0.1	0.1	0.1	0.1	0.1	0.1	0.1	0.1	0.1	0.1	0.1	0.1	0.1	0.1
ENSMUSG00000094714.7	Gm16430	protein_coding	0.1	0.1	0.1	0.1	0.1	0.1	0.1	0.1	0.1	0.1	0.1	0.1	0.1	0.1	0.1	0.1	0.1	0.1	0.1	0.1	0.1	0.1	0.1	0.1	0.1	0.1	0.1	0.1	0.1	0.1	0.1	0.1	0.1	0.1	0.1	0.1
ENSMUSG00000094706.7	Gm10338	protein_coding	0.1	0.1	0.1	0.1	0.1	0.1	0.1	0.1	0.1	0.1	0.1	0.1	0.1	0.1	0.1	0.1	0.1	0.1	0.1	0.1	0.1	0.1	0.1	0.1	0.1	0.1	0.1	0.1	0.1	0.1	0.1	0.1	0.1	0.1	0.1	0.1
ENSMUSG00000094701.1	Olfr916	protein_coding	0.1	0.1	0.1	0.1	0.1	0.1	0.1	0.1	0.1	0.1	0.1	0.1	0.1	0.1	0.1	0.1	0.1	0.1	0.1	0.1	0.1	0.1	0.1	0.1	0.1	0.1	0.1	0.1	0.1	0.1	0.1	0.1	0.1	0.15195	0.1	0.1
ENSMUSG00000094700.1	Vmn1r158	protein_coding	0.1	0.1	0.1	0.1	0.1	0.1	0.1	0.1	0.1	0.1	0.1	0.1	0.1	0.1	0.1	0.1	0.1	0.1	0.1	0.1	0.1	0.1	0.1	0.1	0.1	0.1	0.1	0.1	0.1	0.1	0.1	0.1	0.1	0.1	0.1	0.1
ENSMUSG00000094695.1	Gm21953	protein_coding	0.1	0.1	0.1	0.1	0.1	0.1	0.1	0.1	0.1	0.1	0.1	0.1	0.1	0.1	0.1	0.1	0.1	0.1	0.1	0.1	0.1	0.1	0.1	0.1	0.1	0.1	0.1	0.1	0.1	0.1	0.1	0.1	0.1	0.1	0.1	0.1
ENSMUSG00000094692.1	Olfr738	protein_coding	0.1	0.1	0.1	0.1	0.1	0.1	0.1	0.1	0.1	0.1	0.1	0.1	0.1	0.1	0.1	0.1	0.1	0.1	0.1	0.1	0.1	0.1	0.1	0.1	0.1	0.1	0.1	0.1	0.1	0.1	0.1	0.1	0.1	0.1	0.1	0.1
ENSMUSG00000094690.1	1600014C23Rik	protein_coding	0.1	0.1	0.1	0.1	0.1	0.1	0.1	0.1	0.1	0.1	0.1	0.1	0.1	0.1	0.127994	0.581804	0.1	0.1	0.1	0.1	0.1	0.1	0.1	0.1	0.1	0.1	0.1	0.1	0.1	0.1	0.1	0.1	0.1	0.1	0.1	0.1
ENSMUSG00000094687.1	Defa25	protein_coding	0.1	0.1	0.1	0.1	0.1	0.1	0.1	0.1	0.1	0.1	0.1	0.1	0.1	0.1	0.1	0.1	0.1	0.1	0.1	0.1	0.1	0.1	0.1	0.1	0.1	0.1	0.1	0.1	0.1	0.1	0.1	0.1	0.1	0.1	0.1	0.1
ENSMUSG00000094686.1	Ccl21a	protein_coding	0.1	0.1	0.1	0.1	0.1	0.1	0.1	0.1	0.1	0.1	0.1	0.1	0.1	0.1	0.1	0.161225	0.1	0.1	0.1	0.1	0.1	0.1	0.1	0.1	0.1	0.1	0.1	0.1	0.1	0.1	0.1	0.1	0.1	0.1	0.1	0.1
ENSMUSG00000094685.1	Gm5900	protein_coding	0.1	0.1	0.586687	0.1	0.896529	0.104029	0.557638	0.225804	0.259418	0.1	0.600983	0.749916	0.488875	0.1	0.529218	1.9273	0.663997	1.57573	1.02722	1.12236	0.674554	0.300566	0.523752	0.703123	0.1	0.836368	0.435922	0.1	0.547735	2.84426	0.1	0.1	0.223514	0.18525	0.287598	10.3162
ENSMUSG00000094682.2	Gm6902	protein_coding	0.1	0.1	0.1	0.1	0.1	0.1	0.1	0.1	0.1	0.1	0.1	0.1	0.1	0.1	0.1	0.1	0.1	0.1	0.1	0.1	0.1	0.1	0.1	0.1	0.1	0.1	0.1	0.1	0.1	0.1	0.1	0.1	0.1	0.1	0.1	0.1
ENSMUSG00000094680.1	Vmn1r121	protein_coding	0.1	0.1	0.1	0.1	0.1	0.1	0.1	0.1	0.1	0.1	0.1	0.1	0.1	0.1	0.1	0.1	0.1	0.1	0.1	0.1	0.1	0.1	0.1	0.1	0.1	0.1	0.1	0.1	0.1	0.1	0.1	0.1	0.1	0.1	0.1	0.1
ENSMUSG00000094679.2	Gm21721	protein_coding	0.1	0.1	0.1	0.1	0.1	0.1	0.1	0.1	0.1	0.1	0.1	0.1	0.1	0.1	0.1	0.1	0.1	0.1	0.1	0.1	0.1	0.1	0.1	0.1	0.1	0.1	0.1	0.1	0.1	0.1	0.1	0.1	0.1	0.1	0.1	0.1
ENSMUSG00000094678.1	Olfr857	protein_coding	0.1	0.1	0.1	0.1	0.1	0.1	0.1	0.1	0.1	0.1	0.1	0.1	0.1	0.1	0.1	0.1	0.1	0.1	0.1	0.1	0.1	0.1	0.1	0.1	0.1	0.1	0.1	0.1	0.1	0.1	0.1	0.1	0.1	0.1	0.1	0.1
ENSMUSG00000094673.2	Olfr1354	protein_coding	0.1	0.1	0.1	0.1	0.1	0.1	0.1	0.1	0.1	0.1	0.1	0.1	0.1	0.1	0.1	0.1	0.1	0.1	0.1	0.1	0.1	0.1	0.1	0.1	0.1	0.1	0.1	0.1	0.1	0.1	0.1	0.1	0.1	0.1	0.1	0.1
ENSMUSG00000094672.1	Vmn2r25	protein_coding	0.1	0.1	0.1	0.1	0.1	0.1	0.1	0.1	0.1	0.1	0.1	0.1	0.1	0.1	0.1	0.1	0.1	0.1	0.1	0.1	0.1	0.1	0.1	0.1	0.1	0.1	0.1	0.1	0.1	0.1	0.1	0.1	0.1	0.1	0.1	0.1
ENSMUSG00000094669.2	Olfr441	protein_coding	0.1	0.1	0.1	0.1	0.1	0.1	0.1	0.1	0.1	0.1	0.1	0.1	0.1	0.1	0.1	0.1	0.1	0.1	0.1	0.1	0.1	0.1	0.1	0.1	0.1	0.1	0.1	0.1	0.1	0.1	0.1	0.1	0.1	0.1	0.1	0.1
ENSMUSG00000094662.1	Gm21498	protein_coding	0.1	0.1	0.1	0.1	0.1	0.1	0.1	0.1	0.1	0.1	0.1	0.1	0.1	0.1	0.1	0.1	0.1	0.1	0.1	0.1	0.1	0.1	0.1	0.1	0.1	0.1	0.1	0.1	0.1	0.1	0.1	0.1	0.1	0.1	0.1	0.1
ENSMUSG00000094660.2	Gm21394	protein_coding	0.1	0.1	0.1	0.1	0.1	0.1	0.1	0.1	0.1	0.1	0.1	0.1	0.1	0.1	0.1	0.1	0.1	0.1	0.1	0.1	0.1	0.1	0.1	0.1	0.1	0.1	0.1	0.1	0.1	0.1	0.1	0.1	0.1	0.1	0.1	0.1
ENSMUSG00000094658.7	Rbmy	protein_coding	0.1	0.1	0.1	0.1	0.1	0.1	0.1	0.1	0.1	0.1	0.1	0.1	0.1	0.1	0.1	0.1	0.1	0.1	0.1	0.1	0.1	0.1	0.1	0.1	0.1	0.1	0.1	0.1	0.1	0.1	0.1	0.1	0.1	0.1	0.1	0.1
ENSMUSG00000094651.2	Gal3st2	protein_coding	0.1	0.1	0.1	0.1	0.1	0.1	0.1	0.1	0.1	0.1	0.1	0.1	0.1	0.1	0.1	0.1	0.1	0.1	0.1	0.1	0.1	0.1	0.1	0.1	0.1	0.1	0.1	0.1	0.1	0.1	0.1	0.1	0.1	0.1	0.1	0.1
ENSMUSG00000094649.1	Gm7102	protein_coding	0.1	0.1	0.1	0.1	0.1	0.1	0.1	0.1	0.1	0.1	0.1	0.1	0.1	0.1	0.1	0.1	0.1	0.1	0.1	0.1	0.1	0.1	0.1	0.1	0.204195	0.1	0.1	0.1	0.1	0.1	0.1	0.1	0.1	0.1	0.1	0.1
ENSMUSG00000094648.1	Gm13287	protein_coding	0.1	0.1	0.1	0.1	0.1	0.1	0.1	0.1	0.1	0.1	0.1	0.1	0.1	0.1	0.1	0.1	0.1	0.1	0.1	0.1	0.1	0.1	0.1	0.1	0.1	0.1	0.1	0.1	0.1	0.1	0.1	0.1	0.1	0.1	0.1	0.1
ENSMUSG00000094647.7	Gm21650	protein_coding	0.1	0.1	0.1	0.1	0.1	0.1	0.1	0.1	0.1	0.1	0.1	0.1	0.1	0.1	0.1	0.1	0.1	0.1	0.1	0.1	0.1	0.1	0.1	0.1	0.1	0.1	0.1	0.1	0.1	0.1	0.1	0.1	0.1	0.1	0.1	0.1
ENSMUSG00000094637.1	Vmn1r204	protein_coding	0.1	0.1	0.1	0.1	0.1	0.1	0.1	0.1	0.1	0.1	0.1	0.1	0.1	0.1	0.1	0.1	0.1	0.1	0.1	0.1	0.1	0.1	0.1	0.1	0.1	0.1	0.1	0.1	0.1	0.1	0.1	0.1	0.1	0.1	0.1	0.1
ENSMUSG00000094635.1	Gm7104	protein_coding	0.1	0.1	0.1	0.1	0.1	0.1	0.1	0.1	0.1	0.1	0.1	0.1	0.1	0.1	0.1	0.1	0.1	0.1	0.1	0.1	0.1	0.1	0.1	0.1	0.1	0.1	0.1	0.1	0.1	0.1	0.1	0.1	0.1	0.1	0.1	0.1
ENSMUSG00000094634.7	Gm3468	protein_coding	0.1	0.1	0.1	0.1	0.1	0.1	0.1	0.1	0.1	0.1	0.1	0.1	0.201184	0.1	0.734627	0.423567	0.1	0.1	0.121257	0.1	0.1	0.1	0.1	0.1	0.1	0.1	0.1	0.1	0.1	0.128125	0.1	0.1	0.1	0.1	0.1	0.1
ENSMUSG00000094632.1	Gm10310	protein_coding	0.1	0.1	0.1	0.1	0.1	0.1	0.1	0.1	0.1	0.1	0.1	0.1	0.1	0.1	0.1	0.1	0.1	0.1	0.1	0.1	0.1	0.1	0.1	0.1	0.1	0.1	0.1	0.1	0.1	0.1	0.1	0.1	0.1	0.1	0.1	0.1
ENSMUSG00000094628.7	Gm3252	protein_coding	0.1	0.1	0.1	0.1	0.1	0.168256	0.1	0.1	0.1	0.1	0.148679	0.1	0.203343	0.1	0.486093	0.146863	0.441119	0.1	0.1	0.1	0.1	0.1	0.1	0.1	0.1	0.1	0.1	0.1	0.137158	0.1	0.1	0.1	0.1	0.1	0.1	0.1
ENSMUSG00000094626.1	Cecr6	protein_coding	0.1	0.1	0.192344	0.1	0.1	0.506098	0.182248	0.1	0.153543	0.1	0.582318	0.135059	0.469718	0.1	0.1	0.1	0.177747	0.1	0.1	0.1	0.322317	0.1	0.1	0.170635	0.1	0.1	0.1	0.1	0.426798	0.114573	0.1	0.112134	0.1	0.1	0.1	0.1
ENSMUSG00000094624.1	Gm4836	protein_coding	0.1	0.1	0.1	0.1	0.1	0.1	0.1	0.1	0.1	0.1	0.1	0.1	0.1	0.1	0.1	0.1	0.1	0.1	0.1	0.1	0.1	0.1	0.1	0.1	0.1	0.1	0.1	0.1	0.1	0.1	0.1	0.1	0.1	0.1	0.1	0.1
ENSMUSG00000094622.1	Gm3055	protein_coding	0.1	0.1	0.1	0.1	0.1	0.1	0.1	0.1	0.1	0.1	0.1	0.1	0.1	0.1	0.1	0.1	0.1	0.1	0.1	0.1	0.1	0.1	0.1	0.1	0.1	0.1	0.1	0.1	0.1	0.1	0.1	0.1	0.1	0.1	0.1	0.1
ENSMUSG00000094620.1	Cldn34c3	protein_coding	0.1	0.1	0.1	0.1	0.1	0.1	0.1	0.1	0.1	0.1	0.1	0.1	0.1	0.1	0.1	0.1	0.1	0.1	0.1	0.1	0.1	0.1	0.1	0.1	0.1	0.1	0.1	0.1	0.1	0.1	0.1	0.1	0.1	0.1	0.1	0.1
ENSMUSG00000094618.1	Gm13271	protein_coding	0.1	0.1	0.1	0.1	0.1	0.1	0.1	0.1	0.1	0.1	0.1	0.1	0.1	0.1	0.1	0.1	0.1	0.1	0.1	0.1	0.1	0.1	0.1	0.1	0.1	0.1	0.1	0.1	0.1	0.1	0.1	0.1	0.1	0.1	0.1	0.1
ENSMUSG00000094616.7	Gm20888	protein_coding	0.1	0.1	0.1	0.1	0.1	0.1	0.1	0.1	0.1	0.1	0.1	0.1	0.1	0.1	0.1	0.1	0.1	0.1	0.1	0.1	0.1	0.1	0.1	0.1	0.1	0.1	0.1	0.1	0.1	0.1	0.1	0.1	0.1	0.1	0.1	0.1
ENSMUSG00000094613.2	A630076J17Rik	protein_coding	0.1	0.1	0.1	0.1	0.1	0.1	0.1	0.1	0.1	0.1	0.1	0.1	0.1	0.1	0.1	0.1	0.1	0.1	0.1	0.1	0.1	0.1	0.1	0.1	0.1	0.1	0.1	0.1	0.1	0.1	0.1	0.1	0.1	0.1	0.1	0.1
ENSMUSG00000094612.1	Olfr491	protein_coding	0.1	0.1	0.1	0.1	0.1	0.1	0.1	0.1	0.1	0.1	0.1	0.1	0.1	0.1	0.1	0.1	0.1	0.1	0.1	0.1	0.1	0.1	0.1	0.1	0.1	0.1	0.1	0.1	0.1	0.1	0.1	0.1	0.1	0.1	0.1	0.1
ENSMUSG00000094606.7	Vmn2r50	protein_coding	0.1	0.1	0.1	0.1	0.1	0.1	0.1	0.1	0.1	0.1	0.1	0.1	0.1	0.1	0.1	0.1	0.1	0.1	0.1	0.1	0.1	0.1	0.1	0.1	0.1	0.1	0.1	0.1	0.1	0.1	0.1	0.1	0.1	0.1	0.1	0.1
ENSMUSG00000094602.1	Vmn1r169	protein_coding	0.1	0.1	0.1	0.1	0.1	0.1	0.1	0.1	0.1	0.1	0.1	0.1	0.1	0.1	0.1	0.1	0.1	0.1	0.1	0.1	0.1	0.1	0.1	0.1	0.1	0.1	0.1	0.1	0.1	0.1	0.1	0.1	0.1	0.1	0.1	0.1
ENSMUSG00000094601.1	Gm5926	protein_coding	0.1	0.1	0.1	0.1	0.1	0.1	0.1	0.1	0.1	0.1	0.1	0.1	0.1	0.1	0.1	0.1	0.1	0.1	0.1	0.1	0.1	0.1	0.1	0.1	0.1	0.1	0.1	0.1	0.1	0.1	0.1	0.1	0.1	0.1	0.1	0.1
ENSMUSG00000094600.1	Vmn1r217	protein_coding	0.1	0.1	0.1	0.1	0.1	0.1	0.1	0.1	0.1	0.1	0.1	0.1	0.1	0.1	0.1	0.1	0.1	0.1	0.1	0.1	0.1	0.1	0.1	0.1	0.1	0.1	0.1	0.1	0.1	0.1	0.1	0.1	0.1	0.1	0.1	0.1
ENSMUSG00000094596.1	Gm10921	protein_coding	0.1	0.1	0.1	0.1	0.1	0.1	0.1	0.1	0.1	0.1	0.1	0.1	0.1	0.1	0.1	0.1	0.1	0.1	0.1	0.1	0.1	0.1	0.1	0.1	0.1	0.1	0.1	0.1	0.1	0.1	0.1	0.1	0.1	0.1	0.1	0.1
ENSMUSG00000094595.1	Fsbp	protein_coding	0.1	0.1	0.1	0.1	0.1	0.1	0.107522	0.1	0.1	0.1	0.1	0.1	0.316594	0.1	0.164817	0.1	0.1	0.1	0.1	0.1	0.1	0.1	0.1	0.192455	0.1	0.1	0.1	0.1	0.13799	0.1	0.1	0.1	0.1	0.1	0.1	0.496128
ENSMUSG00000094592.1	Gm15140	protein_coding	0.1	0.1	0.1	0.1	0.1	0.1	0.1	0.1	0.1	0.1	0.1	0.1	0.1	0.1	0.1	0.1	0.1	0.1	0.1	0.1	0.1	0.1	0.1	0.1	0.1	0.1	0.1	0.1	0.1	0.1	0.1	0.1	0.1	0.1	0.1	0.1
ENSMUSG00000094590.2	Gm10251	protein_coding	0.1	0.1	0.1	0.1	0.1	0.1	0.1	0.1	0.1	0.1	0.1	0.1	0.1	0.1	0.1155	0.1	0.1	0.1	0.1	0.160423	0.1	0.1	0.1	0.1	0.1	0.1	0.1	0.1	0.1	0.1	0.1	0.1	0.1	0.1	0.1	0.1
ENSMUSG00000094589.1	Vmn1r118	protein_coding	0.1	0.1	0.1	0.1	0.1	0.1	0.1	0.1	0.1	0.1	0.1	0.1	0.1	0.1	0.1	0.1	0.1	0.1	0.1	0.1	0.1	0.1	0.1	0.1	0.1	0.1	0.1	0.1	0.1	0.1	0.1	0.1	0.1	0.1	0.1	0.1
ENSMUSG00000094588.1	Olfr898	protein_coding	0.1	0.1	0.1	0.1	0.1	0.1	0.1	0.1	0.1	0.1	0.1	0.1	0.1	0.1	0.1	0.1	0.1	0.1	0.1	0.1	0.1	0.1	0.1	0.1	0.1	0.1	0.1	0.1	0.1	0.1	0.1	0.1	0.1	0.1	0.1	0.1
ENSMUSG00000094586.3	Vmn1r41	protein_coding	0.1	0.1	0.1	0.1	0.1	0.1	0.1	0.1	0.1	0.1	0.1	0.1	0.1	0.1	0.1	0.1	0.1	0.1	0.1	0.1	0.1	0.1	0.1	0.1	0.1	0.1	0.1	0.1	0.1	0.1	0.1	0.1	0.1	0.1	0.1	0.1
ENSMUSG00000094584.2	Ms4a18	protein_coding	0.1	0.1	0.1	0.1	0.1	0.1	0.1	0.1	0.1	0.1	0.1	0.1	0.1	0.1	0.1	0.1	0.1	0.1	0.1	0.1	0.1	0.1	0.1	0.1	0.1	0.1	0.1	0.1	0.1	0.1	0.1	0.1	0.1	0.1	0.1	0.1
ENSMUSG00000094578.8	Gm3187	protein_coding	0.1	0.1	0.1	0.1	0.1	0.1	0.1	0.1	0.1	0.1	0.1	0.1	0.1	0.1	0.1	0.1	0.1	0.1	0.1	0.1	0.1	0.1	0.1	0.1	0.1	0.1	0.1	0.1	0.1	0.1	0.1	0.1	0.1	0.1	0.1	0.1
ENSMUSG00000094577.7	4921511M17Rik	protein_coding	0.1	0.1	0.1	0.1	0.1	0.1	0.1	0.1	0.1	0.1	0.1	0.1	0.1	0.1	0.1	0.1	0.1	0.1	0.1	0.1	0.1	0.1	0.1	0.1	0.1	0.1	0.1	0.1	0.1	0.1	0.1	0.1	0.1	0.1	0.1	0.1
ENSMUSG00000094575.2	Gm20738	protein_coding	0.1	0.1	0.1	0.1	0.1	0.1	0.1	0.1	0.1	0.1	0.1	0.1	0.1	0.1	0.1	0.1	0.1	0.1	0.1	0.1	0.1	0.1	0.1	0.1	0.1	0.1	0.1	0.1	0.1	0.1	0.1	0.1	0.1	0.1	0.1	0.1
ENSMUSG00000094570.7	Gm20931	protein_coding	0.1	0.1	0.1	0.1	0.1	0.1	0.1	0.1	0.1	0.1	0.1	0.1	0.1	0.1	0.1	0.1	0.1	0.1	0.1	0.1	0.1	0.1	0.1	0.1	0.1	0.1	0.1	0.1	0.1	0.1	0.1	0.1	0.1	0.1	0.1	0.1
ENSMUSG00000094564.1	Gm21870	protein_coding	0.1	0.1	0.1	0.1	0.1	0.1	0.1	0.1	0.1	0.1	0.1	0.1	0.1	0.1	0.1	0.1	0.1	0.1	0.1	0.1	0.1	0.1	0.1	0.1	0.1	0.1	0.1	0.1	0.1	0.1	0.1	0.1	0.1	0.1	0.1	0.1
ENSMUSG00000094560.1	Gm16522	protein_coding	0.1	0.1	0.1	0.1	0.1	0.1	0.1	0.1	0.1	0.1	0.1	0.1	0.1	0.1	0.1	0.1	0.1	0.1	0.1	0.1	0.1	0.1	0.1	0.1	0.1	0.1	0.1	0.1	0.1	0.1	0.1	0.1	0.1	0.1	0.1	0.1
ENSMUSG00000094559.1	Cyp2d34	protein_coding	0.1	0.1	0.1	0.1	0.1	0.1	0.1	0.1	0.1	0.1	0.1	0.1	0.1	0.1	0.1	0.1	0.1	0.1	0.1	0.1	0.1	0.1	0.1	0.1	0.1	0.1	0.1	0.1	0.1	0.1	0.1	0.1	0.1	0.1	0.1	0.1
ENSMUSG00000094558.1	Gm14346	protein_coding	0.1	0.1	0.1	0.1	0.1	0.1	0.1	0.1	0.1	0.1	0.1	0.1	0.1	0.1	0.1	0.1	0.1	0.1	0.1	0.1	0.1	0.1	0.1	0.1	0.1	0.1	0.1	0.1	0.1	0.1	0.1	0.1	0.1	0.1	0.1	0.1
ENSMUSG00000094556.2	Gm20821	protein_coding	0.1	0.1	0.1	0.1	0.1	0.1	0.1	0.1	0.1	0.1	0.1	0.1	0.1	0.1	0.1	0.1	0.1	0.1	0.1	0.1	0.1	0.1	0.1	0.1	0.1	0.1	0.1	0.1	0.1	0.1	0.1	0.1	0.1	0.1	0.1	0.1
ENSMUSG00000094553.2	Vmn1r50	protein_coding	0.1	0.1	0.1	0.1	0.1	0.1	0.1	0.1	0.1	0.1	0.1	0.1	0.1	0.1	0.1	0.1	0.1	0.1	0.1	0.1	0.1	0.1	0.1	0.1	0.1	0.1	0.1	0.1	0.1	0.1	0.1	0.1	0.1	0.1	0.1	0.1
ENSMUSG00000094545.1	Vmn1r101	protein_coding	0.1	0.1	0.1	0.1	0.1	0.1	0.1	0.1	0.1	0.1	0.1	0.1	0.1	0.1	0.1	0.1	0.1	0.1	0.1	0.1	0.1	0.1	0.1	0.1	0.1	0.1	0.1	0.1	0.1	0.1	0.1	0.1	0.1	0.1	0.1	0.1
ENSMUSG00000094543.1	Gm8212	protein_coding	0.1	0.1	0.1	0.1	0.1	0.1	0.1	0.1	0.1	0.1	0.1	0.1	0.1	0.1	0.1	0.1	0.1	0.1	0.1	0.1	0.1	0.1	0.1	0.1	0.1	0.1	0.1	0.1	0.1	0.1	0.1	0.1	0.1	0.1	0.1	0.1
ENSMUSG00000094542.1	Vmn1r149	protein_coding	0.1	0.1	0.1	0.1	0.1	0.1	0.1	0.1	0.1	0.1	0.1	0.1	0.1	0.1	0.1	0.1	0.1	0.1	0.1	0.1	0.1	0.1	0.1	0.1	0.1	0.1	0.1	0.1	0.1	0.1	0.1	0.1	0.1	0.1	0.1	0.1
ENSMUSG00000094539.2	Olfr191	protein_coding	0.1	0.1	0.1	0.1	0.1	0.1	0.1	0.1	0.1	0.1	0.1	0.129287	0.1	0.1	0.1	0.1	0.1	0.1	0.1	0.1	0.1	0.1	0.1	0.1	0.1	0.1	0.1	0.1	0.1	0.1	0.1	0.1	0.1	0.1	0.1	0.1
ENSMUSG00000094535.1	Olfr850	protein_coding	0.1	0.1	0.1	0.1	0.1	0.1	0.1	0.1	0.1	0.1	0.1	0.1	0.1	0.1	0.1	0.1	0.1	0.1	0.1	0.1	0.1	0.1	0.1	0.1	0.1	0.1	0.1	0.1	0.1	0.1	0.1	0.1	0.1	0.1	0.1	0.1
ENSMUSG00000094532.1	Gm4216	protein_coding	0.1	0.1	0.1	0.1	0.1	0.1	0.1	0.1	0.1	0.1	0.1	0.1	0.1	0.1	0.1	0.1	0.1	0.1	0.1	0.1	0.1	0.1	0.1	0.1	0.1	0.1	0.1	0.1	0.1	0.1	0.1	0.1	0.1	0.1	0.1	0.1
ENSMUSG00000094531.1	Olfr671	protein_coding	0.1	0.1	0.1	0.1	0.1	0.1	0.1	0.1	0.1	0.1	0.1	0.1	0.1	0.1	0.1	0.1	0.1	0.1	0.1	0.1	0.1	0.1	0.1	0.1	0.1	0.1	0.1	0.1	0.1	0.1	0.1	0.1	0.1	0.1	0.1	0.1
ENSMUSG00000094520.1	Olfr635	protein_coding	0.1	0.1	0.1	0.1	0.1	0.311334	0.1	0.1	0.1	0.1	0.1	0.1	0.1	0.1	0.1	0.1	0.1	0.1	0.1	0.1	0.1	0.1	0.1	0.1	0.1	0.1	0.1	0.1	0.1	0.1	0.1	0.1	0.1	0.1	0.1	0.1
ENSMUSG00000094511.7	Gm21693	protein_coding	0.1	0.1	0.1	0.1	0.1	0.1	0.1	0.1	0.1	0.1	0.1	0.1	0.1	0.1	0.1	0.1	0.1	0.1	0.1	0.1	0.1	0.1	0.1	0.1	0.1	0.1	0.1	0.1	0.1	0.1	0.1	0.1	0.1	0.1	0.1	0.1
ENSMUSG00000094507.1	Gm21913	protein_coding	0.1	0.1	0.1	0.1	0.1	0.1	0.1	0.1	0.1	0.1	0.1	0.1	0.1	0.1	0.1	0.1	0.1	0.1	0.1	0.1	0.1	0.1	0.1	0.1	0.1	0.1	0.1	0.1	0.1	0.1	0.1	0.1	0.1	0.1	0.1	0.1
ENSMUSG00000094504.2	Gm5294	protein_coding	0.1	0.1	0.1	0.1	0.1	0.1	0.1	0.1	0.1	0.1	0.1	0.1	0.1	0.1	0.1	0.1	0.1	0.1	0.1	0.1	0.1	0.1	0.1	0.1	0.1	0.1	0.1	0.1	0.1	0.1	0.1	0.1	0.1	0.1	0.1	0.1
ENSMUSG00000094500.2	Smim18	protein_coding	0.1	0.1	0.167399	0.1	1.00693	0.1	0.218847	0.1	0.1	0.1	0.264622	0.435037	0.1	0.1	0.1	0.1	0.561192	0.1	0.1	0.1	0.1	0.333595	0.1	0.1	0.1	0.1	0.1	0.1	0.184535	1.51663	0.1	0.1	0.1	0.1	0.1	0.1
ENSMUSG00000094499.1	Vmn2r-ps104	protein_coding	0.1	0.1	0.1	0.1	0.1	0.1	0.1	0.1	0.1	0.1	0.1	0.1	0.1	0.1	0.1	0.1	0.1	0.1	0.1	0.1	0.1	0.1	0.1	0.1	0.1	0.1	0.1	0.1	0.1	0.1	0.1	0.1	0.1	0.1	0.1	0.1
ENSMUSG00000094496.1	Olfr792	protein_coding	0.1	0.1	0.1	0.1	0.1	0.1	0.1	0.1	0.1	0.1	0.1	0.1	0.1	0.1	0.1	0.1	0.1	0.1	0.1	0.1	0.1	0.1	0.1	0.1	0.1	0.1	0.1	0.1	0.1	0.1	0.1	0.1	0.1	0.1	0.1	0.1
ENSMUSG00000094493.1	Olfr700	protein_coding	0.1	0.1	0.1	0.1	0.1	0.1	0.1	0.1	0.1	0.1	0.1	0.1	0.1	0.1	0.1	0.1	0.1	0.1	0.1	0.1	0.1	0.1	0.1	0.1	0.1	0.1	0.1	0.1	0.1	0.1	0.1	0.1	0.1	0.1	0.1	0.1
ENSMUSG00000094488.1	Olfr393	protein_coding	0.1	0.1	0.1	0.1	0.1	0.1	0.1	0.1	0.1	0.1	0.1	0.1	0.1	0.1	0.1	0.1	0.1	0.1	0.1	0.1	0.1	0.1	0.1	0.1	0.1	0.1	0.1	0.1	0.1	0.1	0.1	0.1	0.1	0.1	0.1	0.1
ENSMUSG00000094487.1	Gm21958	protein_coding	0.1	0.1	0.1	0.1	0.1	0.1	0.1	0.1	0.1	0.1	0.196395	0.1	0.517922	0.1	0.1	0.1	0.391781	0.1	0.1	0.1	0.1	0.1	0.1	0.346857	0.509689	0.1	0.1	0.1	0.110463	0.1	0.1	0.355234	0.1	0.1	0.1	0.1
ENSMUSG00000094484.2	Gm21244	protein_coding	0.1	0.1	0.1	0.1	0.1	0.1	0.1	0.1	0.1	0.1	0.1	0.1	0.1	0.1	0.1	0.1	0.1	0.1	0.1	0.1	0.1	0.1	0.1	0.1	0.1	0.1	0.1	0.1	0.1	0.1	0.1	0.1	0.1	0.1	0.1	0.1
ENSMUSG00000094483.2	Purb	protein_coding	2.47587	1.50076	20.1675	14.0124	13.3765	16.7151	9.85658	6.72784	16.1572	7.14803	14.7693	14.8254	7.56742	11.5679	12.7482	16.9573	11.1934	14.3113	12.6659	9.37326	22.9124	17.0505	21.7165	18.7489	8.76905	13.5018	21.1124	12.1939	11.7737	10.9934	3.13322	3.70936	15.8014	17.1191	14.3353	13.24
ENSMUSG00000094475.7	Gm11007	protein_coding	0.1	0.1	0.1	0.1	0.1	0.1	0.1	0.1	0.1	0.1	0.1	0.1	0.1	0.1	0.1	0.1	0.1	0.1	0.1	0.1	0.1	0.1	0.1	0.1	0.1	0.1	0.1	0.1	0.1	0.1	0.1	0.1	0.1	0.1	0.1	0.1
ENSMUSG00000094472.1	Gm21897	protein_coding	60.3764	2.90204	5.34632	1.47184	16.6011	22.3295	9.29027	5.76367	5.05952	5.38049	19.5858	22.5114	70.0873	82.4164	40.7629	26.9563	59.2485	42.9871	16.3113	8.33118	11.2717	4.75083	12.6246	25.9091	10.9528	38.7795	5.95397	7.43082	37.5979	34.2177	2.56151	6.821	3.05326	22.4393	9.16189	21.3383
ENSMUSG00000094464.1	Olfr339	protein_coding	0.1	0.1	0.1	0.1	0.1	0.1	0.1	0.1	0.1	0.1	0.1	0.1	0.1	0.1	0.1	0.1	0.1	0.1	0.1	0.1	0.1	0.1	0.1	0.1	0.1	0.1	0.1	0.1	0.1	0.1	0.1	0.1	0.1	0.1	0.1	0.1
ENSMUSG00000094462.1	Gm21028	protein_coding	0.1	0.1	0.1	0.1	0.1	0.1	0.1	0.1	0.1	0.1	0.1	0.1	0.1	0.1	0.1	0.1	0.1	0.1	0.1	0.1	0.1	0.1	0.1	0.1	0.1	0.1	0.1	0.1	0.1	0.1	0.1	0.1	0.1	0.1	0.1	0.1
ENSMUSG00000094461.1	Olfr883	protein_coding	0.1	0.1	0.1	0.1	0.1	0.1	0.1	0.1	0.1	0.1	0.1	0.1	0.1	0.1	0.1	0.1	0.1	0.1	0.1	0.1	0.1	0.1	0.1	0.1	0.1	0.1	0.1	0.1	0.1	0.1	0.1	0.1	0.1	0.1	0.1	0.1
ENSMUSG00000094460.7	Gm21560	protein_coding	0.1	0.1	0.1	0.1	0.1	0.1	0.1	0.1	0.1	0.1	0.1	0.1	0.1	0.1	0.1	0.1	0.1	0.1	0.1	0.1	0.1	0.1	0.1	0.1	0.1	0.1	0.1	0.1	0.1	0.1	0.1	0.1	0.1	0.1	0.1	0.1
ENSMUSG00000094449.1	Olfr972	protein_coding	0.1	0.1	0.1	0.1	0.1	0.1	0.1	0.1	0.1	0.1	0.1	0.1	0.1	0.1	0.1	0.1	0.1	0.1	0.1	0.1	0.1	0.1	0.1	0.1	0.1	0.1	0.1	0.1	0.1	0.1	0.1	0.1	0.1	0.1	0.1	0.1
ENSMUSG00000094447.1	9430069I07Rik	protein_coding	0.1	0.1	0.1	0.1	0.1	0.1	0.1	0.1	0.1	0.1	0.1	0.1	0.1	0.1	0.1	0.1	0.1	0.1	0.1	0.1	0.1	0.1	0.1	0.1	0.1	0.1	0.1	0.1	0.1	0.1	0.1	0.1	0.1	0.1	0.1	0.1
ENSMUSG00000094445.7	1700015G11Rik	protein_coding	0.1	0.1	0.1	0.1	0.1	0.1	0.1	0.1	0.1	0.1	0.1	0.1	0.1	0.1	0.1	0.1	0.1	0.1	0.1	0.1	0.1	0.1	0.1	0.1	0.1	0.1	0.1	0.1	0.1	0.1	0.1	0.1	0.1	0.1	0.1	0.1
ENSMUSG00000094443.1	Sgol2b	protein_coding	0.1	0.1	0.1	0.1	0.1	0.1	0.1	0.359899	0.1	0.1	0.1	0.1	0.1	0.1	0.1	0.1	0.1	0.1	0.1	0.1	0.1	0.1	0.1	0.1	0.1	0.1	0.1	0.1	0.1	0.1	0.1	0.1	0.1	0.1	0.1	0.1
ENSMUSG00000094441.1	Zfp955a	protein_coding	0.1	0.1	0.153918	0.297044	1.19994	0.981024	0.20118	0.323562	0.280619	0.1	1.23322	1.53997	0.795837	0.1	0.756628	0.301937	1.13242	1.46238	0.687601	0.485219	0.309907	0.118201	1.69549	0.766367	0.338313	2.80038	0.316813	0.1	0.728631	0.260527	0.1	0.1	0.1	1.27084	0.1	0.266343
ENSMUSG00000094437.1	Gm9830	protein_coding	0.1	0.1	0.1	0.1	0.176317	0.1	0.1	0.1	0.1	0.1	0.1	0.1	0.1	0.1	0.1	0.1	0.1	0.1	0.1	0.1	0.1	0.1	0.412677	0.1	0.203398	0.1	0.1	0.1	0.1	0.1	0.1	0.1	0.1	0.1	0.1	0.316074
ENSMUSG00000094430.2	Gm933	protein_coding	0.1	0.1	0.1	0.1	0.1	0.1	0.1	0.1	0.1	0.1	0.1	0.1	0.1	0.1	0.1	0.1	0.1	0.1	0.1	0.1	0.1	0.1	0.1	0.1	0.1	0.1	0.1	0.1	0.1	0.1	0.1	0.1	0.1	0.1	0.1	0.1
ENSMUSG00000094429.2	Gm19965	protein_coding	0.1	0.1	0.1	0.1	0.1	0.1	0.1	0.1	0.1	0.1	0.1	0.1	0.1	0.1	0.1	0.1	0.1	0.1	0.1	0.1	0.1	0.1	0.1	0.1	0.1	0.1	0.1	0.1	0.1	0.1	0.1	0.1	0.1	0.1	0.1	0.1
ENSMUSG00000094426.1	Olfr478	protein_coding	0.1	0.1	0.1	0.1	0.1	0.1	0.1	0.1	0.1	0.1	0.1	0.1	0.1	0.1	0.1	0.1	0.1	0.1	0.1	0.1	0.1	0.1	0.1	0.1	0.1	0.1	0.1	0.1	0.1	0.1	0.1	0.1	0.1	0.1	0.1	0.1
ENSMUSG00000094422.2	Olfr205	protein_coding	0.30153	0.1	0.1	0.1	0.1	0.1	0.1	0.1	0.1	0.1	0.1	0.1	0.1	0.1	0.1	0.1	0.1	0.1	0.1	0.1	0.1	0.1	0.1	0.409702	0.1	0.1	0.1	0.1	0.1	0.1	0.1	0.1	0.1	0.1	0.1	0.1
ENSMUSG00000094421.1	Gm20946	protein_coding	0.1	0.1	0.1	0.1	0.1	0.1	0.163936	0.1	0.1	0.1	0.1	0.1	0.1	0.1	0.1	0.1	0.1	0.1	0.1	0.1	0.1	0.1	0.1	0.1	0.1	0.1	0.1	0.1	0.1	0.1	0.1	0.1	0.1	0.1	0.1	1.04455
ENSMUSG00000094410.7	Gm38394	protein_coding	0.1	0.1	0.1	0.1	0.530908	0.321787	0.474594	0.1	0.477004	0.1	0.167926	0.759109	2.44892	0.1	2.18326	2.1368	4.71678	1.42097	0.525514	1.22629	0.422427	0.550149	0.708367	0.485759	0.1	3.89234	0.18678	0.1	0.540475	0.230552	0.1	0.1	0.1	0.151278	0.978421	0.1
ENSMUSG00000094404.1	Gm21776	protein_coding	0.1	0.1	0.1	0.1	0.1	0.1	0.1	0.1	0.1	0.1	0.1	0.1	0.1	0.1	0.1	0.1	0.1	0.1	0.1	0.1	0.1	0.1	0.1	0.1	0.1	0.1	0.1	0.1	0.1	0.1	0.1	0.1	0.1	0.1	0.1	0.1
ENSMUSG00000094399.7	Gm21477	protein_coding	0.1	0.1	0.1	0.1	0.1	0.1	0.1	0.1	0.1	0.1	0.1	0.1	0.1	0.1	0.1	0.1	0.1	0.1	0.1	0.1	0.1	0.1	0.1	0.1	0.1	0.1	0.1	0.1	0.1	0.1	0.1	0.1	0.1	0.1	0.1	0.1
ENSMUSG00000094396.1	Vmn2r124	protein_coding	0.1	0.1	0.1	0.1	0.1	0.1	0.1	0.1	0.1	0.1	0.1	0.1	0.1	0.1	0.1	0.1	0.1	0.1	0.1	0.1	0.1	0.1	0.1	0.1	0.1	0.1	0.1	0.1	0.1	0.1	0.1	0.1	0.1	0.1	0.1	0.1
ENSMUSG00000094391.1	Gm21447	protein_coding	0.1	0.1	0.1	0.1	0.1	0.1	0.1	0.1	0.1	0.1	0.1	0.1	0.1	0.1	0.1	0.1	0.1	0.1	0.1	0.1	0.1	0.1	0.1	0.1	0.1	0.1	0.1	0.1	0.1	0.1	0.1	0.1	0.1	0.1	0.1	0.1
ENSMUSG00000094385.1	Vmn1r123	protein_coding	0.1	0.1	0.1	0.1	0.1	0.1	0.1	0.1	0.1	0.1	0.1	0.1	0.1	0.1	0.1	0.1	0.1	0.1	0.1	0.1	0.1	0.1	0.1	0.1	0.1	0.1	0.1	0.1	0.1	0.1	0.1	0.1	0.1	0.1	0.1	0.1
ENSMUSG00000094380.1	Olfr904	protein_coding	0.1	0.1	0.1	0.1	0.1	0.1	0.1	0.1	0.1	0.1	0.1	0.1	0.1	0.1	0.1	0.1	0.1	0.1	0.1	0.1	0.1	0.1	0.1	0.1	0.1	0.1	0.1	0.1	0.1	0.1	0.1	0.1	0.1	0.1	0.1	0.1
ENSMUSG00000094379.1	Vmn1r202	protein_coding	0.1	0.1	0.1	0.1	0.1	0.1	0.1	0.1	0.1	0.1	0.1	0.1	0.1	0.1	0.1	0.1	0.1	0.1	0.1	0.1	0.1	0.1	0.1	0.1	0.1	0.1	0.1	0.1	0.1	0.1	0.1	0.1	0.1	0.1	0.1	0.1
ENSMUSG00000094378.7	Gm15097	protein_coding	0.1	0.1	0.1	0.1	0.1	0.1	0.1	0.1	0.1	0.1	0.1	0.1	0.1	0.1	0.1	0.1	0.1	0.1	0.1	0.1	0.1	0.1	0.1	0.1	0.1	0.1	0.1	0.1	0.1	0.1	0.1	0.1	0.1	0.1	0.1	0.1
ENSMUSG00000094374.1	Gm5435	protein_coding	0.1	0.1	0.1	0.1	0.1	0.1	0.1	0.1	0.1	0.1	0.1	0.1	0.1	0.1	0.1	0.1	0.1	0.1	0.1	0.1	0.1	0.1	0.1	0.1	0.1	0.1	0.1	0.1	0.1	0.1	0.1	0.1	0.1	0.1	0.1	0.1
ENSMUSG00000094370.7	Gm3373	protein_coding	0.1	0.1	0.174395	0.1	0.1	0.1	0.1	0.1	0.1	0.1	0.1	0.1	0.1	0.1	0.1	0.1	0.1	0.1	0.1	0.1	0.1	0.1	0.1	0.1	0.1	0.1	0.1	0.107561	0.1	0.1	0.1	0.1	0.1	0.1	0.1	0.1
ENSMUSG00000094362.1	Gm21002	protein_coding	0.1	0.1	0.1	0.1	0.1	0.1	0.1	0.1	0.1	0.1	0.1	0.1	0.1	0.1	0.1	0.1	0.1	0.1	0.1	0.1	0.1	0.1	0.1	0.1	0.1	0.1	0.1	0.1	0.1	0.1	0.1	0.1	0.1	0.1	0.1	0.1
ENSMUSG00000094361.1	Gm21657	protein_coding	0.1	0.1	0.1	0.1	0.1	0.1	0.1	0.1	0.1	0.1	0.1	0.1	0.1	0.1	0.1	0.1	0.1	0.1	0.1	0.1	0.1	0.1	0.1	0.1	0.1	0.1	0.1	0.1	0.1	0.1	0.1	0.1	0.1	0.1	0.1	0.1
ENSMUSG00000094354.1	Gm21882	protein_coding	0.1	0.1	0.1	0.1	0.1	0.1	0.1	0.1	0.1	0.1	0.1	0.1	0.1	0.1	0.1	0.1	0.1	0.1	0.1	0.1	0.1	0.1	0.1	0.1	0.1	0.1	0.1	0.1	0.1	0.1	0.1	0.1	0.1	0.1	0.1	0.1
ENSMUSG00000094353.1	Olfr150	protein_coding	0.1	0.1	0.1	0.1	0.1	0.1	0.1	0.1	0.1	0.1	0.1	0.1	0.1	0.1	0.1	0.1	0.1	0.1	0.1	0.1	0.1	0.1	0.1	0.1	0.1	0.1	0.1	0.1	0.1	0.1	0.1	0.1	0.1	0.1	0.1	0.1
ENSMUSG00000094352.1	Gm2777	protein_coding	0.1	0.1	0.1	0.1	0.1	0.1	0.1	0.1	0.1	0.1	0.1	0.1	0.1	0.1	0.1	0.1	0.1	0.1	0.1	0.1	0.1	0.1	0.1	0.1	0.1	0.1	0.1	0.1	0.1	0.1	0.1	0.1	0.1	0.1	0.1	0.1
ENSMUSG00000094351.1	Gm21883	protein_coding	0.1	0.1	0.1	0.1	0.1	0.1	0.1	0.1	0.1	0.1	0.1	0.1	0.1	0.1	0.1	0.1	0.1	0.1	0.1	0.1	0.1	0.1	0.1	0.1	0.1	0.1	0.1	0.1	0.1	0.1	0.1	0.1	0.1	0.1	0.1	0.1
ENSMUSG00000094349.1	Gm8082	protein_coding	0.1	0.1	0.1	0.1	0.1	0.1	0.1	0.1	0.1	0.1	0.1	0.1	0.1	0.1	0.1	0.1	0.1	0.1	0.1	0.1	0.1	0.1	0.1	0.1	0.1	0.1	0.1	0.1	0.1	0.1	0.1	0.1	0.1	0.1	0.1	0.1
ENSMUSG00000094347.1	Olfr784	protein_coding	0.1	0.1	0.1	0.1	0.1	0.1	0.1	0.1	0.1	0.1	0.1	0.1	0.1	0.1	0.1	0.1	0.1	0.1	0.1	0.1	0.1	0.1	0.1	0.1	0.1	0.1	0.1	0.1	0.1	0.1	0.1	0.1	0.1	0.1	0.1	0.1
ENSMUSG00000094346.1	Gm21746	protein_coding	0.1	0.1	0.1	0.1	0.1	0.1	0.1	0.1	0.1	0.1	0.1	0.1	0.1	0.1	0.1	0.1	0.1	0.1	0.1	0.1	0.1	0.1	0.1	0.1	0.1	0.1	0.1	0.1	0.1	0.1	0.1	0.1	0.1	0.1	0.1	0.1
ENSMUSG00000094338.1	Hist1h2bl	protein_coding	0.1	0.1	0.1	0.1	0.162189	2.14872	0.7611	0.1	0.462706	0.1	0.1	0.1	0.379588	0.1	1.69315	0.1	0.68979	0.1	0.1	0.1	0.1	0.1	0.1	0.1	0.1	0.1	0.1	0.1	0.1	0.1	0.1	0.1	0.1	0.1	0.1	0.1
ENSMUSG00000094336.1	Gm13693	protein_coding	0.1	0.1	0.1	0.1	0.1	0.1	0.1	0.1	0.1	0.1	0.1	0.1	0.1	0.1	0.1	0.1	0.1	0.1	0.1	0.1	0.1	0.1	0.1	0.1	0.1	0.1	0.1	0.1	0.1	0.1	0.1	0.1	0.1	0.1	0.1	0.1
ENSMUSG00000094328.2	Gm9125	protein_coding	0.1	0.1	0.1	0.1	0.1	0.1	0.1	0.1	0.1	0.1	0.1	0.1	0.1	0.1	0.1	0.1	0.1	0.1	0.1	0.1	0.1	0.1	0.1	0.1	0.1	0.1	0.1	0.1	0.1	0.1	0.1	0.1	0.1	0.1	0.1	0.1
ENSMUSG00000094325.7	Gm20831	protein_coding	0.1	0.1	0.1	0.1	0.1	0.1	0.1	0.1	0.1	0.1	0.1	0.1	0.1	0.1	0.1	0.1	0.1	0.1	0.1	0.1	0.1	0.1	0.1	0.1	0.1	0.1	0.1	0.1	0.1	0.1	0.1	0.1	0.1	0.1	0.1	0.1
ENSMUSG00000094314.2	Gm4301	protein_coding	0.1	0.1	0.1	0.1	0.1	0.1	0.1	0.1	0.1	0.1	0.1	0.1	0.1	0.1	0.1	0.1	0.1	0.1	0.1	0.1	0.1	0.1	0.1	0.1	0.1	0.1	0.1	0.1	0.1	0.1	0.1	0.1	0.1	0.1	0.1	0.1
ENSMUSG00000094313.2	Vmn1r61	protein_coding	0.1	0.1	0.1	0.1	0.1	0.1	0.1	0.1	0.1	0.1	0.1	0.1	0.1	0.1	0.1	0.1	0.1	0.1	0.1	0.1	0.1	0.1	0.1	0.1	0.1	0.1	0.1	0.1	0.1	0.1	0.1	0.1	0.1	0.1	0.1	0.1
ENSMUSG00000094311.1	Rfpl4b	protein_coding	0.1	0.1	0.1	0.1	0.1	0.1	0.1	0.1	0.1	0.1	0.1	0.1	0.1	0.1	0.1	0.1	0.1	0.1	0.1	0.1	0.1	0.1	0.1	0.1	0.1	0.1	0.1	0.1	0.1	0.1	0.1	0.1	0.1	0.1	0.1	0.1
ENSMUSG00000094309.1	Gmcl1l	protein_coding	0.1	0.1	0.1	0.1	0.1	0.1	0.1	0.1	0.1	0.1	0.1	0.1	0.1	0.1	0.1	0.1	0.1	0.1	0.1	0.1	0.1	0.1	0.1	0.1	0.1	0.1	0.1	0.1	0.1	0.1	0.1	0.1	0.1	0.1	0.1	0.1
ENSMUSG00000094307.1	Gm14347	protein_coding	0.1	0.1	0.1	0.1	0.1	0.1	0.1	0.1	0.1	0.1	0.1	0.1	0.1	0.1	0.1	0.1	0.1	0.1	0.1	0.1	0.1	0.1	0.1	0.1	0.1	0.1	0.1	0.1	0.1	0.1	0.1	0.1	0.1	0.1	0.1	0.1
ENSMUSG00000094305.1	Scgb2b20	protein_coding	0.1	0.1	0.1	0.1	0.1	0.1	0.1	0.1	0.1	0.1	0.1	0.1	0.1	0.1	0.1	0.1	0.1	0.1	0.1	0.1	0.1	0.1	0.1	0.1	0.1	0.1	0.1	0.1	0.1	0.1	0.1	0.1	0.1	0.1	0.1	0.1
ENSMUSG00000094302.1	Olfr644	protein_coding	0.1	0.1	0.1	0.1	0.1	0.1	0.1	0.1	0.1	0.1	0.1	0.1	0.1	0.1	0.1	0.1	0.1	0.1	0.1	0.1	0.1	0.1	0.1	0.1	0.1	0.1	0.1	0.1	0.1	0.1	0.1	0.1	0.1	0.1	0.1	0.1
ENSMUSG00000094298.1	Gm6164	protein_coding	0.1	0.1	0.1	0.1	0.1	0.1	0.1	0.1	0.1	0.1	0.1	0.1	0.1	0.1	0.1	0.1	0.1	0.1	0.1	0.1	0.1	0.1	0.1	0.1	0.1	0.1	0.1	0.1	0.1	0.1	0.1	0.1	0.1	0.1	0.1	0.1
ENSMUSG00000094296.1	Gm21798	protein_coding	0.1	0.1	0.1	0.1	0.1	0.1	0.1	0.1	0.33871	0.1	0.1	0.1	0.432322	0.1	0.1	0.1	0.79507	0.1	0.916142	0.1	0.1	0.1	0.1	0.391611	0.1	0.1	0.1	0.1	0.1	4.38651	0.1	0.1	0.1	0.1	0.1	0.1
ENSMUSG00000094295.1	Olfr819	protein_coding	0.1	0.1	0.1	0.1	0.1	0.1	0.1	0.1	0.1	0.1	0.1	0.1	0.1	0.1	0.1	0.1	0.1	0.1	0.1	0.1	0.1	0.1	0.1	0.1	0.1	0.1	0.1	0.1	0.1	0.1	0.1	0.1	0.1	0.1	0.1	0.1
ENSMUSG00000094294.2	Gm20909	protein_coding	0.1	0.1	0.1	0.1	0.1	0.1	0.1	0.1	0.1	0.1	0.1	0.1	0.1	0.1	0.1	0.1	0.1	0.1	0.1	0.1	0.1	0.1	0.1	0.1	0.1	0.1	0.1	0.1	0.1	0.1	0.1	0.1	0.1	0.1	0.1	0.1
ENSMUSG00000094293.1	Gm3893	protein_coding	0.1	0.1	0.1	0.1	0.1	0.1	0.1	0.1	0.1	0.1	0.1	0.1	0.1	0.1	0.1	0.1	0.1	0.1	0.1	0.1	0.1	0.1	0.1	0.1	0.1	0.1	0.1	0.1	0.1	0.1	0.1	0.1	0.120704	0.1	0.1	0.1
ENSMUSG00000094291.1	Vmn1r28	protein_coding	0.1	0.1	0.1	0.1	0.1	0.1	0.1	0.1	0.1	0.1	0.1	0.1	0.1	0.1	0.1	0.1	0.1	0.1	0.1	0.1	0.1	0.1	0.1	0.1	0.1	0.1	0.1	0.1	0.1	0.1	0.1	0.1	0.1	0.1	0.1	0.1
ENSMUSG00000094289.2	Olfr470	protein_coding	0.1	0.1	0.1	0.1	0.1	0.1	0.1	0.1	0.1	0.1	0.1	0.1	0.1	0.1	0.1	0.1	0.1	0.1	0.1	0.1	0.1	0.1	0.1	0.1	0.1	0.1	0.1	0.1	0.1	0.1	0.1	0.1	0.1	0.1	0.1	0.1
ENSMUSG00000094285.1	Olfr743	protein_coding	0.1	0.1	0.1	0.1	0.1	0.1	0.1	0.1	0.1	0.1	0.1	0.1	0.1	0.1	0.1	0.1	0.1	0.1	0.1	0.1	0.1	0.1	0.1	0.1	0.1	0.1	0.1	0.1	0.1	0.1	0.1	0.1	0.1	0.1	0.1	0.1
ENSMUSG00000094284.1	Vmn1r112	protein_coding	0.1	0.1	0.1	0.1	0.1	0.1	0.1	0.1	0.1	0.1	0.1	0.1	0.1	0.1	0.1	0.1	0.1	0.1	0.1	0.1	0.1	0.1	0.1	0.1	0.1	0.1	0.1	0.1	0.1	0.1	0.1	0.1	0.1	0.1	0.1	0.1
ENSMUSG00000094282.1	Cfap73	protein_coding	0.1	0.1	0.1	0.1	0.1	0.1	0.1	0.1	0.1	0.1	0.1	0.1	0.1	1.3779	0.1	0.1	0.1	0.1	0.1	0.1	0.406559	0.1	0.1	0.1	0.1	0.1	0.1	0.1	0.1	0.1	0.1	0.1	0.1	0.1	0.1	0.1
ENSMUSG00000094277.1	Gm21726	protein_coding	0.1	0.1	0.1	0.1	0.1	0.1	0.1	0.1	0.1	0.1	0.1	0.1	0.1	0.1	0.1	0.1	0.1	0.1	0.1	0.1	0.1	0.1	0.1	0.1	0.1	0.1	0.1	0.1	0.1	0.1	0.1	0.1	0.1	0.1	0.1	0.1
ENSMUSG00000094273.1	Gm10922	protein_coding	0.1	0.1	0.1	0.1	0.1	0.1	0.1	0.1	0.1	0.1	0.1	0.1	0.1	0.1	0.1	0.1	0.1	0.1	0.1	0.1	0.1	0.1	0.1	0.1	0.1	0.1	0.1	0.1	0.1	0.1	0.1	0.1	0.1	0.1	0.1	0.1
ENSMUSG00000094271.1	Gm13290	protein_coding	0.1	0.1	0.1	0.1	0.1	0.1	0.1	0.1	0.1	0.1	0.1	0.1	0.1	0.1	0.1	0.1	0.1	0.1	0.1	0.1	0.1	0.1	0.1	0.1	0.1	0.1	0.1	0.1	0.1	0.1	0.1	0.1	0.1	0.1	0.1	0.1
ENSMUSG00000094269.1	Olfr951	protein_coding	0.1	0.1	0.1	0.1	0.1	0.1	0.1	0.1	0.1	0.1	0.1	0.1	0.1	0.1	0.1	0.1	0.1	0.1	0.1	0.1	0.1	0.1	0.1	0.1	0.1	0.1	0.1	0.1	0.1	0.1	0.1	0.1	0.1	0.1	0.1	0.1
ENSMUSG00000094266.1	Olfr340	protein_coding	0.1	0.1	0.1	0.1	0.1	0.1	0.1	0.1	0.1	0.1	0.1	0.1	0.1	0.1	0.1	0.1	0.1	0.1	0.1	0.1	0.1	0.1	0.1	0.1	0.1	0.1	0.1	0.1	0.1	0.1	0.1	0.1	0.1	0.1	0.1	0.1
ENSMUSG00000094258.7	Gm8159	protein_coding	0.1	0.1	0.1	0.1	0.1	0.1	0.1	0.1	0.1	0.1	0.1	0.1	0.1	0.1	0.102727	0.1	0.1	0.1	0.1	0.1	0.1	0.1	0.1	0.1	0.1	0.1	0.1	0.1	0.1	0.1	0.1	0.1	0.1	0.1	0.1	0.1
ENSMUSG00000094254.1	Olfr969	protein_coding	0.1	0.1	0.1	0.1	0.1	0.1	0.1	0.1	0.1	0.1	0.1	0.1	0.1	0.1	0.1	0.1	0.1	0.1	0.1	0.1	0.1	0.1	0.1	0.1	0.1	0.1	0.1	0.1	0.1	0.1	0.1	0.1	0.1	0.1	0.1	0.1
ENSMUSG00000094252.1	Gm17469	protein_coding	0.1	0.1	0.1	0.1	0.1	0.1	0.1	0.1	0.1	0.1	0.1	0.1	0.1	0.1	0.1	0.1	0.1	0.1	0.1	0.1	0.1	0.1	0.1	0.1	0.1	0.1	0.1	0.1	0.1	0.1	0.1	0.1	0.1	0.1	0.1	0.1
ENSMUSG00000094248.1	Hist1h2ao	protein_coding	0.1	0.1	0.1	0.1	0.1	0.1	0.1	0.1	0.1	0.1	0.1	0.1	0.1	0.1	0.1	0.1	0.1	0.1	0.1	0.1	0.1	0.1	0.1	0.1	0.1	0.1	0.1	0.1	0.1	0.1	0.1	0.1	0.1	0.1	0.1	0.1
ENSMUSG00000094237.2	AF067063	protein_coding	0.1	0.1	0.1	0.1	0.1	0.1	0.1	0.1	0.1	0.1	0.1	0.1	0.1	0.1	0.1	0.1	0.1	0.1	0.1	0.1	0.1	0.1	0.1	0.1	0.1	0.1	0.1	0.1	0.1	0.1	0.1	0.1	0.1	0.1	0.1	0.1
ENSMUSG00000094228.1	Gm4303	protein_coding	0.1	0.1	0.1	0.1	0.1	0.1	0.1	0.1	0.1	0.1	0.1	0.1	0.1	0.1	0.1	0.1	0.1	0.1	0.1	0.1	0.1	0.1	0.1	0.1	0.1	0.1	0.1	0.1	0.1	0.1	0.1	0.1	0.1	0.1	0.1	0.1
ENSMUSG00000094227.1	Gm21767	protein_coding	0.1	0.1	0.1	0.1	0.1	0.1	0.1	0.1	0.1	0.1	0.1	0.1	0.1	0.1	0.1	0.1	0.1	0.1	0.1	0.1	0.1	0.1	0.1	0.1	0.1	0.1	0.1	0.1	0.1	0.1	0.1	0.1	0.1	0.1	0.1	0.1
ENSMUSG00000094221.1	Vmn1r124	protein_coding	0.125297	0.1	0.1	0.1	0.1	0.1	0.1	0.1	0.1	0.1	0.1	0.1	0.1	0.1	0.1	0.1	0.1	0.1	0.1	0.1	0.1	0.1	0.1	0.1	0.1	0.1	0.1	0.1	0.1	0.1	0.1	0.1	0.1	0.1	0.1	0.1
ENSMUSG00000094219.1	Calhm3	protein_coding	0.1	0.1	0.1	0.1	0.1	0.1	0.1	0.1	0.1	0.1	0.1	0.1	0.1	0.1	0.1	0.1	0.1	0.1	0.1	0.1	0.1	0.1	0.1	0.1	0.1	0.1	0.1	0.1	0.1	0.1	0.1	0.1	0.1	0.1	0.1	0.1
ENSMUSG00000094211.1	Gm21789	protein_coding	0.1	0.1	0.1	0.1	0.1	0.1	0.1	0.1	0.1	0.1	0.1	0.1	0.1	0.1	0.1	0.1	0.1	0.1	0.1	0.1	0.1	0.1	0.1	0.1	0.1	0.1	0.1	0.1	0.1	0.1	0.1	0.1	0.1	0.1	0.1	0.1
ENSMUSG00000094208.1	Vmn1r130	protein_coding	0.1	0.1	0.1	0.1	0.1	0.1	0.1	0.1	0.1	0.1	0.1	0.1	0.1	0.1	0.1	0.1	0.1	0.1	0.1	0.1	0.1	0.1	0.1	0.1	0.1	0.1	0.1	0.1	0.1	0.1	0.1	0.1	0.1	0.1	0.1	0.1
ENSMUSG00000094206.1	Vmn1r25	protein_coding	0.1	0.1	0.1	0.1	0.1	0.1	0.1	0.1	0.1	0.1	0.1	0.1	0.1	0.1	0.1	0.1	0.1	0.1	0.1	0.1	0.1	0.1	0.1	0.1	0.1	0.1	0.1	0.1	0.1	0.1	0.1	0.1	0.1	0.1	0.1	0.1
ENSMUSG00000094205.7	Gm8926	protein_coding	0.1	0.1	0.1	0.1	0.1	0.1	0.1	0.1	0.1	0.1	0.1	0.1	0.1	0.1	0.1	0.1	0.1	0.1	0.1	0.1	0.1	0.1	0.1	0.1	0.1	0.1	0.1	0.1	0.1	0.1	0.1	0.1	0.1	0.1	0.1	0.1
ENSMUSG00000094204.1	Gm21915	protein_coding	0.1	0.1	0.1	0.1	0.1	0.1	0.1	0.1	0.1	0.1	0.1	0.1	0.1	0.1	0.1	0.1	0.1	0.1	0.1	0.1	0.1	0.1	0.1	0.1	0.1	0.1	0.1	0.1	0.1	0.1	0.1	0.1	0.1	0.1	0.1	0.1
ENSMUSG00000094203.1	Gm17267	protein_coding	0.1	0.1	0.1	0.1	0.1	0.1	0.1	0.1	0.1	0.1	0.1	0.1	0.1	0.1	0.1	0.1	0.1	0.1	0.1	0.1	0.1	0.1	0.1	0.1	0.1	0.1	0.1	0.1	0.1	0.1	0.1	0.1	0.1	0.1	0.1	0.1
ENSMUSG00000094200.1	Olfr237-ps1	protein_coding	0.1	0.1	0.1	0.1	0.1	0.1	0.1	0.1	0.1	0.1	0.1	0.1	0.1	0.1	0.1	0.1	0.1	0.1	0.1	0.1	0.1	0.1	0.1	0.1	0.1	0.1	0.1	0.1	0.1	0.1	0.1	0.1	0.1	0.1	0.1	0.1
ENSMUSG00000094197.1	Olfr474	protein_coding	0.1	0.1	0.1	0.1	0.1	0.1	0.1	0.1	0.1	0.1	0.1	0.1	0.1	0.1	0.1	0.1	0.1	0.1	0.1	0.1	0.1	0.1	0.1	0.1	0.1	0.1	0.1	0.1	0.1	0.1	0.1	0.1	0.1	0.1	0.1	0.1
ENSMUSG00000094196.2	Magea3	protein_coding	0.1	0.1	0.1	0.1	0.1	0.1	0.1	0.1	0.1	0.1	0.1	0.1	0.1	0.1	0.1	0.1	0.1	0.1	0.1	0.1	0.1	0.1	0.1	0.1	0.1	0.1	0.1	0.1	0.1	0.1	0.1	0.1	0.1	0.1	0.1	0.1
ENSMUSG00000094195.2	Gm6509	protein_coding	0.1	0.1	0.1	0.1	0.1	0.1	0.1	0.1	0.1	0.1	0.1	0.1	0.1	0.1	0.1	0.1	0.1	0.1	0.1	0.1	0.1	0.1	0.1	0.1	0.1	0.1	0.1	0.1	0.1	0.1	0.1	0.1	0.1	0.1	0.1	0.1
ENSMUSG00000094192.3	Olfr452	protein_coding	0.1	0.1	0.1	0.1	0.1	0.1	0.1	0.1	0.1	0.1	0.1	0.1	0.1	0.1	0.1	0.1	0.1	0.1	0.1	0.1	0.1	0.1	0.1	0.1	0.1	0.1	0.1	0.1	0.1	0.1	0.1	0.1	0.1	0.1	0.1	0.1
ENSMUSG00000094187.1	Vmn1r170	protein_coding	0.1	0.1	0.1	0.1	0.1	0.1	0.1	0.1	0.1	0.1	0.1	0.1	0.1	0.1	0.1	0.1	0.1	0.1	0.1	0.1	0.1	0.1	0.1	0.1	0.1	0.1	0.1	0.1	0.1	0.1	0.1	0.1	0.1	0.1	0.1	0.1
ENSMUSG00000094186.1	Gm1553	protein_coding	0.1	0.1	0.1	0.1	0.1	0.1	0.1	0.1	0.1	0.1	0.1	0.1	0.1	0.1	0.1	0.1	0.1	0.1	0.1	0.1	0.1	0.1	0.1	0.1	0.1	0.1	0.1	0.1	0.1	0.1	0.1	0.1	0.1	0.1	0.1	0.1
ENSMUSG00000094182.1	Olfr937	protein_coding	0.1	0.1	0.1	0.1	0.1	0.1	0.1	0.1	0.1	0.1	0.1	0.1	0.1	0.1	0.1	0.1	0.1	0.1	0.1	0.1	0.1	0.1	0.1	0.1	0.1	0.1	0.1	0.1	0.1	0.1	0.1	0.1	0.1	0.1	0.1	0.1
ENSMUSG00000094181.7	Gm21739	protein_coding	0.1	0.1	0.1	0.1	0.1	0.1	0.1	0.1	0.1	0.1	0.1	0.1	0.1	0.1	0.1	0.1	0.1	0.1	0.1	0.1	0.1	0.1	0.1	0.1	0.1	0.1	0.1	0.1	0.1	0.1	0.1	0.1	0.1	0.1	0.1	0.1
ENSMUSG00000094170.1	Gm21170	protein_coding	0.1	0.1	0.1	0.1	0.1	0.1	0.1	0.1	0.1	0.1	0.1	0.1	0.1	0.1	0.1	0.1	0.1	0.1	0.1	0.1	0.1	0.1	0.1	0.1	0.1	0.1	0.1	0.1	0.1	0.1	0.1	0.1	0.1	0.1	0.1	0.1
ENSMUSG00000094168.1	Gm21903	protein_coding	0.1	0.1	0.1	0.1	0.1	0.1	0.1	0.1	0.1	0.1	0.1	0.1	0.1	0.1	0.1	0.1	0.1	0.1	0.1	0.1	0.1	0.1	0.1	0.1	0.1	0.1	0.1	0.1	0.1	0.1	0.1	0.1	0.1	0.1	0.1	0.1
ENSMUSG00000094163.1	Tdpoz5	protein_coding	0.1	0.1	0.1	0.1	0.1	0.1	0.1	0.1	0.1	0.1	0.1	0.1	0.1	0.1	0.1	0.1	0.1	0.1	0.1	0.1	0.1	0.1	0.1	0.1	0.1	0.1	0.1	0.1	0.1	0.1	0.1	0.1	0.1	0.1	0.1	0.1
ENSMUSG00000094161.1	Gm21904	protein_coding	0.1	0.1	0.1	0.1	0.1	0.1	0.1	0.1	0.1	0.1	0.1	0.1	0.1	0.1	0.1	0.1	0.1	0.1	0.1	0.1	0.1	0.1	0.1	0.1	0.1	0.1	0.1	0.1	0.1	0.1	0.1	0.1	0.1	0.1	0.1	0.1
ENSMUSG00000094157.7	Gm7995	protein_coding	0.1	0.1	0.1	0.1	0.1	0.1	0.1	0.1	0.1	0.1	0.1	0.1	0.1	0.1	0.1	0.1	0.1	0.1	0.1	0.1	0.1	0.1	0.1	0.1	0.1	0.1	0.1	0.1	0.1	0.1	0.1	0.1	0.1	0.1	0.1	0.1
ENSMUSG00000094156.1	Sult2a7	protein_coding	0.1	0.1	0.1	0.1	0.1	0.1	0.1	0.1	0.1	0.1	0.1	0.1	0.1	0.1	0.1	0.1	0.1	0.1	0.1	0.1	0.1	0.1	0.1	0.1	0.1	0.1	0.1	0.1	0.1	0.1	0.1	0.1	0.1	0.1	0.1	0.1
ENSMUSG00000094155.1	Gm21699	protein_coding	0.1	0.1	0.1	0.1	0.1	0.1	0.1	0.1	0.1	0.1	0.1	0.1	0.1	0.1	0.1	0.1	0.1	0.1	0.1	0.1	0.1	0.1	0.1	0.1	0.1	0.1	0.1	0.1	0.1	0.1	0.1	0.1	0.1	0.1	0.1	0.1
ENSMUSG00000094152.3	Slc6a16	protein_coding	0.1	0.1	0.1	0.1	0.1	0.1	0.1	0.1	0.1	0.1	0.1	0.1	0.1	0.1	0.1	0.1	0.1	0.1	0.1	0.1	0.1	0.1	0.1	0.1	0.1	0.1	0.1	0.1	0.1	0.1	0.1	0.1	0.1	0.1	0.1	0.1
ENSMUSG00000094151.1	Gm7233	protein_coding	0.1	0.1	0.1	0.1	0.1	0.1	0.1	0.1	0.1	0.1	0.1	0.1	0.1	0.1	0.1	0.1	0.1	0.1	0.1	0.1	0.1	0.1	0.1	0.1	0.1	0.1	0.1	0.1	0.1	0.1	0.1	0.1	0.1	0.1	0.1	0.1
ENSMUSG00000094149.1	Gm8453	protein_coding	0.1	0.1	0.1	0.1	0.1	0.1	0.1	0.1	0.1	0.1	0.1	0.1	0.1	0.1	0.1	0.1	0.1	0.1	0.1	0.1	0.1	0.1	0.1	0.1	0.1	0.1	0.1	0.1	0.1	0.1	0.1	0.1	0.1	0.1	0.1	0.1
ENSMUSG00000094147.1	Gm21616	protein_coding	0.1	0.1	0.1	0.1	0.1	0.1	0.1	0.1	0.1	0.1	0.1	0.1	0.1	0.1	0.1	0.1	0.1	0.1	0.1	0.1	0.1	0.1	0.1	0.1	0.1	0.1	0.1	0.1	0.1	0.1	0.1	0.1	0.1	0.1	0.1	0.1
ENSMUSG00000094146.1	Gm10142	protein_coding	0.1	0.1	0.1	0.1	0.1	0.1	0.1	0.1	0.1	0.1	0.1	0.1	0.1	0.1	0.1	0.1	0.1	0.1	0.1	0.1	0.1	0.1	0.1	0.1	0.1	0.1	0.1	0.1	0.1	0.1	0.1	0.1	0.1	0.1	0.1	0.1
ENSMUSG00000094145.1	Vmn2r20	protein_coding	0.1	0.1	0.1	0.1	0.1	0.1	0.1	0.1	0.1	0.1	0.1	0.1	0.1	0.1	0.1	0.1	0.1	0.1	0.1	0.1	0.1	0.1	0.1	0.1	0.1	0.1	0.1	0.1	0.1	0.1	0.1	0.1	0.1	0.1	0.1	0.1
ENSMUSG00000094144.8	Gm21312	protein_coding	0.1	0.1	0.1	0.1	0.1	0.1	0.1	0.1	0.1	0.1	0.1	0.1	0.1	0.1	0.1	0.1	0.1	0.1	0.1	0.1	0.1	0.1	0.1	0.1	0.1	0.1	0.1	0.1	0.1	0.1	0.1	0.1	0.1	0.1	0.1	0.1
ENSMUSG00000094140.1	Olfr1512	protein_coding	0.1	0.1	0.1	0.1	0.1	0.1	0.1	0.1	0.1	0.1	0.1	0.1	0.250409	0.1	0.1	0.1	0.1	0.1	0.1	0.1	0.1	0.1	0.1	0.1	0.1	0.1	0.1	0.1	0.1	0.1	0.1	0.1	0.1	0.1	0.1	0.1
ENSMUSG00000094133.1	Olfr1431	protein_coding	0.1	0.1	0.1	0.1	0.1	0.1	0.1	0.1	0.1	0.1	0.1	0.1	0.1	0.1	0.1	0.1	0.1	0.1	0.1	0.1	0.1	0.1	0.1	0.1	0.1	0.1	0.1	0.1	0.1	0.1	0.1	0.1	0.1	0.1	0.1	0.1
ENSMUSG00000094132.7	Gm3264	protein_coding	0.1	0.1	0.1	0.1	0.1	0.1	0.1	0.1	0.1	0.1	0.1	0.1	0.197654	0.508756	0.177275	0.1	0.393649	0.1	0.1	0.1	0.1	0.1	0.1	0.1	0.1	0.1	0.1	0.1	0.1	0.1	0.1	0.1	0.1	0.1	0.1	0.1
ENSMUSG00000094127.1	G530012D18Rik	protein_coding	0.1	0.1	0.1	0.1	0.1	0.1	0.1	0.1	0.1	0.1	0.1	0.1	0.1	0.1	0.1	0.1	0.1	0.1	0.1	0.1	0.1	0.1	0.1	0.1	0.1	0.1	0.1	0.1	0.1	0.1	0.1	0.1	0.1	0.1	0.1	0.1
ENSMUSG00000094125.1	Gm13698	protein_coding	0.1	0.1	0.1	0.1	0.1	0.1	0.1	0.1	0.1	0.1	0.1	0.1	0.1	0.1	0.1	0.1	0.1	0.1	0.1	0.1	0.1	0.1	0.1	0.1	0.1	0.1	0.1	0.1	0.1	0.1	0.1	0.1	0.1	0.1	0.1	0.1
ENSMUSG00000094120.1	Gm3233	protein_coding	0.1	0.1	0.1	0.1	0.1	0.1	0.1	0.1	0.1	0.1	0.1	0.1	0.1	0.1	0.1	0.1	0.1	0.1	0.1	0.1	0.1	0.1	0.1	0.1	0.1	0.1	0.1	0.1	0.1	0.1	0.1	0.1	0.1	0.1	0.1	0.1
ENSMUSG00000094119.1	Olfr612	protein_coding	0.1	0.1	0.1	0.1	0.1	0.1	0.1	0.1	0.1	0.1	0.1	0.1	0.1	0.1	0.1	0.1	0.1	0.1	0.1	0.1	0.1	0.1	0.1	0.1	0.1	0.1	0.1	0.1	0.1	0.1	0.1	0.1	0.1	0.1	0.1	0.1
ENSMUSG00000094116.1	Gm11237	protein_coding	0.1	0.1	0.1	0.1	0.1	0.1	0.1	0.1	0.1	0.1	0.1	0.1	0.1	0.1	0.1	0.1	0.1	0.1	0.1	0.1	0.1	0.1	0.1	0.1	0.1	0.1	0.1	0.1	0.1	0.1	0.1	0.1	0.1	0.1	0.1	0.1
ENSMUSG00000094115.1	Spin2-ps6	protein_coding	0.1	0.1	0.1	0.1	0.1	0.1	0.1	0.1	0.1	0.1	0.1	0.1	0.1	0.1	0.1	0.1	0.1	0.1	0.1	0.1	0.1	0.1	0.1	0.1	0.1	0.1	0.1	0.1	0.1	0.1	0.1	0.1	0.1	0.1	0.1	0.1
ENSMUSG00000094114.1	Gm21967	protein_coding	0.1	0.1	0.296509	0.1	0.104168	0.338334	0.641191	0.288297	0.468321	0.686167	0.200416	0.484516	0.357052	9.99258	0.552234	0.719192	1.04903	0.30247	0.754716	0.351276	0.567896	0.1	0.57542	0.500998	0.1	0.230956	0.535701	0.1	0.1	1.67875	0.1	0.1	0.1	0.275149	0.489647	1.2159
ENSMUSG00000094113.7	5430401F13Rik	protein_coding	0.1	0.1	0.1	0.1	0.1	0.1	0.1	0.1	0.1	0.1	0.1	0.1	0.1	0.1	0.1	0.1	0.1	0.1	0.1	0.1	0.1	0.1	0.1	0.1	0.1	0.1	0.1	0.1	0.1	0.1	0.1	0.1	0.1	0.1	0.1	0.1
ENSMUSG00000094112.1	9330182O14Rik	protein_coding	0.1	0.1	0.1	0.1	0.1	0.1	0.1	0.1	0.1	0.1	0.1	0.1	0.1	0.1	0.1	0.1	0.1	0.1	0.1	0.1	0.1	0.1	0.1	0.1	0.1	0.1	0.1	0.1	0.1	0.1	0.1	0.1	0.1	0.1	0.1	0.1
ENSMUSG00000094107.1	Vmn2r47	protein_coding	0.1	0.1	0.1	0.1	0.1	0.1	0.1	0.1	0.1	0.1	0.1	0.1	0.1	0.1	0.1	0.1	0.1	0.1	0.1	0.1	0.1	0.1	0.1	0.1	0.1	0.1	0.1	0.1	0.1	0.1	0.1	0.1	0.1	0.1	0.1	0.1
ENSMUSG00000094105.7	Gm8922	protein_coding	0.1	0.1	0.1	0.1	0.1	0.1	0.1	0.1	0.1	0.1	0.1	0.1	0.1	0.1	0.1	0.1	0.1	0.1	0.1	0.1	0.1	0.1	0.1	0.1	0.1	0.1	0.1	0.1	0.1	0.1	0.1	0.1	0.1	0.1	0.1	0.1
ENSMUSG00000094104.1	Olfr495	protein_coding	0.1	0.1	0.1	0.1	0.1	0.1	0.1	0.1	0.1	0.1	0.1	0.1	0.1	0.1	0.1	0.1	0.1	0.1	0.1	0.1	0.1	0.1	0.1	0.1	0.1	0.1	0.1	0.1	0.1	0.1	0.1	0.1	0.1	0.1	0.1	0.1
ENSMUSG00000094103.1	1700047I17Rik2	protein_coding	0.1	0.1	0.1	0.1	0.1	0.1	0.1	0.1	0.1	0.1	0.1	0.1	0.121782	0.1	0.1	0.1	0.111119	0.1	0.1	0.1	0.1	0.1	0.1	0.1	0.252891	0.1	0.1	0.1	0.1	0.1	0.1	0.273645	0.1	0.1	0.1	0.1
ENSMUSG00000094098.1	Vmn2r44	protein_coding	0.1	0.1	0.1	0.1	0.1	0.1	0.1	0.1	0.1	0.1	0.1	0.1	0.1	0.1	0.1	0.1	0.1	0.1	0.1	0.1	0.1	0.1	0.1	0.1	0.1	0.1	0.1	0.1	0.1	0.1	0.1	0.1	0.1	0.1	0.1	0.1
ENSMUSG00000094085.1	Vmn1r114	protein_coding	0.1	0.1	0.1	0.1	0.1	0.1	0.1	0.1	0.1	0.1	0.1	0.1	0.1	0.1	0.1	0.1	0.1	0.1	0.1	0.1	0.1	0.1	0.1	0.1	0.1	0.1	0.1	0.1	0.1	0.1	0.1	0.1	0.1	0.1	0.1	0.1
ENSMUSG00000094084.2	Tdpoz1	protein_coding	0.1	0.1	0.1	0.1	0.1	0.1	0.1	0.1	0.1	0.1	0.1	0.1	0.1	0.1	0.1	0.1	0.1	0.1	0.1	0.1	0.1	0.1	0.1	0.1	0.1	0.1	0.1	0.1	0.1	0.1	0.1	0.1	0.1	0.1	0.1	0.1
ENSMUSG00000094083.1	Gm1604a	protein_coding	0.1	0.1	0.1	0.1	1.39314	1.21065	0.512059	0.633737	0.240217	0.203991	1.37506	0.92241	2.85388	18.2211	0.622501	0.124115	0.762319	1.80376	0.388132	1.18002	0.1	0.570495	0.929305	0.252212	0.1	1.39339	0.370963	0.1	1.28379	0.590772	0.1	0.1	0.1	0.801304	1.71961	1.08134
ENSMUSG00000094081.2	Gm20826	protein_coding	0.1	0.1	0.1	0.1	0.1	0.1	0.1	0.1	0.1	0.1	0.1	0.1	0.1	0.1	0.1	0.1	0.1	0.1	0.1	0.1	0.1	0.1	0.1	0.1	0.1	0.1	0.1	0.1	0.1	0.1	0.1	0.1	0.1	0.1	0.1	0.1
ENSMUSG00000094080.2	Olfr8	protein_coding	0.1	0.1	0.1	0.1	0.1	0.1	0.1	0.1	0.1	0.1	0.1	0.1	0.1	0.1	0.1	0.1	0.1	0.1	0.1	0.1	0.1	0.1	0.1	0.1	0.1	0.1	0.1	0.1	0.1	0.1	0.1	0.1	0.1	0.1	0.1	0.1
ENSMUSG00000094078.1	Vmn1r81	protein_coding	0.1	0.1	0.1	0.1	0.1	0.1	0.1	0.1	0.1	0.1	0.1	0.1	0.1	0.1	0.1	0.1	0.1	0.1	0.1	0.1	0.1	0.1	0.1	0.1	0.1	0.1	0.1	0.1	0.1	0.1	0.1	0.1	0.1	0.1	0.1	0.1
ENSMUSG00000094076.7	Gm4767	protein_coding	0.1	0.1	0.1	0.1	0.1	0.1	0.1	0.1	0.1	0.1	0.1	0.1	0.1	0.1	0.1	0.1	0.1	0.1	0.1	0.1	0.1	0.1	0.1	0.1	0.1	0.1	0.1	0.1	0.1	0.1	0.1	0.1	0.1	0.1	0.1	0.1
ENSMUSG00000094066.1	Fam205a2	protein_coding	0.1	0.1	0.1	0.1	0.1	0.1	0.1	0.1	0.1	0.1	0.1	0.1	0.1	0.1	0.1	0.1	0.1	0.1	0.1	0.1	0.1	0.1	0.1	0.1	0.1	0.1	0.1	0.1	0.1	0.1	0.1	0.1	0.1	0.1	0.1	0.1
ENSMUSG00000094065.1	Gm21541	protein_coding	0.1	0.1	0.1	0.1	0.1	0.1	0.1	0.1	0.1	0.1	0.1	0.1	0.1	0.1	0.1	0.1	0.1	0.1	0.1	0.1	0.1	0.1	0.1	0.1	0.1	0.1	0.1	0.1	0.1	0.1	0.1	0.1	0.1	0.1	0.1	0.1
ENSMUSG00000094063.1	Olfr638	protein_coding	0.1	0.1	0.1	0.1	0.1	0.1	0.1	0.1	0.1	0.1	0.1	0.1	0.1	0.1	0.1	0.1	0.1	0.1	0.1	0.1	0.1	0.1	0.1	0.1	0.1	0.1	0.1	0.1	0.1	0.1	0.1	0.1	0.1	0.1	0.1	0.1
ENSMUSG00000094053.2	Scgb2b7	protein_coding	0.1	0.1	0.1	0.1	0.1	0.1	0.1	0.1	0.1	0.1	0.1	0.1	0.1	0.1	0.1	0.1	0.1	0.1	0.1	0.1	0.1	0.1	0.1	0.1	0.1	0.1	0.1	0.1	0.1	0.1	0.1	0.1	0.1	0.1	0.1	0.1
ENSMUSG00000094052.2	Gm21118	protein_coding	0.1	0.1	0.1	0.1	0.1	0.1	0.1	0.1	0.1	0.1	0.1	0.1	0.1	0.1	0.1	0.1	0.1	0.1	0.1	0.1	0.1	0.1	0.1	0.1	0.1	0.1	0.1	0.1	0.1	0.1	0.1	0.1	0.1	0.1	0.1	0.1
ENSMUSG00000094044.1	Gm17584	protein_coding	0.1	0.1	0.1	0.1	0.1	0.1	0.1	0.1	0.1	0.1	0.1	0.1	0.1	0.1	0.1	0.1	0.1	0.1	0.1	0.1	0.1	0.1	0.1	0.1	0.1	0.1	0.1	0.1	0.1	0.1	0.1	0.1	0.1	0.1	0.1	0.1
ENSMUSG00000094043.2	Gm7971	protein_coding	0.1	0.1	0.1	0.1	0.1	0.1	0.1	0.1	0.1	0.1	0.1	0.1	0.1	0.1	0.1	0.1	0.1	0.1	0.1	0.1	0.1	0.1	0.1	0.1	0.1	0.1	0.1	0.1	0.1	0.1	0.1	0.1	0.1	0.1	0.1	0.1
ENSMUSG00000094036.1	Gm6465	protein_coding	0.1	0.1	0.1	0.1	0.1	0.1	0.1	0.1	0.1	0.1	0.1	0.1	0.1	0.1	0.1	0.1	0.1	0.1	0.1	0.1	0.1	0.1	0.1	0.1	0.1	0.1	0.1	0.1	0.1	0.1	0.1	0.1	0.1	0.1	0.1	0.1
ENSMUSG00000094035.1	Ldlrad2	protein_coding	0.1	0.1	0.1	0.1	0.1	0.1	0.1	0.1	0.1	0.1	0.1	0.1	0.1	0.1	0.1	0.1	0.1	0.1	0.1	0.1	0.1	0.1	0.1	0.1	0.1	0.1	0.1	0.1	0.1	0.1	0.1	0.1	0.1	0.1	0.1	0.1
ENSMUSG00000094030.1	Gm21833	protein_coding	6.3512	0.1	0.489233	0.203481	0.929861	1.11923	0.332652	0.442909	0.345874	0.250321	0.525145	1.03052	2.98161	3.20905	1.82409	1.56444	3.14105	1.54405	0.814387	0.133935	0.124259	0.193846	0.578343	2.17208	0.835849	1.35508	0.302475	0.675124	1.24043	1.32202	0.1	0.296757	0.13178	1.51699	0.300837	1.64769
ENSMUSG00000094027.1	Gm21762	protein_coding	0.1	0.1	0.1	0.1	0.1	0.1	0.1	0.1	0.1	0.1	0.1	0.1	0.1	0.1	0.1	0.1	0.1	0.1	0.149859	0.1	0.1	0.1	0.1	0.1	0.1	0.1	0.1	0.1	0.1	0.1	0.1	0.1	0.1	0.1	0.1	0.1
ENSMUSG00000094025.7	Gm8879	protein_coding	0.1	0.1	0.1	0.1	0.1	0.1	0.1	0.1	0.1	0.1	0.1	0.242116	0.1	0.1	0.1	0.1	0.1	0.1	0.1	0.1	0.1	0.1	0.1	0.1	0.1	0.1	0.1	0.1	0.1	0.1	0.1	0.1	0.1	0.1	0.1	0.1
ENSMUSG00000094024.1	Esp18	protein_coding	0.1	0.1	0.1	0.1	0.1	0.1	0.1	0.1	0.1	0.1	0.1	0.1	0.1	0.1	0.1	0.1	0.1	0.1	0.1	0.1	0.1	0.1	0.1	0.1	0.1	0.1	0.1	0.1	0.1	0.1	0.1	0.1	0.1	0.1	0.1	0.1
ENSMUSG00000094021.7	Gm3685	protein_coding	0.1	0.1	0.1	0.1	0.1	0.1	0.1	0.1	0.1	0.1	0.1	0.1	0.1	0.1	0.1	0.1	0.1	0.1	0.1	0.1	0.1	0.1	0.1	0.1	0.1	0.1	0.1	0.1	0.1	0.1	0.1	0.1	0.1	0.1	0.1	0.1
ENSMUSG00000094018.1	S100a2	protein_coding	0.1	0.1	0.1	0.1	0.1	0.1	0.1	0.1	0.1	0.1	0.1	0.1	0.1	0.1	0.1	0.1	0.1	0.1	0.1	0.1	0.1	0.1	0.1	0.1	0.1	0.1	0.1	0.1	0.1	0.1	0.1	0.1	0.1	0.1	0.1	0.1
ENSMUSG00000094012.1	Gm10024	protein_coding	0.1	0.1	0.1	0.1	0.1	0.1	0.1	0.1	0.1	0.1	0.1	0.1	0.1	0.1	0.1	0.1	0.1	0.1	0.1	0.1	0.1	0.1	0.1	0.1	0.1	0.1	0.1	0.1	0.1	0.1	0.1	0.1	0.1	0.1	0.1	0.1
ENSMUSG00000094011.1	Vmn1r94	protein_coding	0.1	0.1	0.1	0.1	0.1	0.1	0.1	0.1	0.1	0.1	0.1	0.1	0.1	0.1	0.1	0.1	0.1	0.1	0.1	0.1	0.1	0.1	0.1	0.1	0.1	0.1	0.1	0.1	0.1	0.1	0.1	0.1	0.1	0.1	0.1	0.1
ENSMUSG00000094010.1	Vmn1r119	protein_coding	0.1	0.1	0.1	0.1	0.1	0.1	0.1	0.1	0.1	0.1	0.1	0.1	0.1	0.1	0.1	0.1	0.1	0.1	0.1	0.1	0.1	0.1	0.1	0.1	0.1	0.1	0.1	0.1	0.1	0.1	0.1	0.1	0.1	0.1	0.1	0.1
ENSMUSG00000094004.7	Gm5128	protein_coding	0.1	0.1	0.1	0.1	0.1	0.1	0.1	0.1	0.1	0.1	0.1	0.1	0.1	0.1	0.1	0.1	0.1	0.1	0.1	0.1	0.1	0.1	0.1	0.1	0.1	0.1	0.1	0.1	0.1	0.1	0.1	0.1	0.1	0.1	0.1	0.1
ENSMUSG00000094001.1	Vmn1r122	protein_coding	0.1	0.1	0.1	0.1	0.1	0.1	0.1	0.1	0.1	0.1	0.1	0.1	0.1	0.1	0.1	0.1	0.1	0.1	0.1	0.1	0.1	0.1	0.1	0.1	0.1	0.1	0.1	0.1	0.1	0.1	0.1	0.1	0.1	0.1	0.1	0.1
ENSMUSG00000093996.1	Fam205a3	protein_coding	0.1	0.1	0.1	0.1	0.1	0.1	0.1	0.1	0.1	0.1	0.1	0.1	0.1	0.1	0.1	0.1	0.1	0.1	0.1	0.1	0.1	0.1	0.1	0.1	0.1	0.1	0.1	0.1	0.1	0.1	0.1	0.1	0.1	0.1	0.1	0.1
ENSMUSG00000093993.7	Gm20736	protein_coding	0.1	0.1	0.1	0.1	0.1	0.1	0.1	0.1	0.1	0.1	0.1	0.1	0.1	0.1	0.1	0.1	0.1	0.1	0.1	0.1	0.1	0.1	0.1	0.1	0.1	0.1	0.1	0.1	0.1	0.1	0.1	0.1	0.1	0.1	0.1	0.1
ENSMUSG00000093989.1	Rnasek	protein_coding	1.14853	0.961081	6.88509	1.53702	36.0466	42.3169	61.4715	10.8526	23.4582	2.4739	75.6565	57.6813	132.957	467.785	62.823	144.21	164.326	167.348	179.456	59.4814	164.919	43.4722	102.771	56.4976	59.2133	10.0316	86.3713	1.07764	65.0487	17.2012	0.122776	0.1	58.52	51.7353	3.2182	15.1042
ENSMUSG00000093987.7	Gm21704	protein_coding	0.1	0.1	0.1	0.1	0.1	0.1	0.1	0.1	0.1	0.1	0.1	0.1	0.1	0.1	0.1	0.1	0.1	0.1	0.1	0.1	0.1	0.1	0.1	0.1	0.1	0.1	0.1	0.1	0.1	0.1	0.1	0.1	0.1	0.1	0.1	0.1
ENSMUSG00000093986.1	Vmn1r120	protein_coding	0.1	0.1	0.1	0.1	0.1	0.1	0.1	0.1	0.1	0.1	0.1	0.1	0.1	0.1	0.1	0.1	0.1	0.1	0.1	0.1	0.1	0.1	0.1	0.1	0.1	0.1	0.1	0.1	0.1	0.1	0.1	0.1	0.1	0.1	0.1	0.1
ENSMUSG00000093985.7	Gm10406	protein_coding	0.1	0.1	0.1	0.1	0.1	0.1	0.1	0.1	0.1	0.1	0.1	0.1	0.1	0.1	0.1	0.1	0.1	0.1	0.1	0.1	0.1	0.1	0.1	0.1	0.1	0.1	0.1	0.1	0.1	0.1	0.1	0.1	0.1	0.1	0.1	0.1
ENSMUSG00000093980.1	Olfr493	protein_coding	0.1	0.1	0.1	0.1	0.1	0.1	0.1	0.1	0.1	0.1	0.1	0.1	0.1	0.1	0.1	0.1	0.1	0.1	0.1	0.1	0.1	0.1	0.1	0.1	0.1	0.1	0.1	0.1	0.1	0.1	0.1	0.1	0.1	0.1	0.1	0.1
ENSMUSG00000093979.7	Gm2237	protein_coding	0.1	0.1	0.1	0.1	0.1	0.1	0.1	0.402833	0.274998	0.1	0.1	0.435003	1.02394	0.1	0.415649	0.169209	0.370524	0.1	0.1	0.1	0.1	0.1	0.1	0.139768	0.1	0.1	0.1	0.1	0.29808	0.1	0.1	0.1	0.1	0.1	0.1	0.1
ENSMUSG00000093976.1	Gm8674	protein_coding	0.1	0.1	0.1	0.1	0.1	0.1	0.1	0.1	0.1	0.1	0.1	0.1	0.1	0.1	0.1	0.1	0.1	0.1	0.1	0.1	0.1	0.1	0.1	0.1	0.1	0.1	0.1	0.1	0.1	0.1	0.1	0.1	0.1	0.1	0.1	0.1
ENSMUSG00000093973.1	Mrgpra2a	protein_coding	0.1	0.1	0.1	0.1	0.1	0.1	0.1	0.1	0.1	0.1	0.1	0.1	0.1	0.1	0.1	0.1	0.1	0.1	0.1	0.1	0.1	0.1	0.1	0.1	0.1	0.1	0.1	0.1	0.1	0.1	0.1	0.1	0.1	0.1	0.1	0.1
ENSMUSG00000093968.1	Gm8165	protein_coding	0.1	0.1	0.1	0.1	0.1	0.1	0.1	0.1	0.1	0.1	0.1	0.1	0.1	0.1	0.1	0.1	0.1	0.1	0.1	0.1	0.1	0.1	0.1	0.1	0.1	0.1	0.1	0.1	0.1	0.1	0.1	0.1	0.1	0.1	0.1	0.1
ENSMUSG00000093962.7	Gm11756	protein_coding	0.1	0.1	0.1	0.1	0.1	0.1	0.1	0.1	0.1	0.1	0.1	0.1	0.1	0.1	0.1	0.1	0.1	0.1	0.1	0.1	0.1	0.1	0.1	0.1	0.1	0.1	0.1	0.1	0.1	0.1	0.1	0.1	0.1	0.1	0.1	0.1
ENSMUSG00000093957.1	Esp3	protein_coding	0.1	0.1	0.1	0.1	0.1	0.1	0.1	0.1	0.1	0.1	0.1	0.1	0.1	0.1	0.1	0.1	0.1	0.1	0.1	0.1	0.1	0.1	0.1	0.1	0.1	0.1	0.1	0.1	0.1	0.1	0.1	0.1	0.1	0.1	0.1	0.1
ENSMUSG00000093954.8	Gm16867	protein_coding	0.1	0.1	0.1	0.1	0.1	0.1	0.1	0.1	0.1	0.1	0.159263	0.1	0.254354	0.1	0.1	0.1	0.1	0.169058	0.12903	0.1	0.1	0.1	0.1	0.1	0.1	0.1	0.1	0.1	0.256582	0.1	0.1	0.1	0.1	0.1	0.1	0.1
ENSMUSG00000093950.2	Gm20823	protein_coding	0.1	0.1	0.1	0.1	0.1	0.1	0.1	0.1	0.1	0.1	0.1	0.1	0.1	0.1	0.1	0.1	0.1	0.1	0.1	0.1	0.1	0.1	0.1	0.1	0.1	0.1	0.1	0.1	0.1	0.1	0.1	0.1	0.1	0.1	0.1	0.1
ENSMUSG00000093948.7	Gm10378	protein_coding	0.1	0.1	0.1	0.1	0.1	0.1	0.1	0.1	0.1	0.1	0.1	0.1	0.1	0.1	0.1	0.1	0.1	0.1	0.1	0.1	0.1	0.1	0.1	0.1	0.1	0.1	0.1	0.1	0.1	0.1	0.1	0.1	0.1	0.1	0.1	0.1
ENSMUSG00000093945.1	Gm3543	protein_coding	0.1	0.1	0.1	0.1	0.1	0.1	0.1	0.1	0.1	0.1	0.1	0.1	0.1	0.1	0.1	0.1	0.1	0.1	0.1	0.1	0.1	0.1	0.1	0.1	0.1	0.1	0.1	0.1	0.1	0.1	0.1	0.1	0.1	0.1	0.1	0.1
ENSMUSG00000093942.1	Olfr46	protein_coding	0.1	0.1	0.1	0.1	0.1	0.1	0.1	0.1	0.1	0.1	0.1	0.1	0.1	0.1	0.1	0.1	0.1	0.1	0.1	0.1	0.1	0.1	0.1	0.1	0.1	0.1	0.1	0.1	0.1	0.1	0.1	0.1	0.1	0.1	0.1	0.1
ENSMUSG00000093941.1	Vmn1r131	protein_coding	0.1	0.1	0.1	0.1	0.1	0.1	0.1	0.1	0.1	0.1	0.1	0.1	0.1	0.1	0.1	0.1	0.1	0.1	0.1	0.1	0.1	0.1	0.1	0.1	0.1	0.1	0.1	0.1	0.1	0.1	0.1	0.1	0.1	0.1	0.1	0.1
ENSMUSG00000093938.2	Evi2b	protein_coding	0.262165	0.1	0.1	0.164481	1.04421	0.615053	1.44371	0.879172	0.173598	0.408076	0.1	0.180255	7.55592	0.1	0.686026	1.54598	2.40531	0.1	0.648615	0.491408	0.1	0.613371	0.727683	0.750822	0.231383	0.209293	0.1	0.1	0.21368	0.1	0.1	3.88089	0.1	1.15073	1.6097	0.101349
ENSMUSG00000093934.1	Olfr971	protein_coding	0.1	0.1	0.1	0.1	0.1	0.1	0.1	0.1	0.1	0.1	0.1	0.1	0.1	0.1	0.1	0.1	0.1	0.1	0.1	0.1	0.1	0.1	0.1	0.1	0.1	0.1	0.1	0.1	0.1	0.1	0.1	0.1	0.1	0.1	0.1	0.1
ENSMUSG00000093931.2	Amy2a3	protein_coding	0.1	0.1	0.1	0.1	0.1	0.1	0.1	0.1	0.1	0.1	0.1	0.1	0.1	0.1	0.1	0.1	0.1	0.1	0.1	0.1	0.1	0.1	0.1	0.1	0.1	0.1	0.1	0.1	0.1	0.1	0.1	0.1	0.1	0.1	0.1	0.1
ENSMUSG00000093930.1	Hmgcs1	protein_coding	0.777891	0.434363	5.53881	1.75628	4.61145	2.50035	13.3297	7.74359	7.13992	1.56434	16.9477	15.3493	12.1052	38.6261	17.3369	17.454	19.4051	15.3324	13.727	11.1685	20.5723	17.4854	22.126	11.9633	12.8398	24.9663	21.9826	1.38901	10.2129	14.0789	2.40232	2.66515	8.3516	15.0916	8.95433	9.96368
ENSMUSG00000093927.2	Gm20918	protein_coding	0.1	0.1	0.1	0.1	0.1	0.1	0.1	0.1	0.1	0.1	0.1	0.1	0.1	0.1	0.1	0.1	0.1	0.1	0.1	0.1	0.1	0.1	0.1	0.1	0.1	0.1	0.1	0.1	0.1	0.1	0.1	0.1	0.1	0.1	0.1	0.1
ENSMUSG00000093926.1	Gm17027	protein_coding	0.1	0.1	0.1	0.1	0.1	0.1	0.1	0.1	0.1	0.1	0.1	0.1	0.1	0.1	0.1	0.1	0.1	0.1	0.1	0.1	0.1	0.1	0.1	0.1	0.1	0.1	0.1	0.1	0.1	0.1	0.1	0.1	0.1	0.1	0.1	0.1
ENSMUSG00000093923.7	Gm5935	protein_coding	0.1	0.1	0.1	0.1	0.1	0.1	0.1	0.1	0.1	0.1	0.1	0.1	0.1	0.1	0.1	0.1	0.1	0.1	0.1	0.1	0.1	0.1	0.1	0.1	0.1	0.1	0.1	0.1	0.1	0.1	0.1	0.1	0.1	0.1	0.1	0.1
ENSMUSG00000093922.1	Rpl36-ps4	protein_coding	0.1	0.1	0.1	0.1	0.1	0.1	0.1	0.1	0.1	0.1	0.1	0.1	0.1	0.1	0.1	0.1	0.1	0.1	0.1	0.1	0.1	0.1	0.1	0.1	0.1	0.1	0.1	0.1	0.1	0.1	0.1	0.1	0.1	0.1	0.1	0.1
ENSMUSG00000093920.1	Olfr463	protein_coding	0.1	0.1	0.1	0.1	0.1	0.1	0.1	0.1	0.1	0.1	0.1	0.1	0.1	0.1	0.1	0.1	0.1	0.1	0.1	0.1	0.1	0.1	0.1	0.1	0.1	0.1	0.1	0.1	0.1	0.1	0.1	0.1	0.1	0.1	0.1	0.1
ENSMUSG00000093918.7	Gm21677	protein_coding	0.1	0.1	0.1	0.1	0.1	0.1	0.1	0.1	0.1	0.1	0.1	0.1	0.1	0.1	0.1	0.1	0.1	0.1	0.1	0.1	0.1	0.1	0.1	0.1	0.1	0.1	0.1	0.1	0.1	0.1	0.1	0.1	0.1	0.1	0.1	0.1
ENSMUSG00000093917.1	Gm8660	protein_coding	0.1	0.1	0.1	0.1	0.1	0.1	0.1	0.1	0.1	0.1	0.1	0.1	0.1	0.1	0.1	0.1	0.1	0.1	0.1	0.1	0.1	0.1	0.1	0.1	0.1	0.1	0.1	0.1	0.1	0.1	0.1	0.1	0.1	0.1	0.1	0.1
ENSMUSG00000093916.1	Gm379	protein_coding	0.1	0.1	0.1	0.1	0.1	0.1	0.1	0.1	0.1	0.1	0.1	0.1	0.1	0.1	0.1	0.1	0.1	0.1	0.1	0.1	0.1	0.1	0.1	0.1	0.1	0.1	0.1	0.1	0.1	0.1	0.1	0.1	0.1	0.1	0.1	0.1
ENSMUSG00000093910.1	Zfp853	protein_coding	0.1	0.1	0.119219	0.1	0.1	0.1	0.133861	0.1	0.1	0.1	0.118078	0.1	0.1	0.1	0.1	0.1	0.292255	0.1	0.1	0.1	0.1	0.1	0.1	0.1	0.1	0.1	0.1	0.1	0.1	0.1	0.1	0.1	0.1	0.1	0.1	0.1
ENSMUSG00000093908.1	Gm5784	protein_coding	0.1	0.1	0.1	0.1	0.1	0.1	0.1	0.1	0.1	0.1	0.1	0.376284	0.479415	0.1	0.486794	0.274413	0.369446	0.1	0.1	0.1	0.1	0.312272	0.1	0.230333	0.1	0.302157	0.1	0.1	0.1	0.794173	0.1	0.1	0.263256	0.1	0.1	0.183388
ENSMUSG00000093904.1	Tomm20	protein_coding	0.660087	0.71496	3.16338	1.18536	3.85338	3.43562	2.88239	2.5419	2.81946	1.76169	3.15512	3.29461	3.42112	1.08046	4.26663	5.27868	6.17466	3.52549	4.87009	3.32081	5.06934	4.24606	6.13085	3.47635	2.71156	1.68459	3.66123	0.1	2.66298	2.70661	0.374044	0.984486	4.09112	2.90264	1.02867	2.51082
ENSMUSG00000093903.6	Gm21454	protein_coding	0.1	0.1	0.1	0.1	0.1	0.1	0.1	0.1	0.1	0.1	0.1	0.1	0.1	0.1	0.1	0.1	0.1	0.1	0.1	0.1	0.1	0.1	0.1	0.1	0.1	0.1	0.1	0.1	0.1	0.1	0.1	0.1	0.1	0.1	0.1	0.1
ENSMUSG00000093901.1	Olfr893	protein_coding	0.1	0.1	0.1	0.1	0.1	0.1	0.1	0.1	0.1	0.1	0.1	0.1	0.1	0.1	0.1	0.1	0.1	0.1	0.1	0.1	0.1	0.1	0.1	0.1	0.1	0.1	0.1	0.1	0.1	0.1	0.1	0.1	0.1	0.1	0.1	0.1
ENSMUSG00000093898.2	Gm3629	protein_coding	0.1	0.1	0.1	0.1	0.1	0.1	0.1	0.1	0.1	0.1	0.1	0.1	0.1	0.1	0.1	0.1	0.1	0.1	0.1	0.1	0.1	0.1	0.1	0.1	0.1	0.1	0.1	0.1	0.1	0.1	0.1	0.1	0.1	0.1	0.1	0.1
ENSMUSG00000093895.7	Gm21865	protein_coding	0.1	0.1	0.1	0.1	0.1	0.1	0.1	0.1	0.1	0.1	0.1	0.1	0.1	0.1	0.1	0.1	0.1	0.1	0.1	0.1	0.1	0.1	0.1	0.1	0.1	0.1	0.1	0.1	0.1	0.1	0.1	0.1	0.1	0.1	0.1	0.1
ENSMUSG00000093890.1	Vmn1r127	protein_coding	0.1	0.1	0.1	0.1	0.1	0.1	0.1	0.1	0.1	0.1	0.1	0.1	0.1	0.1	0.1	0.1	0.1	0.1	0.1	0.1	0.1	0.1	0.1	0.1	0.1	0.1	0.1	0.1	0.1	0.1	0.1	0.1	0.1	0.1	0.1	0.1
ENSMUSG00000093887.8	Gm3033	protein_coding	0.1	0.1	0.1	0.1	0.1	0.1	0.1	0.1	0.1	0.1	0.1	0.1	0.1	0.1	0.1	0.1	0.1	0.1	0.1	0.1	0.1	0.1	0.1	0.1	0.1	0.1	0.1	0.1	0.1	0.1	0.1	0.1	0.1	0.1	0.1	0.1
ENSMUSG00000093884.1	Olfr239	protein_coding	0.1	0.1	0.1	0.1	0.1	0.1	0.1	0.1	0.1	0.1	0.24243	0.1	0.1	0.1	0.1	0.1	0.1	0.1	0.1	0.1	0.1	0.1	0.1	0.1	0.1	0.916162	0.1	0.1	0.1	0.256735	0.1	0.1	0.1	0.1	0.1	0.1
ENSMUSG00000093883.1	Gm21866	protein_coding	0.1	0.1	0.1	0.1	0.1	0.1	0.1	0.1	0.1	0.1	0.1	0.1	0.1	0.1	0.1	0.1	0.1	0.1	0.1	0.1	0.1	0.1	0.1	0.1	0.1	0.1	0.1	0.1	0.1	0.1	0.1	0.1	0.1	0.1	0.1	0.1
ENSMUSG00000093877.2	Olfr1348	protein_coding	0.1	0.1	0.1	0.1	0.1	0.1	0.332266	0.1	0.1	0.1	0.1	0.1	0.1	0.1	0.1	0.1	0.1	0.1	0.1	0.1	0.1	0.1	0.1	0.1	0.1	0.1	0.1	0.1	0.1	0.1	0.1	0.1	0.1	0.1	0.1	0.1
ENSMUSG00000093871.1	Gm4187	protein_coding	0.1	0.1	0.1	0.1	0.1	0.1	0.1	0.1	0.1	0.1	0.1	0.1	0.1	0.1	0.1	0.1	0.1	0.1	0.1	0.1	0.1	0.1	0.1	0.1	0.1	0.1	0.1	0.1	0.1	0.1	0.1	0.1	0.1	0.1	0.1	0.1
ENSMUSG00000093868.2	Gm20809	protein_coding	0.1	0.1	0.1	0.1	0.1	0.1	0.1	0.1	0.1	0.1	0.1	0.1	0.1	0.1	0.1	0.1	0.1	0.1	0.1	0.1	0.1	0.1	0.1	0.1	0.1	0.1	0.1	0.1	0.1	0.1	0.1	0.1	0.1	0.1	0.1	0.1
ENSMUSG00000093866.2	Olfr802	protein_coding	0.1	0.1	0.1	0.1	0.1	0.1	0.1	0.1	0.1	0.1	0.1	0.1	0.1	0.1	0.1	0.1	0.1	0.1	0.1	0.1	0.1	0.1	0.1	0.1	0.1	0.1	0.1	0.1	0.1	0.1	0.1	0.1	0.1	0.1	0.1	0.1
ENSMUSG00000093865.7	Lrit3	protein_coding	0.1	0.1	0.1	0.1	0.1	0.1	0.1	0.1	0.1	0.1	0.1	0.1	0.1	0.1	0.1	0.1	0.1	0.1	0.1	0.1	0.1	0.1	0.1	0.1	0.1	0.1	0.1	0.1	0.1	0.1	0.1	0.1	0.1	0.1	0.1	0.1
ENSMUSG00000093863.1	Gm7954	protein_coding	0.1	0.1	0.1	0.1	0.1	0.1	0.1	0.1	0.1	0.1	0.1	0.1	0.1	0.1	0.1	0.1	0.1	0.1	0.1	0.1	0.1	0.1	0.1	0.1	0.1	0.1	0.1	0.1	0.1	0.1	0.1	0.1	0.1	0.1	0.1	0.1
ENSMUSG00000093862.1	Gm5117	protein_coding	0.1	0.1	0.1	0.1	0.1	0.1	0.1	0.1	0.1	0.1	0.1	0.1	0.1	0.1	0.1	0.1	0.1	0.1	0.1	0.1	0.1	0.1	0.120795	0.1	0.1	0.1	0.1	0.1	0.1	0.1	0.1	0.1	0.1	0.1	0.1	0.1
ENSMUSG00000093857.1	Gm21645	protein_coding	0.1	0.1	0.1	0.1	0.1	0.1	0.1	0.1	0.1	0.1	0.1	0.1	0.1	0.1	0.1	0.1	0.1	0.1	0.1	0.1	0.1	0.1	0.1	0.1	0.1	0.1	0.1	0.1	0.1	0.1	0.1	0.1	0.1	0.1	0.1	0.1
ENSMUSG00000093853.1	Vmn1r151	protein_coding	0.1	0.1	0.1	0.1	0.1	0.1	0.1	0.1	0.1	0.1	0.1	0.1	0.1	0.1	0.1	0.1	0.1	0.1	0.1	0.1	0.1	0.1	0.1	0.1	0.1	0.1	0.1	0.1	0.1	0.1	0.1	0.1	0.1	0.1	0.1	0.1
ENSMUSG00000093848.2	Gm20865	protein_coding	0.1	0.1	0.1	0.1	0.1	0.1	0.1	0.1	0.1	0.1	0.1	0.1	0.1	0.1	0.1	0.1	0.1	0.1	0.1	0.1	0.1	0.1	0.1	0.1	0.1	0.1	0.1	0.1	0.1	0.1	0.1	0.1	0.1	0.1	0.1	0.1
ENSMUSG00000093847.1	Gm5039	protein_coding	0.1	0.1	0.1	0.1	0.1	0.1	0.1	0.1	0.1	0.1	0.1	0.1	0.1	0.1	0.1	0.1	0.1	0.1	0.1	0.1	0.1	0.1	0.1	0.1	0.1	0.1	0.1	0.1	0.1	0.1	0.1	0.1	0.1	0.1	0.1	0.1
ENSMUSG00000093844.1	Gm16381	protein_coding	0.1	0.1	0.1	0.1	0.1	0.1	0.1	0.1	0.1	0.1	0.1	0.1	0.1	0.1	0.1	0.1	0.1	0.1	0.1	0.1	0.1	0.1	0.1	0.1	0.1	0.1	0.1	0.1	0.1	0.1	0.1	0.1	0.1	0.1	0.1	0.1
ENSMUSG00000093839.1	Olfr462	protein_coding	0.1	0.1	0.1	0.1	0.1	0.1	0.1	0.1	0.1	0.1	0.1	0.1	0.1	0.1	0.1	0.1	0.1	0.1	0.1	0.1	0.1	0.1	0.1	0.1	0.1	0.1	0.1	0.1	0.1	0.1	0.1	0.1	0.1	0.1	0.1	0.1
ENSMUSG00000093833.1	Gm7970	protein_coding	0.1	0.1	0.1	0.1	0.1	0.1	0.1	0.1	0.1	0.1	0.1	0.1	0.1	0.1	0.1	0.1	0.1	0.1	0.1	0.1	0.1	0.1	0.1	0.1	0.1	0.1	0.1	0.1	0.1	0.1	0.1	0.1	0.1	0.1	0.1	0.1
ENSMUSG00000093825.2	Olfr723	protein_coding	0.1	0.1	0.1	0.1	0.1	0.1	0.1	0.1	0.1	0.1	0.1	0.1	0.1	0.1	0.1	0.1	0.1	0.1	0.1	0.1	0.1	0.1	0.1	0.1	0.1	0.1	0.1	0.1	0.1	0.1	0.1	0.1	0.1	0.1	0.1	0.1
ENSMUSG00000093820.1	Vmn2r21	protein_coding	0.1	0.1	0.1	0.1	0.1	0.1	0.1	0.1	0.1	0.1	0.1	0.1	0.1	0.1	0.1	0.1	0.1	0.1	0.1	0.1	0.1	0.1	0.1	0.1	0.1	0.1	0.1	0.1	0.1	0.1	0.1	0.1	0.1	0.1	0.1	0.1
ENSMUSG00000093814.1	Gm9637	protein_coding	0.1	0.1	0.1	0.1	0.1	0.1	0.1	0.1	0.1	0.1	0.1	0.1	0.1	0.1	0.1	0.1	0.1	0.1	0.1	0.1	0.1	0.1	0.1	0.1	0.1	0.1	0.1	0.1	0.1	0.1	0.1	0.1	0.1	0.1	0.1	0.1
ENSMUSG00000093812.1	Gm5627	protein_coding	0.1	0.1	0.1	0.1	0.1	0.1	0.1	0.1	0.1	0.1	0.1	0.1	0.1	0.1	0.1	0.1	0.1	0.1	0.1	0.1	0.1	0.1	0.1	0.1	0.1	0.1	0.1	0.1	0.1	0.1	0.1	0.1	0.1	0.1	0.1	0.1
ENSMUSG00000093808.1	Olfr490	protein_coding	0.1	0.1	0.1	0.1	0.1	0.1	0.1	0.1	0.1	0.1	0.1	0.1	0.1	0.1	0.1	0.1	0.1	0.1	0.1	0.1	0.1	0.1	0.1	0.1	0.1	0.1	0.1	0.1	0.1	0.1	0.1	0.1	0.1	0.1	0.1	0.1
ENSMUSG00000093806.1	Asmt	protein_coding	0.1	0.1	0.1	0.1	0.1	0.1	0.1	0.1	0.1	0.1	0.1	0.1	0.1	0.1	0.1	0.1	0.1	0.1	0.1	0.1	0.1	0.1	0.1	0.1	0.1	0.1	0.1	0.1	0.1	0.1	0.1	0.1	0.1	0.1	0.1	0.1
ENSMUSG00000093805.7	Gm9994	protein_coding	0.1	0.1	0.1	0.1	0.1	0.1	0.1	0.1	0.1	0.1	0.1	0.1	0.1	0.1	0.1	0.1	0.1	0.1	0.1	0.1	0.1	0.1	0.1	0.1	0.1	0.1	0.1	0.1	0.1	0.1	0.1	0.1	0.1	0.1	0.1	0.1
ENSMUSG00000093804.1	Olfr1303	protein_coding	0.1	0.1	0.1	0.1	0.1	0.1	0.1	0.1	0.1	0.1	0.1	0.1	0.1	0.1	0.1	0.1	0.1	0.1	0.1	0.1	0.1	0.1	0.1	0.1	0.1	0.1	0.1	0.1	0.1	0.1	0.1	0.1	0.1	0.1	0.1	0.1
ENSMUSG00000093803.2	Ppp2r3d	protein_coding	0.1	0.1	0.1	0.1	0.1	0.1	0.1	0.103668	0.1	0.1	0.145928	2.00398	2.34597	0.1	0.177152	0.1	0.865286	0.1	1.61817	0.1	0.1	0.1	0.149017	0.1	0.136405	0.1	0.1	0.1	0.573833	0.1	0.1	0.1	0.1	0.1	0.1	0.1
ENSMUSG00000093795.1	Gm9476	protein_coding	0.1	0.1	0.1	0.1	0.1	0.1	0.1	0.1	0.1	0.1	0.1	0.1	0.1	0.1	0.1	0.1	0.1	0.1	0.1	0.1	0.1	0.1	0.1	0.1	0.1	0.1	0.1	0.1	0.1	0.1	0.1	0.1	0.1	0.1	0.1	0.1
ENSMUSG00000093789.2	Methig1	protein_coding	0.1	0.1	0.1	0.1	0.1	0.1	0.1	0.1	0.1	0.1	0.1	0.1	0.1	0.1	0.1	0.1	0.1	0.1	0.1	0.1	0.1	0.1	0.1	0.1	0.1	0.1	0.1	0.1	0.1	0.1	0.1	0.1	0.1	0.1	0.1	0.1
ENSMUSG00000093785.1	Vmn1r10	protein_coding	0.1	0.1	0.1	0.1	0.1	0.1	0.1	0.1	0.1	0.1	0.1	0.1	0.1	0.1	0.1	0.1	0.1	0.1	0.1	0.1	0.1	0.1	0.1	0.1	0.1	0.1	0.1	0.1	0.1	0.1	0.1	0.1	0.1	0.1	0.1	0.1
ENSMUSG00000093769.3	Hist2h3c1	protein_coding	0.229647	0.246	0.1	0.1	0.707597	1.73012	2.70314	0.1	0.985339	0.967282	3.31938	1.13989	1.05184	0.1	1.63581	6.68964	0.73416	0.1	0.1	1.95388	3.45589	0.1	0.1	4.13814	0.239503	0.510701	0.1	0.1	2.83249	0.441521	6.10576	0.1	2.08639	0.675444	3.81754	0.578605
ENSMUSG00000093764.1	Vmn1r36	protein_coding	0.1	0.1	0.1	0.1	0.1	0.1	0.1	0.1	0.1	0.1	0.1	0.1	0.1	0.1	0.1	0.1	0.1	0.1	0.1	0.1	0.1	0.1	0.1	0.1	0.1	0.1	0.1	0.1	0.1	0.1	0.1	0.1	0.1	0.1	0.1	0.1
ENSMUSG00000093755.1	Vmn1r39	protein_coding	0.1	0.1	0.1	0.1	0.1	0.1	0.1	0.1	0.1	0.1	0.1	0.1	0.1	0.1	0.1	0.1	0.1	0.1	0.1	0.1	0.1	0.1	0.1	0.1	0.1	0.1	0.1	0.1	0.1	0.1	0.1	0.1	0.1	0.1	0.1	0.1
ENSMUSG00000093701.7	Gm21970	protein_coding	0.1	0.371891	0.1	0.1	0.1	0.1	0.347141	0.1	0.1	0.1	0.1	0.859767	0.1	0.1	0.1	0.1	0.1	0.211306	0.1	0.1	0.274603	0.1	0.1	0.1	0.1	2.27331	0.85023	1.11039	0.1	0.1	0.1	0.1	0.1	0.1	0.1	0.1
ENSMUSG00000093696.1	Vmn1r7	protein_coding	0.1	0.1	0.1	0.1	0.1	0.1	0.1	0.1	0.1	0.1	0.1	0.1	0.1	0.1	0.1	0.1	0.1	0.1	0.1	0.1	0.1	0.1	0.1	0.1	0.1	0.1	0.1	0.1	0.1	0.1	0.1	0.1	0.1	0.1	0.1	0.1
ENSMUSG00000093692.1	Vmn1r14	protein_coding	0.1	0.1	0.1	0.1	0.1	0.1	0.1	0.1	0.1	0.1	0.1	0.1	0.1	0.1	0.1	0.1	0.1	0.1	0.1	0.1	0.1	0.1	0.1	0.1	0.1	0.1	0.1	0.1	0.1	0.1	0.1	0.1	0.1	0.1	0.1	0.1
ENSMUSG00000093679.1	Vmn1r20	protein_coding	0.1	0.1	0.1	0.1	0.1	0.1	0.1	0.1	0.1	0.1	0.1	0.1	0.1	0.1	0.1	0.1	0.1	0.1	0.1	0.1	0.1	0.1	0.1	0.1	0.1	0.1	0.1	0.1	0.1	0.1	0.1	0.1	0.1	0.1	0.1	0.1
ENSMUSG00000093674.7	Rpl41	protein_coding	24.2095	27.2688	76.0308	59.6843	91.2912	121.69	158.488	55.8838	125.751	51.8551	276.496	226.199	220.745	158.454	353.456	386.516	336.248	280.317	360.384	152.403	368.949	216.47	263.951	118.483	137.306	134.28	240.057	64.1825	119.572	108.817	10.6393	27.3039	80.574	52.9714	49.7335	44.4483
ENSMUSG00000093668.3	Pou5f2	protein_coding	0.1	0.1	0.1	0.1	0.1	0.145033	0.1	0.1	0.1	0.1	0.118609	0.730617	0.15699	0.1	0.144185	0.454058	0.343353	0.18107	0.1	0.1	0.999997	0.1	0.1	0.127955	0.1	0.1	0.1	0.1	0.17654	0.1	0.1	0.1	0.1	0.1	0.1	0.1
ENSMUSG00000093661.1	Eif4e3	protein_coding	0.129825	0.1	0.305853	0.1	0.515771	0.1	0.456079	0.1	0.707796	0.393958	0.650297	0.291241	3.24746	0.1	0.704733	0.188351	0.956876	0.980044	1.85752	0.833121	0.462229	0.569584	1.00994	0.574565	5.71521	1.21579	0.1	0.1	0.493184	0.313143	0.1	0.437054	0.1	2.23454	0.1	0.107647
ENSMUSG00000093635.1	Vmn1r11	protein_coding	0.1	0.1	0.1	0.1	0.1	0.1	0.1	0.1	0.1	0.1	0.1	0.1	0.1	0.1	0.1	0.1	0.1	0.1	0.1	0.1	0.1	0.1	0.1	0.1	0.1	0.1	0.1	0.1	0.1	0.1	0.1	0.1	0.1	0.1	0.1	0.1
ENSMUSG00000093632.1	Vmn1r38	protein_coding	0.1	0.1	0.1	0.1	0.1	0.1	0.1	0.1	0.1	0.1	0.1	0.1	0.1	0.1	0.1	0.1	0.1	0.1	0.1	0.1	0.1	0.1	0.1	0.1	0.1	0.1	0.1	0.1	0.1	0.1	0.1	0.1	0.1	0.1	0.1	0.1
ENSMUSG00000093626.1	Gm20654	protein_coding	0.1	0.1	0.1	0.1	0.1	0.1	0.1	0.1	0.1	0.1	0.1	0.1	0.1	0.1	0.1	0.1	0.1	0.1	0.1	0.1	0.1	0.1	0.1	0.1	0.1	0.1	0.1	0.1	0.1	0.1	0.1	0.1	0.1	0.1	0.1	0.1
ENSMUSG00000093575.1	Gm20695	protein_coding	0.1	0.1	0.1	0.1	0.1	0.1	0.564046	0.5202	0.1	0.1	0.1	0.1	0.1	0.1	0.1	0.499457	0.1	0.1	0.1	0.1	0.1	0.1	0.16357	0.1	0.1	0.1	0.1	0.1	0.1	0.1	0.1	1.28556	0.1	0.240682	0.1	0.1
ENSMUSG00000093574.1	Gm20671	protein_coding	0.1	0.1	0.60635	0.1	0.1	0.1	0.48036	0.1	0.1	0.334803	1.16383	0.1	0.306872	0.1	0.1	0.1	0.1	2.29867	0.491469	0.1	0.1	0.1	0.1	0.1	0.602639	0.1	0.1	0.1	0.1	1.29281	0.1	0.1	0.1	0.1	5.95181	0.1
ENSMUSG00000093550.7	Higd1c	protein_coding	0.1	0.1	0.1	0.1	0.1	0.1	0.1	0.1	0.1	0.1	0.1	0.1	0.1	0.1	0.1	0.1	0.1	0.1	0.1	0.1	0.1	0.1	0.1	0.1	0.1	0.1	0.1	0.1	0.1	0.1	0.1	0.1	0.1	0.1	0.1	0.1
ENSMUSG00000093536.7	Smim17	protein_coding	0.106332	0.112503	0.1	0.1	0.1	0.1	0.30548	0.1	0.1	0.1	0.1	0.183543	0.1	0.1	0.1	0.1	0.1	0.1	0.1	0.1	0.505314	0.1	0.1	0.1	0.1	0.1	0.259283	0.1	0.20687	0.1	0.1	0.1	0.1	0.1	0.1	0.1
ENSMUSG00000093523.1	Vmn1r16	protein_coding	0.1	0.1	0.1	0.1	0.1	0.1	0.1	0.1	0.1	0.1	0.1	0.1	0.1	0.1	0.1	0.1	0.1	0.1	0.1	0.1	0.1	0.1	0.1	0.1	0.1	0.1	0.1	0.1	0.1	0.1	0.1	0.1	0.1	0.1	0.1	0.1
ENSMUSG00000093501.1	Vmn1r22	protein_coding	0.1	0.1	0.1	0.1	0.1	0.1	0.1	0.1	0.1	0.1	0.1	0.1	0.1	0.1	0.1	0.1	0.1	0.1	0.1	0.1	0.1	0.1	0.1	0.1	0.1	0.1	0.1	0.1	0.1	0.1	0.1	0.1	0.1	0.1	0.1	0.1
ENSMUSG00000093485.1	Gm20708	protein_coding	0.1	0.1	0.1	0.1	0.1	0.1	0.1	0.1	0.1	0.1	0.257753	0.1	0.1	0.1	0.1	0.1	0.560056	0.1	0.1	0.1	0.1	0.1	0.1	0.1	0.1	0.1	0.1	0.1	0.1	0.1	0.1	0.1	0.1	0.1	0.1	0.1
ENSMUSG00000093451.1	Vmn1r24	protein_coding	0.1	0.1	0.1	0.1	0.1	0.1	0.1	0.1	0.1	0.1	0.1	0.1	0.1	0.1	0.1	0.1	0.1	0.1	0.1	0.1	0.1	0.1	0.1	0.1	0.1	0.1	0.1	0.1	0.1	0.1	0.1	0.1	0.1	0.1	0.1	0.1
ENSMUSG00000093445.7	Lrch4	protein_coding	0.411141	0.1	1.65659	0.1	1.74394	1.01476	4.15269	2.3761	1.17977	0.1	1.01282	6.08631	32.7772	1.39027	17.7635	12.4632	15.0883	3.91934	4.28704	4.53433	2.88805	2.72445	7.29824	1.42845	0.258384	1.97024	4.35804	0.1	11.2887	6.5737	0.906368	0.1	0.248729	0.465606	0.1	0.1
ENSMUSG00000093411.1	Vmn1r17	protein_coding	0.1	0.1	0.1	0.1	0.1	0.1	0.1	0.1	0.1	0.1	0.1	0.1	0.1	0.1	0.1	0.1	0.1	0.1	0.1	0.1	0.1	0.1	0.1	0.1	0.1	0.1	0.1	0.1	0.1	0.1	0.1	0.1	0.1	0.1	0.1	0.1
ENSMUSG00000093379.7	Vmn1r31	protein_coding	0.1	0.1	0.1	0.1	0.1	0.1	0.1	0.1	0.1	0.1	0.1	0.1	0.1	0.1	0.1	0.1	0.1	0.1	0.1	0.1	0.1	0.1	0.1	0.1	0.1	0.1	0.1	0.1	0.1	0.1	0.1	0.1	0.1	0.1	0.1	0.1
ENSMUSG00000093376.1	Vmn1r23	protein_coding	0.1	0.1	0.1	0.1	0.1	0.1	0.1	0.1	0.1	0.1	0.1	0.1	0.1	0.1	0.1	0.1	0.1	0.1	0.1	0.1	0.1	0.1	0.1	0.1	0.1	0.1	0.1	0.1	0.1	0.1	0.1	0.1	0.1	0.1	0.1	0.1
ENSMUSG00000092622.8	Khdc3	protein_coding	0.1	0.1	0.1	0.1	0.1	0.1	0.1	0.1	0.1	0.1	0.1	0.192026	0.1	0.1	0.1	0.1	0.1	0.1	0.1	0.1	0.1	0.1	0.1	0.1	0.1	0.1	0.1	0.1	0.1	0.1	0.1	0.1	0.1	0.1	0.1	0.1
ENSMUSG00000092609.1	Gm20481	protein_coding	0.1	0.1	0.1	0.1	0.578507	0.27995	1.24536	0.1	0.931164	0.24914	0.612969	1.4641	19.7988	1.98792	4.28674	4.28337	8.01932	0.289898	3.06807	0.731282	0.958014	0.374879	0.1	0.432547	1.03063	0.382073	3.03442	0.1	2.00329	1.77095	8.84793	0.1	0.1	0.269271	0.1	0.1
ENSMUSG00000092607.9	Scnm1	protein_coding	0.1	0.1	0.872085	0.30549	0.1	1.32697	2.56959	0.1	1.32956	0.1	1.34271	4.79177	10.9437	0.1	8.46153	14.6243	7.54759	0.630594	3.88087	0.576461	3.18332	3.21412	1.03532	0.828593	0.11218	1.10546	1.32451	5.00355	6.33563	6.43636	0.1	0.1	4.3428	2.00561	2.69051	0.1
ENSMUSG00000092586.8	Ly6g6c	protein_coding	0.1	0.1	0.1	0.1	0.1	0.1	0.1	0.1	0.1	0.1	0.1	0.1	0.142064	0.1	0.1	0.1	0.1	0.1	0.1	0.1	0.1	0.1	0.1	0.1	0.1	0.1	0.1	0.1	0.1	0.1	0.1	0.1	0.1	0.1	0.1	0.1
ENSMUSG00000092579.1	Vmn1r62	protein_coding	0.1	0.1	0.1	0.1	0.1	0.1	0.1	0.1	0.1	0.1	0.1	0.1	0.1	0.1	0.1	0.1	0.1	0.1	0.1	0.1	0.1	0.1	0.1	0.1	0.1	0.1	0.1	0.1	0.1	0.1	0.1	0.1	0.1	0.1	0.1	0.1
ENSMUSG00000092558.3	Med20	protein_coding	0.1	0.1	0.1	0.1	0.854352	0.298406	0.753197	0.455731	0.355711	0.207662	1.87045	0.465648	4.29976	9.56127	1.95852	4.75027	2.27221	1.43572	2.05254	1.77977	2.11763	1.0388	2.0705	1.63258	1.10829	2.22082	0.419477	0.1	0.483154	1.66744	0.1	0.1	0.42065	1.19281	0.733285	3.12155
ENSMUSG00000092544.8	Gm20422	protein_coding	0.1	0.1	0.130922	0.112434	0.241745	0.1	0.1	0.1	0.1	0.1	0.127986	1.42922	0.1	0.1	0.536689	0.1	4.87014	0.1	0.1	0.154396	5.23297	0.969133	0.1	0.412922	0.359603	0.1	1.73936	0.1	0.1	2.61374	0.1	0.1	0.1	0.1	0.1	0.1
ENSMUSG00000092519.2	Actl9	protein_coding	0.1	0.1	0.1	0.1	0.1	0.1	0.1	0.1	0.1	0.1	0.1	0.1	0.1	0.1	0.1	0.1	0.1	0.1	0.1	0.1	0.1	0.1	0.1	0.1	0.1	0.1	0.1	0.1	0.1	0.1	0.1	0.1	0.1	0.1	0.1	0.1
ENSMUSG00000092518.9	Fam71e2	protein_coding	0.1	0.1	0.1	0.1	0.1	0.1	0.185197	0.1	0.1	0.1	0.1	0.1	0.1	0.1	0.1	0.1	0.1	0.1	0.1	0.1	0.1	0.1	0.1	0.1	0.1	0.1	0.1	0.1	0.1	0.1	0.1	0.1	0.1	0.1	0.1	0.1
ENSMUSG00000092511.7	Gm20547	protein_coding	0.1	0.1	0.1	0.1	0.1	0.1	0.1	0.1	0.1	0.1	0.1	0.1	0.1	0.1	0.1	0.1	0.1	0.1	0.1	0.1	0.1	0.1	0.1	0.1	0.1	0.1	0.1	0.1	0.1	0.1	0.1	0.1	0.1	0.1	0.1	0.1
ENSMUSG00000092486.1	2610524H06Rik	protein_coding	0.1	0.1	0.1	0.1	0.1	0.1	0.1	0.1	0.165602	0.1	1.43886	0.378893	0.1	0.1	0.1	1.18196	0.558209	0.1	1.3402	0.1	0.1	1.35651	1.18332	1.20771	0.1	0.106362	0.1	0.1	0.676524	0.417992	0.1	9.48846	11.6739	0.224368	0.673701	0.1
ENSMUSG00000092473.3	Vmn1r180	protein_coding	0.1	0.1	0.1	0.1	0.1	0.1	0.1	0.1	0.1	0.1	0.1	0.1	0.1	0.1	0.1	0.1	0.1	0.1	0.1	0.1	0.1	0.1	0.1	0.1	0.1	0.1	0.1	0.1	0.1	0.1	0.1	0.1	0.1	0.1	0.1	0.1
ENSMUSG00000092463.1	Gm20489	protein_coding	0.1	0.1	0.1	0.1	0.1	0.1	0.1	0.1	0.1	0.1	0.1	0.1	0.1	0.1	0.1	0.1	0.1	0.1	0.1	0.1	0.1	0.1	0.1	0.1	0.1	0.1	0.1	0.1	0.1	0.1	0.1	0.1	0.1	0.1	0.1	0.1
ENSMUSG00000092456.1	V1rd19	protein_coding	0.1	0.1	0.1	0.1	0.1	0.1	0.1	0.1	0.1	0.1	0.1	0.1	0.1	0.1	0.1	0.1	0.1	0.1	0.1	0.1	0.1	0.1	0.1	0.1	0.1	0.1	0.1	0.1	0.1	0.1	0.1	0.1	0.1	0.1	0.1	0.1
ENSMUSG00000092443.1	Gm20726	protein_coding	0.1	0.1	0.1	0.1	0.1	0.1	0.1	0.1	0.1	0.1	0.1	0.1	1.02033	0.1	0.1	0.1	3.73442	1.4246	0.146266	0.1	0.1	0.1	0.1	0.314901	0.1	0.1	0.1	0.1	0.1	0.1	0.1	0.1	0.1	0.1	0.1	0.1
ENSMUSG00000092417.3	Gpank1	protein_coding	0.1	0.1	0.1	0.1	0.1	0.1	0.366735	0.1	0.237742	0.1	0.1	0.751728	2.1706	0.1	0.147214	2.12309	0.300231	0.106728	1.76083	0.333099	0.830741	0.1	1.1382	1.52417	0.1	0.1	0.1	0.1	0.1	0.1	0.1	0.1	0.1	0.1	0.1	0.1
ENSMUSG00000092416.2	Zfp141	protein_coding	0.1	0.1	0.1	0.1	0.350019	1.8895	1.03416	0.334158	0.1	0.313357	0.754954	1.72937	1.20206	0.1	0.565959	1.42136	1.00635	0.765684	0.560172	0.300309	0.195107	0.2692	1.17117	0.604809	0.516306	1.51425	2.195	1.26888	1.81371	0.44625	1.1353	0.1	0.1	0.890734	0.1	0.52666
ENSMUSG00000092413.2	Olfr115	protein_coding	0.1	0.1	0.1	0.1	0.1	0.22802	0.1	0.1	0.1	0.1	0.1	0.1	0.1	0.1	0.1	0.1	0.1	0.1	0.1	0.1	0.1	0.1	0.1	0.1	0.1	0.1	0.1	0.1	0.1	0.1	0.1	0.1	0.1	0.1	0.1	0.1
ENSMUSG00000092360.1	Gm20441	protein_coding	0.1	0.1	0.1	0.1	0.1	0.1	0.1	0.1	0.1	0.1	0.1	0.1	0.110545	0.1	0.1	0.1	0.1	0.1	0.1	0.1	0.1	0.1	0.1	0.1	0.1	0.1	0.1	0.1	0.1	0.1	0.1	0.1	0.1	0.1	0.1	0.1
ENSMUSG00000092345.1	Gm20503	protein_coding	0.1	0.1	0.1	0.1	0.1	0.1	0.1	0.1	0.1	0.1	0.1	0.1	0.1	0.1	0.1	0.1	0.1	0.1	0.1	0.1	0.1	0.1	0.1	0.1	0.1	0.107571	0.1	0.1	0.1	0.1	0.1	0.1	0.1	0.1	0.1	0.1
ENSMUSG00000092342.1	Esp31	protein_coding	0.1	0.1	0.1	0.1	0.1	0.1	0.1	0.1	0.1	0.1	0.1	0.1	0.1	0.1	0.1	0.1	0.1	0.1	0.1	0.1	0.1	0.1	0.1	0.1	0.1	0.1	0.1	0.1	0.1	0.1	0.1	0.1	0.1	0.1	0.1	0.1
ENSMUSG00000092335.1	Gm7221	protein_coding	0.1	0.1	0.1	0.1	0.1	0.1	0.1	0.1	0.1	0.1	0.1	0.1	0.760648	0.1	0.340208	0.1	0.357044	0.304536	0.1	0.102412	0.1	0.1	0.151085	0.143536	0.1	0.1	0.1	0.1	1.5208	0.1	0.1	0.1	0.1	0.565314	0.1	0.1
ENSMUSG00000092322.8	Esp36	protein_coding	0.1	0.1	0.1	0.1	0.1	0.1	0.1	0.1	0.1	0.1	0.1	0.1	0.1	0.1	0.1	0.1	0.1	0.1	0.1	0.1	0.1	0.1	0.1	0.1	0.1	0.1	0.1	0.1	0.1	0.1	0.1	0.1	0.1	0.1	0.1	0.1
ENSMUSG00000092310.2	Gm20509	protein_coding	0.1	0.1	0.1	0.1	0.1	0.1	0.1	0.1	0.1	0.1	0.1	0.1	0.1	0.1	0.1	0.1	0.1	0.1	0.1	0.1	0.1	0.1	0.1	0.1	0.1	0.1	0.1	0.1	0.1	0.1	0.1	0.1	0.1	0.1	0.1	0.1
ENSMUSG00000092305.1	Prps1l1	protein_coding	0.1	0.1	0.1	0.1	0.1	0.1	0.1	0.1	0.1	0.1	0.1	0.1	0.1	0.1	0.1	0.1	0.1	0.1	0.397318	0.1	0.1	0.1	0.1	0.1	0.1	0.1	0.1	0.1	0.1	0.1	0.1	0.1	0.1	0.1	0.1	0.1
ENSMUSG00000092297.1	Gm4214	protein_coding	0.1	0.1	0.1	0.1	0.1	0.1	0.1	0.1	0.1	0.1	0.1	0.1	0.1	0.1	0.1	0.1	0.1	0.1	0.1	0.1	0.1	0.1	0.1	0.1	0.1	0.1	0.1	0.1	0.1	0.1	0.1	0.1	0.1	0.1	0.1	0.1
ENSMUSG00000092292.1	Olfr113	protein_coding	0.1	0.1	0.1	0.1	0.1	0.1	0.1	0.1	0.1	0.1	0.233408	0.1	0.1	0.1	0.1	0.1	0.1	0.1	0.1	0.1	0.1	0.1	0.1	0.1	0.1	0.1	0.1	0.1	0.1	0.1	0.1	0.1	0.1	0.1	0.1	0.1
ENSMUSG00000092277.1	Gm19684	protein_coding	0.1	0.1	0.1	0.1	0.1	0.1	0.1	0.1	0.1	0.1	0.227232	0.1	0.619818	0.1	0.1	0.1	0.124248	0.1	0.1	0.1	0.1	0.1	0.632332	0.1	0.1	0.160119	0.1	0.1	2.30146	0.1	0.1	0.1	0.1	0.188348	0.1	0.1
ENSMUSG00000092260.7	Zfp963	protein_coding	0.1	0.1	0.1	0.1	0.1	0.131504	0.33694	0.285349	0.108023	0.209622	0.45968	0.685363	2.12537	0.1	0.382131	0.261977	1.39079	0.387373	0.475976	0.24888	1.32516	0.266816	0.255103	0.492853	0.31181	0.1	0.288155	0.1	0.1	0.1	0.1	0.1	0.1	0.1	0.1	0.238458
ENSMUSG00000092252.1	Gm20499	protein_coding	0.1	0.1	0.1	0.1	0.1	0.1	0.1	0.1	0.1	0.1	0.1	0.1	0.432339	0.1	2.69135	10.9737	0.1	0.1	0.1	0.1	0.1	0.1	0.1	0.1	0.716188	0.1	0.1	0.1	0.445749	0.1	0.1	0.1	0.1	0.1	0.1	0.1
ENSMUSG00000092244.2	Esp34	protein_coding	0.1	0.1	0.1	0.1	0.1	0.1	0.1	0.1	0.1	0.1	0.1	0.1	0.1	0.1	0.1	0.1	0.1	0.1	0.1	0.1	0.1	0.1	0.1	0.1	0.1	0.1	0.1	0.1	0.1	0.1	0.1	0.1	0.1	0.1	0.1	0.1
ENSMUSG00000092243.8	Gm7030	protein_coding	0.1	0.1	0.1	0.1	0.1	0.1	0.1	0.1	0.1	0.1	0.1	0.1	0.1	0.1	0.1	0.1	0.1	0.1	0.1	0.1	0.1	0.1	0.1	0.1	0.1	0.1	0.1	0.1	0.1	0.1	0.1	0.1	0.1	0.1	0.1	0.1
ENSMUSG00000092233.1	Gm20403	protein_coding	0.1	0.1	0.1	0.1	0.1	0.1	0.1	0.1	0.1	0.1	0.1	0.1	0.1	0.1	0.1	0.1	0.604612	0.1	0.1	0.1	0.348668	0.1	0.1	0.1	0.790888	0.1	0.1	0.1	0.1	0.1	0.1	0.1	0.1	0.1	0.1	0.1
ENSMUSG00000092232.1	Gm20521	protein_coding	0.1	0.1	0.1	0.1	0.1	0.1	0.1	0.1	0.1	0.1	0.1	0.1	0.1	0.1	0.1	0.1	0.1	0.1	0.1	0.1	0.1	0.1	0.1	0.1	0.1	0.1	0.1	0.1	0.1	0.1	0.1	0.1	0.1	0.1	0.1	0.1
ENSMUSG00000092225.1	Gm2381	protein_coding	0.1	0.1	0.1	0.1	0.1	0.1	0.1	0.1	0.1	0.1	0.1	0.1	0.1	0.1	0.1	0.1	0.1	0.1	0.1	0.1	0.1	0.1	0.1	0.1	0.1	0.1	0.1	0.1	0.1	0.1	0.1	0.1	0.1	0.1	0.1	0.1
ENSMUSG00000092216.3	Gm19345	protein_coding	0.1	0.1	0.1	0.1	0.1	0.1	0.1	0.1	0.1	0.189466	0.1	0.1	0.1	0.1	0.1	0.1	0.1	0.1	1.86288	0.1	0.1	0.1	0.1	0.1	0.1	0.1	0.101046	0.1	0.1	0.1	0.1	0.1	0.1	0.1	0.1	0.1
ENSMUSG00000092210.1	A930009A15Rik	protein_coding	0.1	0.1	0.120636	0.1	0.121587	0.352367	0.1	0.1	0.1	0.1	1.00221	0.391042	0.491837	0.103296	0.361423	0.1	0.973692	4.83353	0.746381	0.1	0.1	0.1	0.665473	1.28877	0.1	0.951033	0.1	0.1	1.26638	0.988301	0.1	0.1	0.1	0.1	0.1	0.1
ENSMUSG00000092192.7	Dyx1c1	protein_coding	0.1	0.1	0.1	0.1	0.1	0.1	0.1	0.1	0.1	0.1	0.1	0.1	0.1	0.1	0.1	0.581322	0.255184	0.1	0.1	0.1	0.1	0.1	0.1	0.26702	0.1	0.1	0.1	0.1	0.1	0.1	0.1	0.1	0.1	0.1	0.1	0.1
ENSMUSG00000092167.8	Gm3696	protein_coding	0.1	0.1	0.1	0.1	0.1	0.1	0.1	0.1	0.1	0.1	0.1	0.1	0.1	0.1	0.1	0.1	0.1	0.1	0.1	0.1	0.1	0.1	0.1	0.1	0.1	0.1	0.1	0.1	0.1	0.1	0.1	0.1	0.1	0.1	0.1	0.1
ENSMUSG00000092166.1	Gm7942	protein_coding	0.1	0.1	0.1	0.1	0.1	0.1	0.1	0.1	0.1	0.1	0.1	0.1	0.1	0.1	0.1	0.1	0.1	0.1	0.1	0.1	0.1	0.1	0.1	0.1	0.1	0.1	0.1	0.1	0.1	0.1	0.1	0.1	0.1	0.1	0.1	0.1
ENSMUSG00000092165.8	Gm5624	protein_coding	0.1	0.1	0.1	0.1	0.1	0.1	0.1	0.1	0.1	0.1	0.1	0.1	0.1	0.1	0.1	0.1	0.1	0.1	0.132306	0.1	0.1	0.1	0.1	0.1	0.1	0.1	0.1	0.1	0.1	0.1	0.1	0.1	0.1	0.1	0.1	0.1
ENSMUSG00000092164.2	Rergl	protein_coding	0.1	0.1	0.1	0.1	0.1	0.1	0.1	0.1	0.1	0.1	0.1	0.1	0.1	0.1	0.1	0.1	0.1	0.1	0.111439	0.1	0.1	0.1	0.1	0.1	0.1	0.1	0.1	0.1	0.1	0.1	0.1	0.1	0.1	0.1	0.1	0.1
ENSMUSG00000092162.2	Vmn2r86	protein_coding	0.1	0.1	0.1	0.1	0.1	0.1	0.1	0.1	0.1	0.1	0.1	0.1	0.1	0.1	0.1	0.1	0.1	0.1	0.1	0.1	0.1	0.1	0.1	0.1	0.1	0.1	0.1	0.1	0.1	0.1	0.1	0.1	0.1	0.1	0.1	0.1
ENSMUSG00000092157.1	Gm17268	protein_coding	0.1	0.1	0.1	0.1	0.1	0.1	0.1	0.1	0.1	0.1	0.1	0.1	0.1	0.1	0.1	0.1	0.1	0.1	0.1	0.1	0.1	0.1	0.1	0.1	0.1	0.1	0.1	0.1	0.1	0.1	0.1	0.1	0.1	0.1	0.1	0.1
ENSMUSG00000092148.1	Gm8005	protein_coding	0.1	0.1	0.1	0.1	0.1	0.1	0.1	0.1	0.1	0.1	0.1	0.1	0.1	0.1	0.1	0.1	0.1	0.1	0.1	0.1	0.1	0.1	0.1	0.1	0.1	0.1	0.1	0.1	0.1	0.1	0.1	0.1	0.1	0.1	0.1	0.1
ENSMUSG00000092142.1	Gm6482	protein_coding	0.1	0.1	0.1	0.1	0.1	0.1	0.1	0.1	0.1	0.1	0.1	0.1	0.1	0.1	0.1	0.1	0.1	0.1	0.1	0.1	0.1	0.1	0.1	0.1	0.1	0.1	0.1	0.1	0.1	0.1	0.1	0.1	0.1	0.1	0.1	0.1
ENSMUSG00000092137.7	Gcom1	protein_coding	0.1	0.1	0.1	0.1	0.1	0.1	0.1	0.1	0.1	0.1	0.1	0.1	0.1	0.1	0.1	0.1	0.1	0.1	0.1	0.1	0.1	0.1	0.1	0.1	0.1	0.1	0.1	0.1	0.1	0.1	0.1	0.1	0.1	0.1	0.1	0.1
ENSMUSG00000092130.1	D030025P21Rik	protein_coding	0.1	0.1	0.1	0.1	0.1	0.1	0.1	0.1	0.1	0.1	0.773636	0.1	0.1	0.1	0.1	0.1	0.489101	0.1	0.1	0.1	0.1	0.1	0.148341	0.1	0.1	0.1	0.1	0.1	0.155092	0.1	0.1	0.1	0.1	0.1	0.1	0.1
ENSMUSG00000092124.1	B930094E09Rik	protein_coding	0.1	0.1	0.1	0.589224	0.230321	0.1	0.124458	0.1	0.1	0.1	0.864146	0.185842	0.233808	0.613154	0.178797	0.655492	0.177312	0.1	0.1	0.1	0.1	0.1	0.335826	0.463337	0.1	0.1	0.241704	0.1	16.6885	0.1	0.1	0.1	0.1	0.1	0.1	0.300984
ENSMUSG00000092123.1	Gm17581	protein_coding	0.1	0.1	0.1	0.1	0.1	0.1	0.1	0.1	0.1	0.1	0.1	0.1	0.1	0.1	0.1	0.1	0.1	0.1	0.1	0.1	0.1	0.1	0.1	0.1	0.1	0.1	0.1	0.1	0.1	0.1	0.1	0.1	0.1	0.1	0.1	0.1
ENSMUSG00000092120.1	Vmn2r90	protein_coding	0.1	0.1	0.1	0.1	0.1	0.1	0.1	0.1	0.1	0.1	0.1	0.1	0.1	0.1	0.1	0.1	0.1	0.1	0.1	0.1	0.1	0.1	0.1	0.1	0.1	0.1	0.1	0.1	0.1	0.1	0.1	0.1	0.1	0.1	0.1	0.1
ENSMUSG00000092118.1	Fancf	protein_coding	0.1	0.1	0.1	0.1	0.1	0.1	0.187701	0.1	0.1	0.1	0.937847	0.533956	0.367777	1.61461	1.1769	0.258892	2.27002	0.4665	0.516339	0.395236	0.1	0.863267	0.1	0.141266	0.1	0.1	0.1	0.1	0.275116	1.37086	0.1	0.1	0.1	0.1	0.1	0.1
ENSMUSG00000092116.1	Gm10320	protein_coding	0.1	0.1	0.1	0.1	0.1	0.1	0.1	0.1	0.1	0.1	0.1	0.133265	0.1	0.1	0.127566	0.1	0.1	0.1	0.1	0.1	0.1	0.1	0.107919	0.1	0.1	0.1	0.1	0.1	0.1	0.1	0.1	0.1	0.1	0.1	0.1	0.1
ENSMUSG00000092111.1	Vmn2r113	protein_coding	0.1	0.1	0.1	0.1	0.1	0.1	0.1	0.1	0.1	0.1	0.1	0.1	0.1	0.1	0.1	0.1	0.1	0.1	0.1	0.1	0.1	0.1	0.1	0.1	0.1	0.1	0.1	0.1	0.1	0.1	0.1	0.1	0.1	0.1	0.1	0.1
ENSMUSG00000092109.2	Gm9376	protein_coding	0.1	0.1	0.1	0.1	0.1	0.1	0.1	0.1	0.1	0.1	0.1	0.1	0.1	0.1	0.1	0.1	0.1	0.1	0.1	0.1	0.1	0.1	0.1	0.1	0.1	0.1	0.1	0.1	0.1	0.1	0.1	0.1	0.1	0.1	0.1	0.1
ENSMUSG00000092097.1	Gm5819	protein_coding	0.1	0.1	0.1	0.1	0.1	0.239759	0.1	0.1	0.1	0.1	0.1	0.1	0.1	0.1	0.1	0.1	0.1	0.1	0.1	0.515218	0.1	0.1	0.1	0.1	0.1	0.1	0.1	0.1	0.1	0.1	0.1	0.1	0.1	0.1	0.1	0.1
ENSMUSG00000092094.5	Zfp804b	protein_coding	0.1	0.1	0.1	0.100386	0.335928	0.622438	0.1	0.1	0.1	0.1	0.191267	0.639083	0.1	0.1	0.1	0.1	0.500696	0.109826	0.1	0.1	0.1	0.1	0.267798	0.71375	0.228872	1.48259	0.1	0.1	0.671241	1.20998	0.1	0.1	0.1	0.216013	0.291456	0.1
ENSMUSG00000092086.1	Gm6793	protein_coding	0.1	0.1	0.1	0.1	0.1	0.1	0.1	0.1	0.1	0.1	0.1	0.1	0.136806	0.1	0.219782	0.1	0.1	0.1	0.1	0.1	0.1	0.1	0.1	0.1	0.1	0.1	0.1	0.1	0.1	0.101602	0.1	0.1	0.1	0.1	0.1	0.1
ENSMUSG00000092083.4	Kcnb2	protein_coding	0.1	0.1	0.1	0.1	2.17329	2.18774	0.1	0.1	0.127738	0.1	3.21541	1.69076	0.1	0.1	0.1	0.101259	0.310929	1.48714	0.1	0.1	0.1	0.1	0.985832	0.996407	0.1	1.29641	0.1	0.1	4.52655	1.80907	0.133309	0.406371	0.1	1.02583	0.606238	2.29079
ENSMUSG00000092080.1	Vmn2r16	protein_coding	0.1	0.1	0.1	0.1	0.1	0.1	0.1	0.1	0.1	0.1	0.1	0.1	0.1	0.1	0.1	0.1	0.1	0.1	0.1	0.1	0.1	0.1	0.1	0.1	0.1	0.1	0.1	0.1	0.1	0.1	0.1	0.1	0.1	0.1	0.1	0.1
ENSMUSG00000092077.1	Olfr101	protein_coding	0.1	0.1	0.1	0.1	0.1	0.1	0.1	0.1	0.1	0.1	0.1	0.1	0.1	0.1	0.1	0.1	0.1	0.1	0.1	0.1	0.1	0.1	0.1	0.1	0.1	0.1	0.1	0.1	0.1	0.1	0.1	0.1	0.1	0.1	0.1	0.1
ENSMUSG00000092074.1	Dynlt1a	protein_coding	0.1	0.1	0.1	0.1	0.118378	0.1	0.1	0.1	0.214999	0.1	0.1	0.1	0.1	0.1	0.1	0.273332	0.1	0.63791	0.1	0.1	0.1	0.1	0.1	0.1	0.1	0.1	0.1	0.1	0.1	0.1	0.1	0.1	0.1	0.1	0.1	0.1
ENSMUSG00000092073.8	Gm6205	protein_coding	0.1	0.1	0.1	0.1	0.1	0.1	0.1	0.1	0.1	0.1	0.1	0.1	0.1	0.1	0.1	0.1	0.1	0.1	0.1	0.1	0.1	0.1	0.1	0.1	0.1	0.1	0.1	0.1	0.1	0.1	0.1	0.1	0.1	0.1	0.1	0.1
ENSMUSG00000092060.4	Bend4	protein_coding	0.1	0.1	0.105406	0.108944	0.272727	0.14603	0.14952	0.1	0.136998	0.1	0.227325	0.213109	0.407637	0.768749	0.120215	0.1	0.466403	0.1	0.13658	0.1	0.225339	0.101229	0.35938	0.338349	0.1	0.185775	0.1	0.1	0.140856	0.344455	0.1	0.1	0.1	0.1	0.1	0.1
ENSMUSG00000092049.8	Vmn2r4	protein_coding	0.1	0.1	0.1	0.1	0.1	0.1	0.1	0.1	0.1	0.1	0.1	0.1	0.1	0.1	0.1	0.1	0.1	0.1	0.1	0.1	0.1	0.1	0.1	0.1	0.1	0.1	0.1	0.1	0.1	0.1	0.1	0.1	0.1	0.1	0.1	0.1
ENSMUSG00000092048.2	Vmn2r85	protein_coding	0.1	0.1	0.1	0.1	0.1	0.1	0.1	0.1	0.1	0.27089	0.1	0.1	0.1	0.1	0.1	0.1	0.1	0.1	0.1	0.1	0.1	0.1	0.1	0.1	0.1	0.1	0.1	0.1	0.1	0.1	0.1	0.1	0.1	0.1	0.1	0.1
ENSMUSG00000092047.1	Gm17631	protein_coding	0.1	0.1	0.1	0.1	0.1	0.1	0.1	0.1	0.1	0.1	0.1	0.1	0.1	0.1	0.1	0.1	0.1	0.1	0.1	0.1	0.1	0.1	0.1	0.1	0.1	0.1	0.1	0.1	0.1	0.1	0.1	0.1	0.1	0.1	0.1	0.1
ENSMUSG00000092043.1	Esp6	protein_coding	0.1	0.1	0.1	0.1	0.1	0.1	0.1	0.1	0.1	0.1	0.1	0.1	0.1	0.1	0.1	0.1	0.1	0.1	0.1	0.1	0.1	0.1	0.1	0.1	0.1	0.1	0.1	0.1	0.1	0.1	0.1	0.1	0.1	0.1	0.1	0.1
ENSMUSG00000092036.1	Gm2244	protein_coding	0.1	0.1	0.1	0.1	0.1	0.1	0.1	0.1	0.1	0.1	0.1	0.1	0.1	0.1	0.1	0.1	0.1	0.1	0.1	0.1	0.1	0.1	0.1	0.1	0.1	0.1	0.1	0.1	0.1	0.1	0.1	0.1	0.1	0.1	0.1	0.1
ENSMUSG00000092035.8	Peg10	protein_coding	0.357574	0.195736	0.336283	0.258921	0.172024	0.452304	0.585752	0.1	0.372675	0.1	0.548757	0.667036	1.4464	2.0675	1.38155	1.75661	1.67397	0.967834	0.935284	1.29865	0.948626	1.21935	0.487067	0.752425	1.3446	0.71486	1.30659	0.1	0.570166	0.659785	0.197239	0.24346	0.592813	0.247405	0.429034	1.11581
ENSMUSG00000092032.1	Vmn2r59	protein_coding	0.1	0.1	0.1	0.1	0.1	0.1	0.1	0.1	0.1	0.1	0.1	0.1	0.1	0.1	0.1	0.1	0.1	0.1	0.1	0.1	0.1	0.1	0.1	0.1	0.1	0.1	0.1	0.1	0.1	0.1	0.1	0.1	0.1	0.1	0.1	0.1
ENSMUSG00000092019.2	Gm4027	protein_coding	0.1	0.1	0.1	0.1	0.1	0.1	0.1	0.1	0.1	0.1	0.1	0.1	0.1	0.1	0.1	0.1	0.1	0.1	0.1	0.1	0.1	0.1	0.1	0.1	0.1	0.1	0.1	0.1	0.1	0.1	0.1	0.1	0.1	0.1	0.1	0.1
ENSMUSG00000092009.1	Myh15	protein_coding	0.1	0.1	0.1	0.1	0.1	0.1	0.1	0.1	0.1	0.1	0.1	0.1	0.1	0.1	0.1	0.416984	0.1	0.1	0.1	0.1	0.1	0.1	0.1	0.1	0.1	0.1	0.1	0.1	0.1	0.1	0.1	0.1	0.1	0.1	0.1	0.223836
ENSMUSG00000092008.1	Cyp2c69	protein_coding	0.1	0.1	0.1	0.1	0.1	0.1	0.1	0.1	0.1	0.1	0.1	0.1	0.1	0.1	0.1	0.1	0.1	0.1	0.1	0.1	0.1	0.1	0.1	0.1	0.1	0.1	0.1	0.1	0.1	0.1	0.1	0.1	0.1	0.1	0.1	0.1
ENSMUSG00000092004.1	Gm17482	protein_coding	0.1	0.1	0.1	0.1	0.1	0.1	0.1	0.1	0.1	0.1	0.1	0.1	0.1	0.1	0.1	0.1	0.1	0.1	0.1	0.1	0.1	0.1	0.1	0.1	0.1	0.1	0.1	0.1	0.1	0.1	0.1	0.1	0.1	0.1	0.1	0.1
ENSMUSG00000091996.8	BC049352	protein_coding	0.1	0.1	0.1	0.1	0.210676	1.15603	0.21245	0.1	0.1	0.1	0.914468	0.360744	0.71434	0.1	0.1	0.1	0.196024	0.1	0.1	0.1	0.1	0.1	0.19162	0.243776	0.1	0.148705	0.1	0.1	0.187686	0.1	0.1	0.1	0.1	0.145419	0.1	0.119668
ENSMUSG00000091987.8	Gm10352	protein_coding	0.1	0.1	0.1	0.1	0.1	0.1	0.1	0.1	0.1	0.1	0.1	0.1	0.1	0.1	0.1	0.1	0.1	0.1	0.1	0.1	0.1	0.1	0.1	0.1	0.1	0.1	0.1	0.1	0.1	0.1	0.1	0.1	0.1	0.1	0.1	0.1
ENSMUSG00000091983.2	Olfr457	protein_coding	0.1	0.1	0.1	0.1	0.1	0.1	0.1	0.1	0.1	0.1	0.1	0.700714	0.100015	0.1	0.1	0.1	0.1	0.1	0.1	0.1	0.1	0.1	0.1	0.1	0.1	0.1	0.1	0.1	0.3202	0.1	0.1	0.1	0.1	0.1	0.1	0.1
ENSMUSG00000091972.1	Tmem207	protein_coding	0.1	0.1	0.1	0.1	0.1	0.1	0.1	0.1	0.1	0.1	0.1	0.1	0.1	0.1	0.1	0.1	0.1	0.1	0.1	0.1	0.1	0.1	0.1	0.1	0.1	0.1	0.1	0.1	0.1	0.1	0.1	0.1	0.1	0.1	0.1	0.1
ENSMUSG00000091971.3	Hspa1a	protein_coding	0.211911	0.1	0.47548	0.194484	0.809355	0.480353	1.35187	1.40371	1.09993	0.1	0.843041	5.61396	35.1781	9.5457	8.95327	7.75085	18.8065	5.54488	5.38032	2.65357	5.12881	2.60676	0.600459	3.4005	4.29844	0.119138	1.08618	0.1	2.38133	10.521	0.1	0.1	0.1	0.631003	0.210012	0.1
ENSMUSG00000091962.2	Vmn2r78	protein_coding	0.1	0.1	0.1	0.1	0.1	0.1	0.1	0.1	0.1	0.1	0.1	0.1	0.1	0.1	0.1	0.1	0.1	0.1	0.1	0.1	0.1	0.1	0.1	0.1	0.1	0.1	0.1	0.1	0.1	0.1	0.1	0.1	0.1	0.1	0.1	0.1
ENSMUSG00000091956.2	C2cd4b	protein_coding	0.1	0.1	0.1	0.1	0.1	0.1	0.1	0.1	0.1	0.1	0.1	0.206716	0.1	0.1	0.1	0.1	0.905773	0.1	0.1	0.1	0.1	0.1	0.1	0.1	0.1	0.1	0.1	0.1	0.290787	0.5657	0.1	0.1	0.1	0.1	0.1	0.1
ENSMUSG00000091955.2	Gm9844	protein_coding	0.1	0.148304	0.106802	0.1	2.00503	0.35026	0.392861	0.247704	0.199977	0.100367	1.85679	2.54406	0.860423	0.270042	0.14189	0.130463	1.68993	0.952493	0.1	0.1	0.249877	0.1	0.36806	0.519421	0.221081	0.469201	0.1	0.1	0.895676	0.715716	0.385441	0.1	0.1	0.323634	0.1	0.728092
ENSMUSG00000091945.1	Vmn2r114	protein_coding	0.1	0.1	0.1	0.1	0.1	0.1	0.1	0.1	0.1	0.1	0.1	0.1	0.1	0.1	0.1	0.1	0.1	0.1	0.1	0.1	0.1	0.1	0.1	0.1	0.1	0.1	0.1	0.1	0.1	0.1	0.1	0.1	0.1	0.1	0.1	0.1
ENSMUSG00000091938.2	Gm2564	protein_coding	3.6286	0.1	0.1	0.1	0.1	0.1	0.1	0.1	0.1	0.1	0.1	0.309713	0.203591	0.1	0.1	0.1	0.24811	0.1	0.1	0.1	0.1	0.630328	0.1	0.1	0.1	0.1	0.1	0.1	0.1	0.1	0.1	0.1	0.1	0.1	0.1	0.1
ENSMUSG00000091937.3	Gm3646	protein_coding	0.1	0.1	0.1	0.1	0.1	0.1	0.1	0.1	0.1	0.1	0.1	0.1	0.1	0.1	0.1	0.1	0.1	0.1	0.1	0.1	0.1	0.1	0.1	0.1	0.1	0.1	0.1	0.1	0.1	0.1	0.1	0.1	0.1	0.1	0.1	0.1
ENSMUSG00000091933.2	Gm8857	protein_coding	0.1	0.1	0.1	0.1	0.1	0.1	0.1	0.1	0.1	0.1	0.1	0.1	0.1	0.1	0.1	0.1	0.1	0.1	0.1	0.1	0.1	0.1	0.1	0.1	0.1	0.1	0.1	0.1	0.1	0.1	0.1	0.1	0.1	0.1	0.1	0.1
ENSMUSG00000091931.5	AK010878	protein_coding	0.1	0.1	0.713133	0.1	1.30222	0.611568	1.09459	0.1	0.337434	0.138134	0.94044	0.831923	0.252264	13.4505	2.85714	1.57461	1.60789	3.22825	2.28423	4.73042	0.94144	0.63764	1.81436	1.39612	0.135908	0.1	0.1	0.1	2.67107	0.1	0.1	0.1	5.14623	0.1	0.1	0.1
ENSMUSG00000091930.1	Vmn2r52	protein_coding	0.1	0.1	0.1	0.1	0.1	0.1	0.1	0.1	0.1	0.1	0.1	0.1	0.1	0.1	0.1	0.1	0.1	0.1	0.1	0.1	0.1	0.1	0.1	0.1	0.1	0.1	0.1	0.1	0.1	0.1	0.1	0.1	0.1	0.1	0.1	0.1
ENSMUSG00000091926.2	Vmn2r62	protein_coding	0.1	0.1	0.1	0.1	0.1	0.1	0.1	0.1	0.1	0.1	0.1	0.1	0.1	0.1	0.1	0.1	0.1	0.1	0.1	0.1	0.1	0.1	0.1	0.1	0.1	0.1	0.1	0.1	0.1	0.1	0.1	0.1	0.1	0.1	0.1	0.1
ENSMUSG00000091924.1	Vmn1r185	protein_coding	0.1	0.1	0.1	0.1	0.1	0.1	0.1	0.1	0.1	0.1	0.1	0.1	0.1	0.1	0.1	0.1	0.1	0.1	0.1	0.1	0.1	0.1	0.1	0.1	0.1	0.1	0.1	0.1	0.1	0.1	0.1	0.1	0.1	0.1	0.1	0.1
ENSMUSG00000091923.7	Gm8267	protein_coding	0.1	0.1	0.1	0.1	0.1	0.1	0.1	0.1	0.1	0.1	0.1	0.1	0.1	0.1	0.1	0.1	0.1	0.1	0.1	0.1	0.1	0.1	0.1	0.1	0.1	0.1	0.1	0.1	0.1	0.1	0.1	0.1	0.1	0.1	0.1	0.1
ENSMUSG00000091922.1	Gm17409	protein_coding	0.1	0.1	1.2276	0.1	0.216817	0.235782	0.110617	0.1	0.1	0.1	0.1	0.1	0.611826	0.1	0.1	0.1	0.471299	0.1	0.1	0.1	0.1	0.1	0.1	0.1	0.1	0.1	0.1	0.1	0.1	0.1	0.1	0.1	0.1	2.0208	0.1	0.1
ENSMUSG00000091903.8	Gm6460	protein_coding	0.1	0.1	0.1	0.1	0.1	0.1	0.1	0.1	0.1	0.1	0.1	0.1	0.1	0.1	0.1	0.1	0.1	0.1	0.1	0.1	0.1	0.1	0.1	0.1	0.1	0.1	0.1	0.1	0.1	0.1	0.1	0.1	0.1	0.1	0.1	0.1
ENSMUSG00000091900.2	Gm4353	protein_coding	0.1	0.1	0.1	0.1	0.1	0.1	0.1	0.1	0.1	0.1	0.1	0.1	0.1	0.1	0.1	0.1	0.1	0.1	0.1	0.1	0.1	0.1	0.1	0.1	0.1	0.1	0.1	0.1	0.1	0.1	0.1	0.1	0.1	0.1	0.1	0.1
ENSMUSG00000091898.8	Tnnc1	protein_coding	0.1	0.1	0.1	0.1	0.1	0.1	0.270682	0.1	0.1	0.1	0.1	0.1	0.1	0.1	0.1	0.1	0.1	0.1	0.1	0.1	0.1	0.1	0.1	0.1	0.402053	0.1	0.1	0.1	0.1	0.1	0.1	0.1	0.301017	0.1	0.1	0.1
ENSMUSG00000091897.1	Gm17019	protein_coding	0.1	0.1	0.1	0.1	0.1	0.1	0.1	0.1	0.1	0.1	0.1	0.1	0.1	0.1	0.1	0.1	0.1	0.1	0.1	0.1	0.1	0.1	0.1	0.1	0.1	0.1	0.1	0.1	0.1	0.1	0.1	0.1	0.1	0.1	0.1	0.1
ENSMUSG00000091896.7	Ube2d2a	protein_coding	0.698653	0.144569	3.95526	1.02484	2.98106	4.63721	9.72092	2.36528	5.0124	2.11603	7.96545	13.9485	12.3425	6.31833	11.1079	11.8064	10.2247	13.1217	9.59888	6.84586	10.503	6.99543	12.0065	7.57398	4.05992	6.75033	9.37903	9.78139	2.85134	6.41937	2.11912	2.84491	4.41801	10.1656	8.82341	6.41273
ENSMUSG00000091888.2	Vmn2r80	protein_coding	0.1	0.1	0.1	0.1	0.1	0.1	0.1	0.1	0.1	0.1	0.1	0.1	0.1	0.1	0.1	0.1	0.1	0.1	0.1	0.1	0.1	0.1	0.1	0.1	0.1	0.1	0.1	0.1	0.1	0.1	0.1	0.1	0.1	0.1	0.1	0.1
ENSMUSG00000091882.8	Gm6337	protein_coding	0.1	0.1	0.1	0.1	0.1	0.1	0.1	0.1	0.1	0.1	0.1	0.1	0.1	0.1	0.1	0.1	0.1	0.1	0.1	0.1	0.1	0.1	0.1	0.1	0.1	0.1	0.1	0.1	0.1	0.1	0.1	0.1	0.1	0.1	0.1	0.1
ENSMUSG00000091879.1	Vmn2r17	protein_coding	0.1	0.1	0.1	0.1	0.1	0.1	0.1	0.1	0.1	0.1	0.1	0.1	0.1	0.1	0.1	0.1	0.1	0.1	0.1	0.1	0.1	0.1	0.1	0.1	0.1	0.1	0.1	0.1	0.1	0.1	0.1	0.1	0.1	0.1	0.1	0.1
ENSMUSG00000091874.2	Vmn1r56	protein_coding	0.1	0.1	0.1	0.1	0.1	0.1	0.1	0.1	0.1	0.1	0.1	0.1	0.1	0.1	0.1	0.1	0.1	0.1	0.1	0.1	0.1	0.1	0.1	0.1	0.1	0.1	0.1	0.1	0.1	0.1	0.1	0.1	0.1	0.1	0.1	0.1
ENSMUSG00000091873.1	Olfr732	protein_coding	0.1	0.1	0.1	0.1	0.1	0.1	0.1	0.1	0.1	0.1	0.1	0.1	0.1	0.1	0.1	0.1	0.1	0.1	0.1	0.1	0.1	0.1	0.1	0.1	0.1	0.1	0.1	0.1	0.1	0.1	0.1	0.1	0.1	0.1	0.1	0.1
ENSMUSG00000091867.2	Cyp2a22	protein_coding	0.1	0.1	0.1	0.1	0.1	0.1	0.1	0.1	0.1	0.1	0.1	0.1	0.1	0.1	0.1	0.1	0.1	0.1	0.1	0.1	0.1	0.1	0.1	0.1	0.1	0.1	0.1	0.1	0.1	0.1	0.1	0.1	0.1	0.1	0.1	0.1
ENSMUSG00000091863.1	Cldn34a	protein_coding	0.1	0.1	0.1	0.1	0.1	0.1	0.1	0.1	0.1	0.1	0.1	0.1	0.1	0.1	0.1	0.1	0.1	0.1	0.1	0.1	0.1	0.1	0.1	0.1	0.1	0.1	0.1	0.1	0.1	0.1	0.1	0.1	0.1	0.1	0.1	0.1
ENSMUSG00000091859.1	Vmn2r100	protein_coding	0.1	0.1	0.1	0.1	0.1	0.1	0.1	0.1	0.1	0.1	0.1	0.1	0.1	0.1	0.1	0.1	0.1	0.1	0.1	0.1	0.1	0.1	0.1	0.1	0.1	0.1	0.1	0.1	0.1	0.1	0.1	0.1	0.1	0.1	0.1	0.1
ENSMUSG00000091844.1	Gm8251	protein_coding	0.1	0.1	0.1	0.1	0.1	0.1	0.1	0.1	0.1	0.1	0.1	0.1	0.1	0.1	0.1	0.1	0.1	0.1	0.1	0.1	0.1	0.1	0.1	0.1	0.1	0.1	0.1	0.1	0.1	0.1	0.1	0.1	0.1	0.1	0.1	0.1
ENSMUSG00000091831.4	Gm4707	protein_coding	0.1	0.1	0.1	0.1	0.1	1.17156	0.126768	0.1	0.159829	0.1	0.1	0.111313	1.11793	0.1	0.1	0.183635	1.83021	0.890286	0.13099	0.1	0.1	0.1	0.1	0.350707	0.1	0.1	0.1	0.104628	1.17656	0.1	0.1	0.1	0.1	0.1	0.1	0.1
ENSMUSG00000091827.2	Speer4f2	protein_coding	0.1	0.1	0.1	0.1	0.1	0.1	0.1	0.1	0.1	0.1	0.1	0.1	0.1	0.1	0.1	0.1	0.1	0.1	0.1	0.1	0.1	0.1	0.1	0.1	0.1	0.1	0.1	0.1	0.1	0.1	0.1	0.1	0.1	0.1	0.1	0.1
ENSMUSG00000091821.1	Srsx	protein_coding	0.738313	0.1	0.1	0.1	0.1	0.1	0.1	0.1	0.1	0.1	0.1	0.1	0.1	0.1	0.1	0.1	0.1	0.1	0.1	0.1	0.1	0.1	0.1	0.1	0.1	0.1	0.1	0.1	0.1	0.1	0.1	0.1	0.1	0.1	0.1	0.1
ENSMUSG00000091814.1	Gm8050	protein_coding	0.1	0.1	0.1	0.1	0.1	0.1	0.1	0.1	0.1	0.1	0.1	0.1	0.1	0.1	0.1	0.1	0.1	0.1	0.1	0.1	0.1	0.1	0.1	0.1	0.1	0.1	0.1	0.1	0.1	0.1	0.1	0.1	0.1	0.1	0.1	0.1
ENSMUSG00000091813.2	Ces2h	protein_coding	0.1	0.1	0.1	0.1	0.1	0.1	0.1	0.1	0.1	0.1	0.1	0.1	0.1	0.1	0.1	0.1	0.1	0.1	0.1	0.1	0.1	0.1	0.1	0.1	0.1	0.1	0.1	0.1	0.1	0.1	0.1	0.1	0.1	0.1	0.1	0.1
ENSMUSG00000091811.1	Inafm1	protein_coding	0.1	0.1	0.309817	0.1	0.450594	0.41086	0.849478	0.1	0.700353	0.302587	0.852298	1.65893	3.18388	0.1	2.40813	0.501565	2.37853	1.86901	2.0218	1.25697	1.23299	0.586309	3.58791	0.86885	1.76877	1.33442	1.57903	0.1	0.693972	1.02862	0.1	0.1	0.1	0.199642	0.403079	0.1
ENSMUSG00000091809.3	Olfr721-ps1	protein_coding	0.1	0.1	0.1	0.1	0.1	0.1	0.1	0.1	0.1	0.1	0.1	0.1	0.1	0.1	0.1	0.1	0.1	0.1	0.1	0.1	0.1	0.1	0.1	0.1	0.1	0.1	0.1	0.1	0.1	0.1	0.1	0.1	0.1	0.1	0.1	0.1
ENSMUSG00000091805.1	Vmn2r108	protein_coding	0.1	0.1	0.1	0.1	0.1	0.1	0.1	0.1	0.1	0.1	0.1	0.1	0.1	0.1	0.1	0.1	0.1	0.1	0.1	0.1	0.1	0.1	0.1	0.1	0.1	0.1	0.1	0.1	0.1	0.1	0.1	0.1	0.1	0.1	0.1	0.1
ENSMUSG00000091803.7	Cox16	protein_coding	0.1	0.1	4.25973	1.01047	3.01153	1.96905	3.8881	1.54643	0.917956	1.88045	8.6406	3.33966	9.81586	7.45887	17.3416	13.4138	18.3827	5.90175	15.7897	2.021	3.75883	8.46047	6.39654	4.03153	2.3579	1.59377	12.8506	5.38255	13.0625	15.2991	9.37988	0.777985	0.1	2.60256	0.1	2.24698
ENSMUSG00000091794.2	Vmn2r18	protein_coding	0.1	0.1	0.1	0.1	0.1	0.1	0.1	0.1	0.1	0.1	0.1	0.1	0.1	0.1	0.1	0.1	0.1	0.1	0.1	0.1	0.1	0.1	0.1	0.1	0.1	0.1	0.1	0.1	0.1	0.1	0.1	0.1	0.1	0.1	0.1	0.1
ENSMUSG00000091792.1	Gm3573	protein_coding	0.1	0.1	0.1	0.1	0.1	0.1	0.1	0.1	0.1	0.1	0.1	0.1	0.1	0.1	0.1	0.1	0.1	0.1	0.1	0.1	0.1	0.1	0.1	0.1	0.1	0.1	0.1	0.1	0.1	0.1	0.1	0.1	0.1	0.1	0.1	0.1
ENSMUSG00000091780.2	Sco2	protein_coding	0.128463	0.1	0.1	0.1	0.24796	1.48984	0.878217	0.1	0.381033	0.553848	1.10757	0.484881	1.18456	0.605613	0.910219	0.24596	1.52801	0.1	2.48657	0.118743	1.37761	0.516604	1.21479	0.278459	0.1	0.119907	0.1	0.1	0.318867	0.1	0.1	0.1	0.1	2.04603	0.1	0.1
ENSMUSG00000091779.8	Gm21293	protein_coding	0.1	0.1	0.1	0.1	0.1	0.1	0.1	0.1	0.1	0.1	0.1	0.1	0.1	0.1	0.1	0.1	0.1	0.1	0.1	0.1	0.1	0.1	0.1	0.1	0.1	0.1	0.1	0.1	0.1	0.1	0.1	0.1	0.1	0.1	0.1	0.1
ENSMUSG00000091775.1	Gm16494	protein_coding	0.1	0.1	0.1	0.1	0.1	0.1	0.1	0.1	0.1	0.1	0.1	0.1	0.1	0.1	0.1	0.1	0.1	0.1	0.1	0.1	0.1	0.1	0.1	0.1	0.1	0.1	0.1	0.1	0.1	0.1	0.1	0.1	0.1	0.1	0.1	0.1
ENSMUSG00000091771.1	Vmn2r103	protein_coding	0.1	0.1	0.1	0.1	0.1	0.1	0.1	0.1	0.1	0.1	0.1	0.1	0.1	0.1	0.1	0.1	0.1	0.1	0.1	0.1	0.1	0.1	0.1	0.1	0.1	0.1	0.1	0.1	0.1	0.1	0.1	0.1	0.1	0.1	0.1	0.1
ENSMUSG00000091768.1	Gm17617	protein_coding	0.1	0.1	0.1	0.1	0.1	0.1	0.1	0.1	0.1	0.1	0.1	0.1	0.1	0.1	0.1	0.1	0.1	0.1	0.1	0.1	0.1	0.1	0.1	0.1	0.1	0.1	0.1	0.1	0.1	0.1	0.1	0.1	0.1	0.1	0.1	0.1
ENSMUSG00000091764.3	Zfp964	protein_coding	0.1	0.1	0.1	0.1	0.1	0.1	0.252687	0.234349	0.1	0.1	0.1	0.172386	0.321199	0.1	0.650612	0.276494	0.975636	0.1	0.20562	0.1	0.330886	0.542254	0.10306	0.347456	0.22066	2.08894	0.1	0.530162	0.1	0.112124	0.1	0.1	5.0862	0.1	0.1	0.1
ENSMUSG00000091756.1	Gm3095	protein_coding	0.1	0.1	0.1	0.1	0.1	0.1	0.1	0.1	0.1	0.1	0.1	0.1	0.1	0.1	0.1	0.1	0.1	0.1	0.1	0.1	0.1	0.1	0.1	0.1	0.1	0.1	0.1	0.1	0.1	0.1	0.1	0.1	0.1	0.1	0.1	0.1
ENSMUSG00000091754.8	Gm3636	protein_coding	0.1	0.1	0.1	0.1	0.1	0.1	0.425637	0.1	0.218557	0.240017	0.375218	0.156919	0.398077	0.1	0.531408	2.56495	0.89073	0.113889	0.1	0.1	0.67245	0.31296	0.1	0.297348	0.1	0.1	0.1	0.1	0.1	0.1	0.1	0.1	0.1	0.1	0.1	0.1
ENSMUSG00000091744.1	Gm17732	protein_coding	0.1	0.1	0.1	0.1	0.1	0.1	0.1	0.1	0.1	0.1	0.1	0.1	0.1	0.1	0.1	0.1	0.1	0.1	0.1	0.1	0.1	0.1	0.1	0.1	0.1	0.1	0.1	0.1	0.1	0.1	0.1	0.1	0.1	0.1	0.1	0.1
ENSMUSG00000091742.1	Gm5093	protein_coding	0.1	0.1	0.1	0.1	0.1	0.1	0.1	0.1	0.1	0.1	0.1	0.1	0.1	0.1	0.1	0.1	0.1	0.1	0.1	0.1	0.1	0.109238	0.1	0.232547	0.1	0.1	0.1	0.1	0.1	0.1	0.1	0.1	0.1	0.195262	0.1	0.1
ENSMUSG00000091740.2	Gm7929	protein_coding	0.1	0.1	0.1	0.1	0.1	0.1	0.1	0.1	0.1	0.1	0.1	0.1	0.1	0.1	0.1	0.1	0.1	0.1	0.1	0.1	0.1	0.1	0.1	0.1	0.1	0.1	0.1	0.1	0.1	0.1	0.1	0.1	0.1	0.1	0.1	0.1
ENSMUSG00000091736.3	Yy2	protein_coding	0.1	0.1	0.1	0.1	0.1	0.1	0.1	0.1	0.1	0.1	0.1	0.1	0.1	0.1	0.1	0.1	0.1	0.1	0.1	0.1	0.1	0.1	0.1	0.119181	0.1	0.1	0.1	0.1	0.1	0.1	0.1	0.1	0.1	0.1	0.1	0.1
ENSMUSG00000091735.2	Gpr62	protein_coding	0.1	0.1	0.1	0.1	0.1	0.1	1.09243	0.343706	0.1	0.1	0.1	0.262063	5.76305	0.1	0.1	1.98033	0.971856	0.1	0.812706	0.736607	0.1	0.389398	0.1	0.1	1.21177	0.1	0.1	0.1	0.223828	1.41081	0.1	0.1	0.1	0.1	0.1	0.1
ENSMUSG00000091734.1	Vmn1r29	protein_coding	0.1	0.1	0.1	0.1	0.1	0.1	0.1	0.1	0.1	0.1	0.1	0.1	0.1	0.1	0.1	0.1	0.1	0.1	0.1	0.1	0.1	0.1	0.1	0.1	0.1	0.1	0.1	0.1	0.1	0.1	0.1	0.1	0.1	0.1	0.1	0.1
ENSMUSG00000091733.1	Gm8094	protein_coding	0.1	0.1	0.1	0.1	0.1	0.1	0.1	0.1	0.1	0.1	0.1	0.1	0.1	0.1	0.1	0.1	0.1	0.1	0.1	0.1	0.1	0.1	0.1	0.1	0.1	0.1	0.1	0.1	0.302576	0.1	0.1	0.1	0.1	0.1	0.1	0.1
ENSMUSG00000091732.1	Gm17541	protein_coding	0.1	0.1	0.1	0.1	0.1	0.1	0.555687	0.1	0.1	0.1	0.1	0.1	0.781336	0.1	0.1	0.69776	0.204099	0.321709	0.1	0.1	0.1	0.1	0.105923	0.22588	0.1	0.1	0.1	0.1	0.1	0.1	0.1	0.1	0.1	0.1	0.1	0.1
ENSMUSG00000091731.1	Gm17542	protein_coding	0.1	0.1	0.1	0.1	0.1	0.1	0.1	0.1	0.1	0.1	0.1	0.1	0.1	0.1	0.1	0.1	0.1	0.1	0.1	0.1	0.1	0.1	0.1	0.1	0.1	0.1	0.1	0.1	0.1	0.1	0.1	0.1	0.1	0.1	0.1	0.1
ENSMUSG00000091725.8	Gm8220	protein_coding	0.1	0.1	0.1	0.1	0.1	0.1	0.1	0.1	0.1	0.1	0.1	0.1	0.1	0.1	0.1	0.1	0.1	0.1	0.134167	0.1	0.1	0.1	0.1	0.1	0.1	0.1	0.1	0.1	0.1	0.1	0.1	0.1	0.1	0.1	0.1	0.1
ENSMUSG00000091722.1	Siah3	protein_coding	0.1	0.1	0.1	0.1	0.435346	0.1	0.1	0.1	0.1	0.1	0.1	0.128084	0.1	0.1	0.183496	0.493574	0.1	0.104793	0.1	0.1	0.1	0.1	0.102567	0.116755	0.1	0.1	0.1	0.1	1.57198	0.1	0.1	0.1	0.1	0.1	0.1	0.1
ENSMUSG00000091721.3	Gimd1	protein_coding	0.1	0.1	0.1	0.1	0.1	0.1	0.1	0.1	0.1	0.1	0.1	0.1	0.1	0.1	0.1	0.1	0.1	0.1	0.1	0.1	0.1	0.1	0.1	0.1	0.1	0.1	0.1	0.1	0.1	0.1	0.1	0.1	0.1	0.1	0.1	0.1
ENSMUSG00000091718.1	Gm16506	protein_coding	0.1	0.1	0.1	0.1	0.1	0.1	0.1	0.1	0.1	0.1	0.1	0.1	0.1	0.1	0.1	0.1	0.1	0.1	0.1	0.1	0.1	0.1	0.1	0.1	0.1	0.1	0.1	0.1	0.1	0.1	0.1	0.1	0.1	0.1	0.1	0.1
ENSMUSG00000091712.1	Sec14l5	protein_coding	0.1	0.1	0.1	0.1	0.1	0.1	0.1	0.1	0.1	0.1	0.1	0.1	0.575734	0.325053	0.1	0.228186	0.1	0.1	0.1	0.1	0.1	0.1	0.1	0.1	0.1	0.370764	0.1	0.1	0.1	0.1	0.1	0.1	0.1	0.1	0.1	0.1
ENSMUSG00000091705.8	H2-Q2	protein_coding	0.1	0.1	0.1	0.1	0.1	0.1	0.1	0.1	0.1	0.1	0.1	0.1	0.1	0.1	0.1	0.1	0.1	0.1	0.1	0.1	0.1	0.1	0.1	0.1	0.1	0.1	0.1	0.1	0.1	0.1	0.1	0.1	0.1	0.1	0.1	0.1
ENSMUSG00000091700.7	Gm7876	protein_coding	0.1	0.1	0.1	0.1	0.1	0.1	0.1	0.1	0.1	0.1	0.1	0.1	0.1	0.1	0.1	0.1	0.1	0.1	0.1	0.1	0.1	0.1	0.1	0.1	0.1	0.1	0.1	0.1	0.1	0.1	0.1	0.1	0.1	0.1	0.1	0.1
ENSMUSG00000091698.8	Gm6526	protein_coding	0.1	0.1	0.1	0.1	0.1	0.1	0.1	0.1	0.1	0.1	0.1	0.1	0.1	0.1	0.1	0.1	0.1	0.1	0.1	0.1	0.1	0.1	0.1	0.1	0.1	0.1	0.1	0.1	0.1	0.1	0.1	0.1	0.1	0.1	0.1	0.1
ENSMUSG00000091695.1	Gm17669	protein_coding	0.1	0.1	0.1	0.1	0.1	0.1	0.1	0.1	0.1	0.1	0.1	0.31739	1.04178	0.1	8.59849	0.134849	1.7543	0.1	0.1	0.1	0.1	0.1	0.1	0.1	0.1	0.257391	0.1	0.1	0.12002	0.1	0.1	0.1	0.1	0.1	0.1	0.1
ENSMUSG00000091694.8	Apol11b	protein_coding	0.1	0.1	0.1	0.1	0.1	0.1	0.1	0.313222	0.1	0.1	0.1	0.1	0.1	0.1	0.1	0.1	0.1	0.1	0.204497	0.1	0.1	0.1	0.1	0.1	0.1	0.1	0.1	0.1	0.1	0.1	0.1	0.1	0.1	0.1	0.1	0.1
ENSMUSG00000091692.2	4930433I11Rik	protein_coding	0.1	0.1	0.1	0.1	0.1	0.1	0.1	0.1	0.1	0.1	0.1	0.1	0.1	0.1	0.1	0.1	0.1	0.1	0.1	0.1	0.1	0.1	0.1	0.1	0.1	0.1	0.1	0.1	0.1	0.1	0.1	0.1	0.1	0.1	0.1	0.1
ENSMUSG00000091685.6	Gm17359	protein_coding	0.1	0.1	0.1	0.1	0.1	0.1	0.1	0.1	0.1	0.1	0.1	0.1	0.1	0.1	0.1	0.1	0.1	0.1	0.1	0.1	0.1	0.1	0.1	0.1	0.1	0.1	0.1	0.1	0.1	0.1	0.1	0.1	0.1	0.1	0.1	0.1
ENSMUSG00000091682.2	Tcrg-C3	protein_coding	0.1	0.1	0.1	0.1	0.1	0.1	0.1	0.1	0.1	0.1	0.1	0.1	0.1	0.1	0.1	0.1	0.1	0.1	0.1	0.1	0.1	0.1	0.1	0.1	0.1	0.1	0.1	0.1	0.1	0.1	0.1	0.1	0.1	0.1	0.1	0.1
ENSMUSG00000091680.2	Klhdc7b	protein_coding	0.1	0.1	0.1	0.1	0.1	0.1	0.1	0.1	0.1	0.1	0.1	0.1	0.1	0.1	0.1	0.1	0.1	0.1	0.1	0.1	0.1	0.1	0.1	0.1	0.1	0.1	0.1	0.1	0.1	0.1	0.1	0.1	0.1	0.1	0.1	0.1
ENSMUSG00000091679.8	Vmn2r96	protein_coding	0.1	0.1	0.1	0.1	0.1	0.1	0.1	0.1	0.1	0.1	0.1	0.1	0.1	0.1	0.1	0.1	0.1	0.1	0.1	0.1	0.1	0.1	0.1	0.1	0.1	0.1	0.1	0.1	0.1	0.1	0.1	0.1	0.1	0.1	0.1	0.1
ENSMUSG00000091676.1	Gm8374	protein_coding	0.1	0.1	0.1	0.1	0.1	0.1	0.1	0.1	0.1	0.1	0.1	0.1	0.1	0.1	0.1	0.1	0.1	0.1	0.1	0.1	0.1	0.1	0.1	0.1	0.1	0.1	0.1	0.1	0.1	0.1	0.1	0.1	0.1	0.1	0.1	0.1
ENSMUSG00000091670.1	Vmn2r105	protein_coding	0.1	0.1	0.1	0.1	0.1	0.1	0.1	0.1	0.1	0.1	0.1	0.1	0.1	0.1	0.1	0.1	0.1	0.1	0.1	0.1	0.1	0.1	0.1	0.1	0.1	0.1	0.1	0.1	0.1	0.1	0.1	0.1	0.1	0.1	0.1	0.1
ENSMUSG00000091662.8	Vmn1r69	protein_coding	0.1	0.1	0.1	0.1	0.1	0.1	0.1	0.1	0.1	0.1	0.1	0.1	0.1	0.1	0.1	0.1	0.1	0.1	0.1	0.1	0.1	0.1	0.1	0.1	0.1	0.1	0.1	0.1	0.1	0.1	0.1	0.1	0.1	0.1	0.1	0.1
ENSMUSG00000091657.1	Gm3072	protein_coding	0.1	0.1	0.1	0.1	0.1	0.1	0.1	0.1	0.1	0.1	0.1	0.1	0.1	0.1	0.1	0.1	0.1	0.1	0.1	0.1	0.1	0.1	0.1	0.1	0.1	0.1	0.1	0.1	0.1	0.1	0.1	0.1	0.1	0.1	0.1	0.1
ENSMUSG00000091656.1	Vmn2r106	protein_coding	0.1	0.1	0.1	0.1	0.1	0.1	0.1	0.1	0.1	0.1	0.1	0.1	0.1	0.1	0.1	0.1	0.1	0.1	0.1	0.1	0.1	0.1	0.1	0.1	0.1	0.1	0.1	0.1	0.1	0.1	0.1	0.1	0.1	0.1	0.1	0.1
ENSMUSG00000091652.1	Vmn1r57	protein_coding	0.1	0.1	0.1	0.1	0.1	0.1	0.1	0.1	0.1	0.1	0.1	0.1	0.1	0.1	0.1	0.1	0.1	0.1	0.1	0.1	0.1	0.1	0.1	0.1	0.1	0.1	0.1	0.1	0.1	0.1	0.1	0.1	0.1	0.1	0.1	0.1
ENSMUSG00000091651.2	Vmn2r36	protein_coding	0.1	0.1	0.1	0.1	0.1	0.1	0.1	0.1	0.1	0.1	0.1	0.1	0.1	0.1	0.1	0.1	0.1	0.1	0.1	0.1	0.1	0.1	0.1	0.1	0.1	0.1	0.1	0.1	0.1	0.1	0.1	0.1	0.1	0.1	0.1	0.1
ENSMUSG00000091650.1	Apol11a	protein_coding	0.1	0.1	0.1	0.1	0.1	0.1	0.1	0.1	0.1	0.1	0.1	0.1	0.1	0.1	0.1	0.1	0.1	0.1	0.1	0.1	0.1	0.1	0.1	0.1	0.1	0.1	0.1	0.1	0.1	0.1	0.1	0.1	0.1	0.1	0.1	0.1
ENSMUSG00000091649.3	Phf11b	protein_coding	0.1	0.1	0.1	0.1	0.1	0.1	0.134966	0.393334	0.1	0.1	0.1	0.1	2.64814	0.1	0.1	4.29155	0.474364	0.1	0.1	0.274349	0.956834	0.166511	0.1	0.1	0.1	0.1	0.1	0.1	0.1	0.1	0.1	0.1	0.1	0.1	0.1	0.1
ENSMUSG00000091648.2	C2cd4d	protein_coding	0.1	0.1	0.1	0.1	0.1	0.153315	0.1	0.1	0.1	0.1	0.1	0.1	0.210325	0.1	0.1	0.1	0.1	0.351965	0.1	0.1	0.1	0.1	0.1	0.494484	0.1	1.44029	0.1	0.1	0.1	0.160207	0.1	0.1	0.1	0.1	0.1	0.129756
ENSMUSG00000091638.2	Vmn1r113	protein_coding	0.1	0.1	0.1	0.1	0.1	0.1	0.1	0.1	0.1	0.1	0.1	0.1	0.1	0.1	0.1	0.1	0.1	0.1	0.1	0.1	0.1	0.1	0.1	0.1	0.1	0.1	0.1	0.1	0.1	0.1	0.1	0.1	0.1	0.1	0.1	0.1
ENSMUSG00000091636.1	A330050F15Rik	protein_coding	0.1	0.1	0.1	0.1	0.1	0.102642	0.1	0.1	0.1	0.1	0.471027	0.153907	0.1	0.1	0.1	0.1	0.1	0.225124	0.1	0.1	0.1	0.1	0.1	0.196739	0.1	0.1	1.58748	0.1	0.1	0.1	0.1	0.1	0.1	0.1	0.287199	0.1
ENSMUSG00000091635.1	Vmn2r13	protein_coding	0.1	0.1	0.1	0.1	0.1	0.1	0.1	0.1	0.1	0.1	0.1	0.1	0.1	0.1	0.1	0.1	0.1	0.1	0.1	0.1	0.1	0.1	0.1	0.1	0.1	0.1	0.1	0.1	0.1	0.1	0.1	0.1	0.1	0.1	0.1	0.1
ENSMUSG00000091631.1	Vmn2r95	protein_coding	0.1	0.1	0.1	0.1	0.1	0.1	0.1	0.1	0.1	0.1	0.1	0.1	0.1	0.1	0.1	0.1	0.1	0.1	0.1	0.1	0.1	0.1	0.1	0.1	0.1	0.1	0.1	0.1	0.1	0.1	0.1	0.1	0.1	0.1	0.1	0.1
ENSMUSG00000091625.8	Lsm5	protein_coding	0.1	0.1	0.120024	0.1	1.37263	0.1	0.159834	0.1	0.101617	0.1	1.90333	1.2619	5.63855	0.1	0.42961	1.53908	7.29721	0.707415	2.38562	4.49484	3.34273	2.5631	1.13343	2.88765	1.35449	0.211829	3.13107	0.183762	0.517652	0.746935	0.1	0.1	0.1	1.37529	0.1	0.1
ENSMUSG00000091624.1	Vmn2r9	protein_coding	0.1	0.1	0.1	0.1	0.1	0.1	0.1	0.1	0.1	0.1	0.1	0.1	0.1	0.1	0.1	0.1	0.1	0.1	0.1	0.1	0.1	0.1	0.1	0.1	0.1	0.1	0.1	0.1	0.1	0.1	0.1	0.1	0.1	0.1	0.1	0.1
ENSMUSG00000091620.2	Vmn2r23	protein_coding	0.1	0.1	0.1	0.1	0.1	0.1	0.1	0.1	0.1	0.1	0.1	0.1	0.1	0.1	0.1	0.1	0.1	0.1	0.1	0.1	0.1	0.1	0.1	0.1	0.1	0.1	0.1	0.1	0.1	0.1	0.1	0.1	0.1	0.1	0.1	0.1
ENSMUSG00000091619.1	Gm3625	protein_coding	0.1	0.1	0.1	0.1	0.1	0.1	0.1	0.1	0.1	0.1	0.1	0.1	0.1	0.1	0.1	0.1	0.1	0.1	0.1	0.1	0.1	0.1	0.1	0.1	0.1	0.1	0.1	0.1	0.1	0.1	0.1	0.1	0.1	0.1	0.1	0.1
ENSMUSG00000091618.2	H60c	protein_coding	0.1	0.1	0.1	0.1	0.1	0.1	0.1	0.1	0.1	0.1	0.1	0.1	0.1	0.1	0.1	0.1	0.1	0.1	0.1	0.1	0.1	0.1	0.1	0.1	0.1	0.1	0.1	0.1	0.1	0.1	0.1	0.1	0.1	0.1	0.1	0.1
ENSMUSG00000091617.8	Gm3752	protein_coding	0.1	0.1	0.1	0.1	0.1	0.1	0.1	0.1	0.1	0.1	0.1	0.448697	0.1	0.1	0.1	0.1	0.1	0.1	0.1	0.1	0.1	0.1	0.1	0.1	0.1	0.1	0.1	0.1	0.1	0.1	0.1	0.1	0.1	0.1	0.1	0.1
ENSMUSG00000091614.1	Gm17657	protein_coding	0.1	0.1	0.1	0.1	0.1	0.1	0.1	0.1	0.1	0.1	0.1	0.1	0.1	0.1	0.1	0.1	0.1	0.1	0.1	0.1	0.1	0.1	0.1	0.1	0.1	0.1	0.1	0.1	0.1	0.1	0.1	0.1	0.1	0.1	0.1	0.1
ENSMUSG00000091604.2	Gm17349	protein_coding	0.1	0.1	0.1	0.1	0.1	0.1	0.1	0.1	0.1	0.1	0.1	0.1	0.1	0.1	0.1	0.701696	0.1	0.1	0.1	0.1	0.1	0.1	0.1	0.1	0.1	0.1	0.1	0.1	0.1	0.666484	0.1	0.1	0.1	0.1	0.1	0.1
ENSMUSG00000091601.2	Olfr93	protein_coding	0.1	0.1	0.1	0.1	0.1	0.1	0.1	0.1	0.1	0.1	0.1	0.1	0.1	0.1	0.1	0.1	0.1	0.1	0.1	0.1	0.1	0.1	0.1	0.1	0.1	0.1	0.1	0.1	0.1	0.1	0.1	0.1	0.1	0.1	0.1	0.1
ENSMUSG00000091594.2	Gm17067	protein_coding	0.1	0.1	0.1	0.1	0.1	0.1	0.1	0.1	0.1	0.1	0.1	0.1	0.1	0.1	0.1	0.1	0.1	0.1	0.1	0.1	0.1	0.1	0.1	0.1	0.1	0.1	0.1	0.1	0.1	0.1	0.1	0.1	0.1	0.1	0.1	0.1
ENSMUSG00000091586.1	Cyp4f17	protein_coding	0.1	0.1	0.1	0.1	0.1	0.1	0.1	0.1	0.1	0.1	0.1	0.1	0.392264	0.1	1.33815	0.128019	1.74697	0.507244	0.1	0.1	0.1	0.1	0.344316	0.1	1.19399	0.1	0.1	0.1	0.888537	0.326134	0.1	0.1	0.1	0.1	0.1	0.1
ENSMUSG00000091584.1	Gm8180	protein_coding	0.1	0.1	0.1	0.1	0.1	0.1	0.1	0.1	0.1	0.1	0.1	0.1	0.1	0.1	0.1	0.1	0.1	0.1	0.1	0.1	0.1	0.1	0.1	0.1	0.1	0.1	0.1	0.1	0.1	0.1	0.1	0.1	0.1	0.1	0.1	0.1
ENSMUSG00000091572.8	Vmn2r3	protein_coding	0.1	0.1	0.1	0.1	0.1	0.1	0.1	0.1	0.1	0.1	0.1	0.1	0.1	0.1	0.1	0.1	0.1	0.1	0.1	0.1	0.1	0.1	0.1	0.1	0.1	0.1	0.1	0.1	0.1	0.1	0.1	0.1	0.1	0.1	0.1	0.1
ENSMUSG00000091569.1	Gm8232	protein_coding	0.1	0.1	0.1	0.1	0.1	0.1	0.1	0.1	0.1	0.1	0.1	0.1	0.1	0.1	0.1	0.1	0.1	0.1	0.1	0.1	0.1	0.1	0.1	0.1	0.1	0.1	0.1	0.1	0.1	0.1	0.1	0.1	0.1	0.1	0.1	0.1
ENSMUSG00000091568.7	Gm8206	protein_coding	0.1	0.1	0.1	0.1	0.1	0.1	0.1	0.1	0.1	0.1	0.1	0.1	0.1	0.1	0.1	0.1	0.1	0.1	0.1	0.1	0.1	0.1	0.1	0.1	0.149482	0.1	0.1	0.1	0.1	0.1	0.1	0.1	0.1	0.1	0.1	0.1
ENSMUSG00000091563.8	Gm8108	protein_coding	0.1	0.1	0.1	0.1	0.1	0.1	0.1	0.1	0.1	0.1	0.1	0.1	0.1	0.1	0.1	0.1	0.1	0.1	0.1	0.1	0.1	0.1	0.1	0.1	0.1	0.1	0.1	0.1	0.1	0.1	0.1	0.1	0.1	0.1	0.1	0.1
ENSMUSG00000091561.2	Gm6665	protein_coding	0.1	0.1	0.1	0.1	0.1	0.1	0.1	0.1	0.1	0.1	0.1	0.1	0.1	0.1	0.1	0.1	0.379896	0.1	0.1	0.1	0.1	0.1	0.1	0.1	0.1	0.1	0.1	0.1	0.1	0.1	0.1	0.1	0.1	0.1	0.1	0.1
ENSMUSG00000091550.1	Gm6811	protein_coding	0.1	0.1	0.1	0.1	0.1	0.1	0.1	0.1	0.1	0.1	0.1	0.1	0.160727	0.1	0.1	0.1	0.1	0.1	0.1	0.1	0.1	0.1	0.1	0.1	0.1	0.1	0.1	0.1	0.1	0.1	0.1	0.1	0.1	0.1	0.1	0.1
ENSMUSG00000091541.1	Vmn1r9	protein_coding	0.1	0.1	0.1	0.1	0.1	0.1	0.1	0.1	0.1	0.1	0.1	0.1	0.1	0.1	0.1	0.1	0.1	0.1	0.1	0.1	0.1	0.1	0.1	0.1	0.1	0.1	0.1	0.1	0.1	0.1	0.1	0.1	0.1	0.1	0.1	0.1
ENSMUSG00000091539.2	Vmn1r238	protein_coding	0.1	0.1	0.1	0.1	0.1	0.1	0.1	0.1	0.1	0.1	0.1	0.1	0.1	0.1	0.1	0.1	0.1	0.1	0.1	0.1	0.1	0.1	0.1	0.1	0.1	0.1	0.1	0.1	0.1	0.1	0.1	0.1	0.1	0.1	0.1	0.1
ENSMUSG00000091537.2	Tma7	protein_coding	1.6883	0.1	17.4064	10.13	19.0961	14.2843	23.2722	13.1781	26.5807	11.0328	29.9774	23.9983	21.0365	14.3963	16.5394	22.3344	18.495	46.2109	27.7154	17.1902	34.9905	33.3271	28.8461	27.8189	12.2315	8.36641	39.2957	30.0387	35.4259	20.8119	0.1	6.99189	23.4016	28.514	12.2812	18.4345
ENSMUSG00000091531.1	Olfr102	protein_coding	0.1	0.1	0.1	0.1	0.1	0.1	0.1	0.1	0.1	0.1	0.1	0.1	0.1	0.1	0.1	0.1	0.1	0.1	0.1	0.1	0.1	0.1	0.1	0.1	0.1	0.1	0.1	0.1	0.1	0.1	0.1	0.1	0.1	0.1	0.1	0.1
ENSMUSG00000091530.1	Cldn20	protein_coding	0.1	0.1	0.1	0.1	0.1	0.1	0.1	0.1	0.1	0.1	0.380883	0.1	0.1	0.1	0.1	1.56055	0.217075	0.1	0.1	0.1	0.1	0.1	0.839116	0.1	0.1	0.1	0.1	0.1	0.1	0.1	0.1	0.1	0.1	0.1	0.1	0.1
ENSMUSG00000091528.8	Gm9268	protein_coding	0.1	0.1	0.1	0.1	0.1	0.1	0.1	0.1	0.1	0.1	0.1	0.1	0.1	0.1	0.1	0.1	0.1	0.1	0.1	0.1	0.1	0.1	0.1	0.1	0.1	0.1	0.1	0.1	0.1	0.1	0.1	0.1	0.1	0.1	0.1	0.1
ENSMUSG00000091526.1	BB019430	protein_coding	0.1	0.1	0.1	0.1	0.1	0.1	0.1	0.1	0.1	0.1	0.1	0.1	0.1	0.1	0.1	0.1	0.1	0.1	0.1	0.1	0.1	0.1	0.1	0.1	0.1	0.1	0.1	0.1	0.1	0.1	0.1	0.1	0.1	0.1	0.1	0.1
ENSMUSG00000091519.1	Skor2	protein_coding	0.1	0.1	0.1	0.1	0.1	0.1	0.1	0.1	0.1	0.1	0.1	0.1	0.1	0.1	0.1	0.1	0.1	0.1	0.1	0.1	0.1	0.1	0.1	0.1	0.1	0.1	0.1	0.1	0.1	0.1	0.1	0.1	0.1	0.1	0.1	0.1
ENSMUSG00000091514.1	Gm17484	protein_coding	0.1	0.1	0.1	0.1	0.1	0.1	0.1	0.1	0.1	0.1	0.1	0.11381	0.1	0.1	0.1	0.1	0.1	0.1	0.1	0.1	0.1	0.1	0.1	0.1	0.1	0.1	0.1	0.1	0.1	0.1	0.1	0.1	0.1	0.1	0.1	0.1
ENSMUSG00000091512.5	Lamtor3	protein_coding	0.1	0.1	0.865487	0.112449	4.59746	1.08052	2.50486	0.398792	0.785608	0.217915	2.02982	2.61563	5.22885	2.94215	1.35163	5.97742	1.87256	3.72761	3.18411	3.32414	1.6682	0.855414	2.07453	2.55379	7.87315	5.42742	8.62497	9.78436	3.67864	6.51252	0.1	0.1	0.918245	0.482855	0.200651	5.61833
ENSMUSG00000091511.2	Vmn2r87	protein_coding	0.1	0.1	0.1	0.1	0.1	0.1	0.1	0.1	0.1	0.1	0.1	0.1	0.1	0.1	0.1	0.1	0.1	0.1	0.1	0.1	0.1	0.1	0.1	0.1	0.1	0.1	0.1	0.1	0.1	0.1	0.1	0.1	0.1	0.1	0.1	0.1
ENSMUSG00000091504.1	Vmn2r118	protein_coding	0.1	0.1	0.1	0.1	0.1	0.1	0.1	0.1	0.1	0.1	0.1	0.1	0.1	0.1	0.1	0.1	0.1	0.1	0.1	0.1	0.1	0.1	0.1	0.1	0.1	0.1	0.1	0.1	0.1	0.1	0.1	0.1	0.1	0.1	0.1	0.1
ENSMUSG00000091497.1	Gm44	protein_coding	0.1	0.1	0.1	0.1	0.1	0.1	0.1	0.1	0.1	0.1	0.1	0.1	0.1	0.1	0.1	0.1	0.1	0.1	0.1	0.1	0.1	0.1	0.1	0.1	0.1	0.1	0.1	0.1	0.1	0.1	0.1	0.1	0.1	0.1	0.1	0.1
ENSMUSG00000091494.8	Gm3269	protein_coding	0.1	0.1	0.1	0.1	0.1	0.1	0.1	0.1	0.1	0.1	0.1	0.1	0.1	0.1	0.1	0.1	0.1	0.1	0.1	0.1	0.1	0.1	0.1	0.1	0.1	0.1	0.1	0.1	0.1	0.1	0.1	0.1	0.1	0.1	0.1	0.1
ENSMUSG00000091491.1	Vmn2r97	protein_coding	0.1	0.1	0.1	0.1	0.1	0.1	0.1	0.1	0.1	0.1	0.1	0.1	0.1	0.1	0.1	0.1	0.1	0.1	0.1	0.1	0.1	0.1	0.1	0.1	0.1	0.1	0.1	0.1	0.1	0.1	0.1	0.1	0.1	0.1	0.1	0.1
ENSMUSG00000091490.2	Triml2	protein_coding	0.1	0.1	0.1	0.1	0.1	0.1	0.1	0.1	0.1	0.1	0.1	0.1	0.1	0.1	0.1	0.1	0.1	0.1	0.1	0.1	0.1	0.1	0.1	0.1	0.1	0.1	0.1	0.1	0.1	0.1	0.1	0.1	0.1	0.1	0.1	0.1
ENSMUSG00000091477.1	Gm5799	protein_coding	0.1	0.1	0.1	0.1	0.1	0.1	0.1	0.1	0.1	0.1	0.1	0.1	0.1	0.1	0.1	0.1	0.1	0.1	0.1	0.1	0.1	0.1	0.1	0.1	0.1	0.1	0.1	0.1	0.1	0.1	0.1	0.1	0.1	0.1	0.1	0.1
ENSMUSG00000091476.6	Gm16432	protein_coding	0.1	0.1	0.270861	0.216439	1.58771	0.346491	0.3485	0.148157	0.201794	0.1	0.1	0.220094	0.1	0.1	0.484993	0.1	1.15017	0.1	0.251334	0.367178	0.188067	0.303682	0.1	0.177391	0.1	0.118467	0.1	0.348504	0.1	0.1	0.1	0.1	0.206862	0.1	3.31369	0.1
ENSMUSG00000091474.2	2610021A01Rik	protein_coding	0.354524	0.1	0.666201	0.77263	1.15806	0.531117	0.859982	1.16278	0.415881	0.1	0.897711	1.78784	2.93734	2.71314	2.09944	1.41588	1.07813	1.19674	1.20679	0.601395	3.85063	0.533319	1.94725	0.975214	0.447526	1.71096	0.213548	0.1	0.264849	6.55767	0.1	0.239421	0.1	1.49615	0.1	0.510583
ENSMUSG00000091472.2	Gm3739	protein_coding	0.1	0.1	0.1	0.1	0.1	0.757707	0.105989	0.1	0.1	0.370122	0.104962	0.158414	0.933397	0.751248	0.592749	1.04566	1.95345	0.1	0.1	0.1	0.203131	0.378858	0.1	0.25123	0.1	0.1	0.464439	0.1	0.1	0.1	0.1	0.1	0.107177	0.594373	0.1	0.1
ENSMUSG00000091471.1	Gm20538	protein_coding	0.1	0.1	0.1	0.1	0.1	0.1	0.1	0.1	0.1	0.1	0.1	0.1	0.1	0.1	0.1	0.1	0.1	0.1	0.1	0.1	0.1	0.1	0.1	0.1	0.1	0.1	0.1	0.1	0.1	0.1	0.1	0.1	0.198493	0.1	0.1	0.1
ENSMUSG00000091468.2	Vmn2r82	protein_coding	0.103501	0.1	0.1	0.1	0.1	0.1	0.1	0.1	0.1	0.1	0.1	0.1	0.1	0.1	0.1	0.1	0.1	0.1	0.1	0.1	0.1	0.1	0.1	0.1	0.1	0.1	0.1	0.1	0.1	0.1	0.1	0.1	0.1	0.1	0.1	0.1
ENSMUSG00000091460.2	Gm7808	protein_coding	0.1	0.1	0.1	0.1	0.1	0.1	0.1	0.1	0.1	0.1	0.1	0.1	0.1	0.1	0.1	0.1	0.159327	0.1	0.1	0.1	0.1	0.1	0.1	0.1	0.1	0.1	0.1	0.1	0.1	0.1	0.1	0.1	0.1	0.1	0.1	0.1
ENSMUSG00000091455.3	Otogl	protein_coding	0.1	0.1	0.1	0.1	0.1	0.1	0.1	0.1	0.1	0.1	0.1	0.1	0.1	0.149927	0.1	0.1	0.1	0.1	0.1	0.1	0.1	0.1	0.1	0.1	0.1	0.1	0.1	0.1	0.1	0.1	0.1	0.1	0.1	0.1	0.1	0.1
ENSMUSG00000091450.1	Vmn2r11	protein_coding	0.1	0.1	0.1	0.1	0.1	0.1	0.1	0.1	0.1	0.1	0.1	0.1	0.1	0.1	0.1	0.1	0.1	0.1	0.1	0.1	0.1	0.1	0.1	0.1	0.1	0.1	0.1	0.1	0.1	0.1	0.1	0.1	0.1	0.1	0.1	0.1
ENSMUSG00000091449.2	Gm10269	protein_coding	0.1	0.1	0.1	0.1	0.1	0.1	0.471185	0.154762	0.176944	0.1	0.1	0.1	0.837413	0.1	0.473706	0.892263	0.190464	0.1	2.009	0.221174	0.634837	0.203246	1.02955	0.1	0.1	0.595379	0.1	0.1	0.1	0.20879	0.1	0.1	0.1	0.931195	0.1	0.1
ENSMUSG00000091441.1	Gm17387	protein_coding	0.1	0.1	0.1	0.1	0.1	0.1	0.1	0.1	0.1	0.1	0.1	0.1	0.1	0.1	0.1	0.1	0.1	0.1	0.1	0.1	0.1	0.1	0.1	0.1	0.1	0.1	0.1	0.1	0.1	0.1	0.1	0.1	0.1	0.1	0.1	0.1
ENSMUSG00000091435.1	Vmn1r115	protein_coding	0.1	0.1	0.1	0.1	0.1	0.1	0.1	0.1	0.1	0.1	0.1	0.1	0.1	0.1	0.1	0.1	0.1	0.1	0.1	0.1	0.1	0.1	0.1	0.1	0.1	0.1	0.1	0.1	0.1	0.1	0.1	0.1	0.1	0.1	0.1	0.1
ENSMUSG00000091429.1	Gm17093	protein_coding	0.1	0.1	0.1	0.1	0.1	0.1	0.1	0.1	0.1	0.1	0.1	0.1	0.1	0.1	0.1	0.1	0.1	0.1	0.1	0.1	0.1	0.1	0.1	0.1	0.1	0.1	0.1	0.1	0.1	0.1	0.1	0.1	0.1	0.1	0.1	0.1
ENSMUSG00000091423.1	Gm17509	protein_coding	0.1	0.1	0.1	0.1	0.1	0.1	0.1	0.1	0.1	0.1	0.1	0.1	0.1	0.1	0.1	0.1	0.1	0.1	0.1	0.1	0.1	0.1	0.1	0.1	0.1	0.1	0.1	0.1	0.1	0.1	0.1	0.1	0.1	0.1	0.1	0.1
ENSMUSG00000091418.2	Gm3164	protein_coding	0.1	0.1	0.1	0.1	0.1	0.1	0.1	0.1	0.1	0.1	0.1	0.162907	0.245713	0.1	0.1	0.105583	0.1	0.297787	0.1	0.1	0.438792	0.1	0.1	0.1	0.1	0.1	0.195314	0.1	0.1	0.1	0.1	0.1	0.1	0.1	0.1	0.1
ENSMUSG00000091415.4	Ak9	protein_coding	0.1	0.1	0.1	0.1	0.1	0.1	0.255434	0.1	0.1	0.1	0.1	0.1	0.1	0.1	0.1	0.182911	0.1	0.1	0.49365	0.1	0.1	0.1	0.1	0.1	0.342356	0.1	0.1	0.1	0.1	0.1	0.1	0.1	0.1	0.1	0.1	0.1
ENSMUSG00000091411.1	Gm5916	protein_coding	0.1	0.1	0.1	0.1	0.1	0.1	0.1	0.1	0.1	0.1	0.1	0.1	0.1	0.1	0.1	0.1	0.1	0.1	0.1	0.1	0.1	0.1	0.1	0.1	0.1	0.1	0.1	0.1	0.1	0.1	0.1	0.1	0.1	0.1	0.1	0.1
ENSMUSG00000091407.1	Vmn2r117	protein_coding	0.1	0.1	0.1	0.1	0.1	0.1	0.1	0.1	0.1	0.1	0.1	0.1	0.1	0.1	0.1	0.1	0.1	0.1	0.1	0.1	0.1	0.1	0.1	0.1	0.1	0.1	0.1	0.1	0.1	0.1	0.1	0.1	0.1	0.1	0.1	0.1
ENSMUSG00000091405.2	Hist2h4	protein_coding	0.1	0.1	0.1	0.1	0.1	0.29229	0.185773	0.1	0.153274	0.1	1.04764	0.103336	1.21286	0.1	0.190947	1.40419	0.876434	0.295299	0.153012	0.1	0.776022	0.1	0.191538	0.1	0.1	0.1	0.114712	0.1	1.40141	0.696324	0.1	0.1	0.1	0.169922	0.1	0.1
ENSMUSG00000091402.7	Rd3l	protein_coding	0.1	0.1	0.1	0.1	0.1	0.1	0.1	0.1	0.996298	0.1	0.1	0.1	1.53635	0.1	1.19625	0.1	0.1	0.1	0.1	0.1	0.1	0.1	0.1	0.1	0.1	0.1	0.1	0.1	0.1	0.1	0.1	0.1	0.1	0.1	0.1	0.1
ENSMUSG00000091400.1	Gm6356	protein_coding	0.1	0.1	0.1	0.1	0.1	0.1	0.1	0.1	0.1	0.1	0.1	0.1	0.462655	0.1	0.1	0.1	0.1	0.1	0.1	0.1	0.1	0.1	0.1	0.112321	0.1	0.1	0.1	0.1	0.1	0.1	0.1	0.1	0.1	0.1	0.1	0.1
ENSMUSG00000091396.1	Spanxn4	protein_coding	0.1	0.1	0.1	0.1	0.1	0.1	0.1	0.1	0.1	0.1	0.1	0.1	0.1	0.1	0.1	0.1	0.1	0.1	0.1	0.1	0.1	0.1	0.1	0.1	0.1	0.1	0.1	0.1	0.1	0.1	0.1	0.1	0.1	0.1	0.1	0.1
ENSMUSG00000091388.1	Gm17576	protein_coding	0.1	0.1	0.1	0.1	0.1	0.1	0.1	0.1	0.1	0.1	0.1	0.1	0.1	0.1	0.1	0.1	0.1	0.1	0.1	0.1	0.1	0.1	0.1	0.1	0.1	0.1	0.1	0.1	0.1	0.1	0.1	0.1	0.1	0.1	0.1	0.1
ENSMUSG00000091387.1	Gcnt4	protein_coding	0.1	0.1	0.137306	0.272522	0.1	0.225238	0.211128	0.144082	0.832932	0.288162	1.27158	1.09223	1.53551	0.1	2.43984	4.19077	2.69044	2.62671	0.988132	0.342538	1.86166	1.75808	1.52291	1.35801	0.46383	3.46	0.701872	0.1	1.63001	0.1	0.1	0.1	1.34199	0.517224	2.0059	1.5121
ENSMUSG00000091383.1	Hist1h2al	protein_coding	0.399363	0.1	0.185362	0.1	0.191044	0.858385	2.10679	0.1	1.29558	0.1	4.32354	0.787196	14.2409	0.1	9.88963	9.63817	10.0266	4.78219	10.6625	4.41972	2.05785	4.06112	11.0152	0.547657	4.9108	1.24908	3.74491	0.1	1.89676	2.11822	2.36129	0.1	4.51652	0.1	0.1	1.5793
ENSMUSG00000091382.1	Vmn1r18	protein_coding	0.1	0.1	0.1	0.1	0.1	0.1	0.1	0.1	0.1	0.1	0.1	0.1	0.1	0.1	0.1	0.1	0.1	0.1	0.1	0.1	0.1	0.1	0.1	0.1	0.1	0.1	0.1	0.1	0.1	0.1	0.1	0.1	0.1	0.1	0.1	0.1
ENSMUSG00000091381.2	Vmn2r83	protein_coding	0.1	0.1	0.1	0.1	0.1	0.1	0.1	0.1	0.1	0.1	0.1	0.1	0.1	0.1	0.1	0.1	0.1	0.1	0.1	0.1	0.1	0.1	0.1	0.1	0.1	0.1	0.1	0.1	0.1	0.1	0.1	0.1	0.1	0.1	0.1	0.1
ENSMUSG00000091376.1	Aadacl2	protein_coding	0.1	0.1	0.1	0.1	0.1	0.1	0.1	0.1	0.1	0.1	0.1	0.1	0.1	0.1	0.1	0.1	0.1	0.1	0.1	0.1	0.1	0.1	0.1	0.1	0.1	0.1	0.1	0.1	0.1	0.1	0.1	0.1	0.1	0.1	0.1	0.1
ENSMUSG00000091375.1	Vmn2r15	protein_coding	0.1	0.1	0.1	0.1	0.1	0.1	0.1	0.1	0.1	0.1	0.1	0.1	0.1	0.1	0.1	0.1	0.1	0.1	0.1	0.1	0.1	0.1	0.1	0.1	0.1	0.1	0.1	0.1	0.1	0.1	0.1	0.1	0.1	0.1	0.1	0.1
ENSMUSG00000091350.1	Vmn2r92	protein_coding	0.1	0.1	0.1	0.1	0.1	0.1	0.1	0.1	0.1	0.1	0.1	0.1	0.1	0.1	0.1	0.1	0.1	0.1	0.1	0.1	0.1	0.1	0.1	0.1	0.1	0.1	0.1	0.1	0.1	0.1	0.1	0.1	0.1	0.1	0.1	0.1
ENSMUSG00000091347.2	Gm10772	protein_coding	0.1	0.1	0.1	0.1	0.1	0.1	0.1	0.1	0.1	0.1	0.1	0.1	0.1	0.1	0.1	0.1	0.1	0.1	0.1	0.1	0.1	0.1	0.1	0.1	0.1	0.1	0.1	0.1	0.1	0.1	0.1	0.1	0.1	0.1	0.1	0.1
ENSMUSG00000091345.8	Col6a5	protein_coding	0.1	0.1	0.530462	0.1	0.1	0.1	0.1	0.1	0.1	0.1	0.1	0.1	0.1	0.1	0.1	0.1	0.1	0.1	0.1	0.1	0.1	0.1	0.1	0.1	0.1	0.1	0.1	0.1	0.1	0.1	0.1	0.1	0.1	0.1	0.1	0.1
ENSMUSG00000091337.3	Eid1	protein_coding	3.18254	4.91402	7.16372	2.55412	9.06138	9.44099	9.58142	11.9702	6.57384	2.39638	11.5414	11.3754	7.90063	10.1099	7.74756	14.1447	11.1444	8.72693	15.999	11.603	10.2818	9.67359	10.4792	6.68178	11.9569	19.922	6.59901	3.5414	9.45309	10.8517	6.9865	21.4605	5.05145	9.78909	14.8968	8.33591
ENSMUSG00000091318.2	Gm5415	protein_coding	0.1	0.1	0.1	0.1	0.1	0.26046	0.103309	0.1	0.1	0.1	0.1	0.250499	0.310818	0.1	0.1	0.1	0.1	0.1	0.161794	0.1	0.1	0.1	0.1	0.23803	0.1	0.1	0.1	0.1	0.339691	0.46035	0.1	0.1	0.1	0.1	0.1	0.1
ENSMUSG00000091312.1	Gm17490	protein_coding	0.1	0.1	0.1	0.1	0.1	0.1	0.1	0.1	0.1	0.1	0.1	0.1	0.1	0.1	0.1	0.1	0.1	0.1	0.1	0.1	0.1	0.1	0.1	0.1	0.1	0.1	0.1	0.1	0.1	0.1	0.1	0.1	0.1	0.1	0.1	0.1
ENSMUSG00000091311.2	Spata31d1b	protein_coding	0.1	0.1	0.1	0.1	0.1	0.1	0.1	0.1	0.1	0.1	0.1	0.1	0.1	0.1	0.1	0.1	0.1	0.1	0.1	0.1	0.1	0.1	0.1	0.1	0.1	0.1	0.1	0.1	0.1	0.1	0.1	0.1	0.1	0.1	0.1	0.1
ENSMUSG00000091306.2	Gm17606	protein_coding	0.1	0.1	0.1	0.1	0.1	0.1	0.1	0.1	0.1	0.1	0.1	0.1	0.1	0.1	0.1	0.1	0.1	0.1	0.1	0.1	0.1	0.1	0.1	0.1	0.1	0.1	0.1	0.1	0.1	0.1	0.1	0.1	0.1	0.1	0.1	0.1
ENSMUSG00000091297.1	Gm8439	protein_coding	0.1	0.1	0.1	0.1	0.116088	0.1	0.1	0.1	0.1	0.1	0.1	0.1	0.1	0.1	0.1	0.1	0.1	0.1	0.1	0.1	0.1	0.1	0.1	0.1	0.1	0.1	0.1	0.1	0.1	0.1	0.1	0.1	0.1	0.1	0.1	0.1
ENSMUSG00000091296.1	Gm4181	protein_coding	0.1	0.1	0.1	0.1	0.1	0.1	0.1	0.1	0.1	0.1	0.1	0.1	0.1	0.1	0.1	0.1	0.1	0.1	0.1	0.1	0.1	0.1	0.1	0.1	0.1	0.1	0.1	0.1	0.1	0.1	0.1	0.1	0.1	0.1	0.1	0.1
ENSMUSG00000091285.1	Gm17430	protein_coding	0.1	0.1	0.1	0.1	0.1	0.1	0.1	0.1	0.1	0.1	0.1	0.1	0.1	0.1	0.1	0.1	0.1	0.1	0.1	0.1	0.1	0.11957	0.1	0.1	0.1	0.1	0.1	0.1	0.1	0.1	0.1	0.1	0.1	0.1	0.1	0.1
ENSMUSG00000091277.1	Gm1818	protein_coding	0.1	0.1	0.1	0.1	0.1	0.1	0.236451	0.1	0.1	0.1	0.1	0.1	0.405465	0.1	0.314038	0.128498	0.1	0.104145	0.516503	0.1	0.2757	0.1	0.1	0.407333	0.1	0.1	0.1	0.1	0.1	0.487106	0.1	0.1	0.1	0.1	0.1	0.1
ENSMUSG00000091275.1	Gm3248	protein_coding	0.1	0.1	0.1	0.1	0.1	0.1	0.1	0.1	0.1	0.1	0.1	0.436624	0.328779	0.1	0.345128	0.1	0.1	0.564418	0.1	0.1	0.1	0.1	0.1	0.1	0.27588	0.1	0.1	0.1	0.1	0.1	0.1	0.1	0.1	0.1	0.1	0.1
ENSMUSG00000091272.1	Gm17641	protein_coding	0.1	0.1	0.1	0.1	0.1	0.1	0.1	0.1	0.1	0.1	0.1	0.1	0.1	0.1	0.1	0.1	0.1	0.1	0.1	0.1	0.1	0.1	0.1	0.1	0.1	0.1	0.1	0.1	0.1	0.1	0.1	0.1	0.1	0.1	0.1	0.1
ENSMUSG00000091264.2	Smim13	protein_coding	0.935555	0.1	2.9824	1.52829	1.49221	2.18581	4.13064	2.8152	2.51469	0.821842	2.58309	2.10313	2.35782	1.49133	2.00677	2.6036	3.07531	2.0835	3.5586	2.49205	3.59694	2.28649	3.7544	2.78447	2.32751	2.05171	1.89085	0.1	2.32435	5.56316	1.21496	0.1	0.824118	2.97525	1.91487	2.11382
ENSMUSG00000091260.1	Vmn2r19	protein_coding	0.1	0.1	0.1	0.1	0.1	0.1	0.1	0.1	0.1	0.1	0.1	0.1	0.1	0.1	0.1	0.1	0.1	0.1	0.1	0.1	0.1	0.1	0.1	0.1	0.1	0.1	0.1	0.1	0.1	0.1	0.1	0.1	0.1	0.1	0.1	0.1
ENSMUSG00000091259.1	Vmn2r110	protein_coding	0.1	0.1	0.1	0.1	0.1	0.1	0.1	0.1	0.1	0.1	0.1	0.1	0.1	0.1	0.1	0.1	0.1	0.1	0.1	0.1	0.1	0.1	0.1	0.1	0.1	0.1	0.1	0.1	0.1	0.1	0.1	0.1	0.1	0.1	0.1	0.1
ENSMUSG00000091255.1	Speer4e	protein_coding	0.25087	0.1	0.1	0.1	0.1	0.1	0.1	0.1	0.1	0.1	0.1	0.1	0.1	0.1	0.1	0.1	0.1	0.1	0.1	0.1	0.1	0.1	0.1	0.1	0.1	0.1	0.1	0.1	0.1	0.1	0.1	0.1	0.1	0.1	0.1	0.1
ENSMUSG00000091248.1	Gm17689	protein_coding	0.1	0.1	0.1	0.1	0.1	0.1	0.1	0.1	0.1	0.1	0.1	0.1	0.1	0.1	0.1	0.1	0.1	0.1	0.1	0.1	0.1	0.1	0.1	0.1	0.1	0.1	0.1	0.1	0.1	0.1	0.1	0.1	0.1	0.1	0.1	0.1
ENSMUSG00000091243.1	Vgll3	protein_coding	0.1	0.1	0.1	0.1	0.1	0.205193	0.262302	0.1	0.1	0.1	0.1	0.1	0.1	0.1	0.1	0.1	0.145423	0.1	0.188421	0.1	0.1	0.1	0.1	0.1	0.1	0.1	0.1	0.1	0.1	0.1	0.1	0.1	0.1	0.1	0.1	0.1
ENSMUSG00000091239.1	Vmn2r76	protein_coding	0.1	0.1	0.1	0.1	0.1	0.1	0.1	0.1	0.1	0.1	0.1	0.1	0.1	0.1	0.1	0.1	0.1	0.1	0.1	0.1	0.1	0.1	0.1	0.1	0.1	0.1	0.1	0.1	0.1	0.1	0.1	0.1	0.1	0.1	0.1	0.1
ENSMUSG00000091230.1	Gm6970	protein_coding	0.1	0.1	0.1	0.1	0.1	0.1	0.1	0.1	0.1	0.1	0.1	0.1	0.1	0.1	0.1	0.1	0.1	0.1	0.1	0.1	0.1	0.1	0.1	0.1	0.1	0.1	0.1	0.1	0.1	0.1	0.1	0.1	0.1	0.1	0.1	0.1
ENSMUSG00000091228.1	Gm20390	protein_coding	0.1	0.141153	0.251557	0.1	0.1	0.1	0.1	0.1	0.672187	0.846332	3.03766	0.678577	0.971544	1.08404	1.37512	5.52628	0.1	0.1	0.344769	0.351544	0.1	0.1	0.1	0.596293	0.482455	0.1	0.868513	0.1	0.1	0.726199	0.1	0.1	0.610488	0.402506	0.1	0.1
ENSMUSG00000091227.1	Gm3755	protein_coding	0.1	0.1	0.1	0.1	0.117136	0.1	0.1	0.1	0.1	0.1	0.1	0.155371	0.1	0.1	0.1	0.1	0.1	0.1	0.1	0.1	0.1	0.1	0.1	0.1	0.1	0.135883	0.1	0.1	0.1	0.1	0.1	0.1	0.1	0.160625	0.1	0.1
ENSMUSG00000091215.3	Gm17252	protein_coding	0.1	0.1	0.1	0.1	0.1	0.1	0.1	0.1	0.1	0.1	0.1	0.1	0.1	0.1	0.1	0.1	0.1	0.1	0.1	0.1	0.1	0.1	0.1	0.1	0.1	0.1	0.1	0.1	0.1	0.1	0.1	0.1	0.1	0.1	0.1	0.1
ENSMUSG00000091212.1	Krtap11-1	protein_coding	0.1	0.1	0.1	0.1	0.1	0.1	0.1	0.1	0.1	0.1	0.1	0.1	0.1	0.1	0.1	0.1	0.1	0.1	0.1	0.1	0.1	0.1	0.1	0.1	0.1	0.1	0.1	0.1	0.1	0.1	0.1	0.1	0.1	0.1	0.1	0.1
ENSMUSG00000091206.1	Vmn2r91	protein_coding	0.1	0.1	0.1	0.1	0.1	0.1	0.1	0.1	0.1	0.1	0.1	0.1	0.1	0.1	0.1	0.1	0.1	0.1	0.1	0.1	0.1	0.1	0.1	0.1	0.1	0.1	0.1	0.1	0.1	0.1	0.1	0.1	0.1	0.1	0.1	0.1
ENSMUSG00000091205.2	Vmn2r71	protein_coding	0.1	0.1	0.1	0.1	0.1	0.1	0.1	0.1	0.1	0.1	0.1	0.1	0.1	0.1	0.1	0.1	0.1	0.1	0.1	0.1	0.1	0.1	0.1	0.1	0.1	0.1	0.1	0.1	0.1	0.1	0.1	0.1	0.1	0.1	0.1	0.1
ENSMUSG00000091204.8	Gm7271	protein_coding	0.1	0.1	0.1	0.1	0.1	0.1	0.1	0.1	0.1	0.1	0.1	0.1	0.58787	0.1	0.1	0.1	0.1	0.1	0.115776	0.1	0.1	0.1	0.1	0.1	0.1	0.1	0.1	0.1	0.1	0.1	0.1	0.1	0.1	0.1	0.1	0.1
ENSMUSG00000091198.1	Gm5218	protein_coding	0.1	0.1	0.1	0.1	0.1	0.1	0.1	0.1	0.1	0.1	0.1	0.1	0.1	0.1	0.1	0.1	0.1	0.1	0.1	0.1	0.1	0.1	0.1	0.1	0.1	0.1	0.1	0.1	0.1	0.1	0.1	0.1	0.1	0.1	0.1	0.1
ENSMUSG00000091195.1	Gm17332	protein_coding	0.1	0.1	0.1	0.1	0.1	0.1	0.1	0.1	0.1	0.1	0.1	0.1	0.1	0.1	0.1	0.1	0.1	0.1	0.1	0.1	0.1	0.1	0.1	0.1	0.1	0.1	0.1	0.1	0.1	0.1	0.1	0.1	0.1	0.1	0.1	0.1
ENSMUSG00000091193.1	Gm17333	protein_coding	0.1	0.1	0.1	0.1	0.1	0.1	0.1	0.1	0.1	0.1	0.1	0.1	0.1	0.1	0.1	0.1	0.1	0.1	0.1	0.1	0.1	0.1	0.1	0.1	0.1	0.1	0.1	0.1	0.1	0.1	0.1	0.1	0.1	0.1	0.1	0.1
ENSMUSG00000091191.1	Gm17334	protein_coding	0.1	0.1	0.1	0.1	0.1	0.1	0.1	0.1	0.1	0.1	0.1	0.114717	0.1	1.8529	0.1	0.1	0.27309	0.1	0.1	0.1	0.1	0.1	0.1	0.1	0.1	0.1	0.1	0.1	0.1	0.1	0.1	0.1	0.1	0.1	0.1	0.1
ENSMUSG00000091185.1	Gm3278	protein_coding	0.1	0.1	0.1	0.1	0.1	0.1	0.1	0.1	0.1	0.1	0.1	0.1	0.1	0.1	0.1	0.1	0.1	0.1	0.1	0.1	0.1	0.1	0.1	0.1	0.1	0.1	0.1	0.1	0.1	0.1	0.1	0.1	0.1	0.1	0.1	0.1
ENSMUSG00000091183.5	Gm5141	protein_coding	0.153424	0.1	0.91309	0.327213	0.671877	0.196828	0.141345	0.378215	0.457587	0.1	0.659778	0.278359	0.16373	0.359797	0.1	0.217474	1.03427	2.47769	0.736231	0.1	0.309892	1.00326	0.324811	1.26947	0.447312	0.859853	0.197056	0.112145	0.737396	0.894658	0.147095	0.1	0.1	0.900637	0.1	0.1
ENSMUSG00000091175.2	9130204L05Rik	protein_coding	0.1	0.1	0.1	0.1	0.1	0.1	0.1	0.1	0.1	0.1	0.1	0.1	0.1	0.1	0.1	0.1	0.1	0.1	0.1	0.1	0.1	0.1	0.1	0.1	0.1	0.1	0.1	0.1	0.1	0.1	0.1	0.1	0.1	0.1	0.1	0.1
ENSMUSG00000091174.1	Gm17677	protein_coding	0.1	0.1	0.1	0.1	0.1	0.1	0.1	0.1	0.1	0.1	0.1	0.1	0.1	0.1	0.1	0.1	0.1	0.1	0.1	0.1	0.1	0.1	0.1	0.1	0.1	0.1	0.1	0.1	0.1	0.1	0.1	0.1	0.1	0.1	0.1	0.1
ENSMUSG00000091159.1	Gm17545	protein_coding	0.1	0.1	0.1	0.1	0.1	0.1	0.1	0.1	0.1	0.1	0.1	0.1	0.1	0.1	0.1	0.1	0.1	0.1	0.1	0.1	0.1	0.1	0.1	0.1	0.1	0.1	0.1	0.1	0.1	0.1	0.1	0.1	0.1	0.1	0.1	0.1
ENSMUSG00000091155.1	Serpine3	protein_coding	0.1	0.1	0.1	0.1	0.1	0.1	0.1	0.1	0.1	0.1	0.1	0.1	0.1	0.1	0.1	0.1	0.1	0.1	0.1	0.1	0.1	0.1	0.1	0.1	0.1	0.1	0.1	0.1	0.1	0.1	0.1	0.1	0.1	0.1	0.1	0.121118
ENSMUSG00000091151.1	Vmn1r224	protein_coding	0.1	0.1	0.1	0.1	0.1	0.1	0.1	0.1	0.1	0.1	0.1	0.1	0.1	0.1	0.1	0.1	0.1	0.1	0.1	0.1	0.1	0.1	0.1	0.1	0.1	0.1	0.1	0.1	0.1	0.1	0.1	0.1	0.1	0.1	0.1	0.1
ENSMUSG00000091148.7	Gm3182	protein_coding	0.1	0.1	0.1	0.1	0.1	0.1	0.1	0.1	0.1	0.1	0.1	0.1	0.1	0.1	0.1	0.1	0.1	0.1	0.1	0.1	0.1	0.1	0.1	0.1	0.1	0.1	0.1	0.1	0.1	0.1	0.1	0.1	0.1	0.1	0.1	0.1
ENSMUSG00000091144.2	Phf11c	protein_coding	0.1	0.1	0.1	0.1	0.1	0.1	0.1	0.1	0.1	0.1	0.1	0.1	0.1	0.1	0.1	0.1	0.1	0.1	0.1	0.1	0.51708	0.1	0.1	0.189408	0.1	0.1	0.1	0.1	0.1	0.1	0.1	0.1	0.1	0.1	0.1	0.1
ENSMUSG00000091142.1	Gm17175	protein_coding	0.1	0.1	0.1	0.1	0.1	0.1	0.1	0.1	0.1	0.1	0.1	0.1	0.1	0.1	0.1	0.1	0.1	0.1	0.1	0.1	0.1	0.1	0.1	0.1	0.1	0.1	0.1	0.1	0.1	0.1	0.1	0.1	0.1	0.1	0.1	0.1
ENSMUSG00000091140.1	Gm17124	protein_coding	0.1	0.1	0.1	0.1	0.1	0.1	0.1	0.1	0.1	0.1	0.1	0.1	0.1	0.1	0.1	0.1	0.1	0.1	0.1	0.1	0.1	0.1	0.1	0.1	0.1	0.1	0.1	0.1	0.1	0.1	0.1	0.1	0.1	0.1	0.1	0.1
ENSMUSG00000091131.1	Gm7945	protein_coding	0.1	0.1	0.1	0.1	0.1	0.1	0.1	0.1	0.1	0.1	0.1	0.1	0.1	0.1	0.1	0.1	0.1	0.1	0.1	0.1	0.1	0.1	0.1	0.1	0.1	0.1	0.1	0.1	0.1	0.1	0.1	0.1	0.1	0.1	0.1	0.1
ENSMUSG00000091129.2	Iqcf6	protein_coding	0.1	0.1	0.1	0.1	0.1	0.1	0.1	0.1	0.1	0.1	0.1	0.1	0.1	0.1	0.1	0.1	0.1	0.1	0.1	0.1	0.1	0.1	0.1	0.1	0.1	0.1	0.1	0.1	0.1	0.1	0.1	0.1	0.1	0.1	0.1	0.1
ENSMUSG00000091122.8	Gm8247	protein_coding	0.1	0.1	0.1	0.1	0.1	0.1	0.1	0.1	0.1	0.1	0.118085	0.225661	0.1	0.1	0.1	0.1	0.1	0.1	0.1	0.1	0.1	0.1	0.1	0.1	0.1	0.1	0.1	0.1	0.1	0.1	0.1	0.1	0.1	0.1	0.1	0.1
ENSMUSG00000091119.1	Ccdc152	protein_coding	0.1	0.1	0.1	0.1	0.1	0.1	0.1	0.1	0.1	0.1	0.1	0.1	0.1	0.1	0.1	0.114611	0.1	0.106026	0.1	0.1	0.1	0.1	0.1	0.1	0.244047	0.1	0.1	0.1	0.1	0.1	0.1	0.1	0.1	0.1	0.1	0.1
ENSMUSG00000091114.1	Gm3138	protein_coding	0.1	0.1	0.1	0.1	0.1	0.1	0.1	0.1	0.1	0.1	0.1	0.1	0.1	0.1	0.1	0.1	0.1	0.1	0.1	0.1	0.1	0.1	0.1	0.1	0.1	0.1	0.1	0.1	0.1	0.1	0.1	0.1	0.1	0.1	0.1	0.1
ENSMUSG00000091110.1	Gm2832	protein_coding	0.1	0.1	0.1	0.1	0.1	0.1	0.1	0.1	0.1	0.1	0.1	0.1	0.1	0.1	0.1	0.1	0.1	0.1	0.1	0.1	0.1	0.1	0.1	0.1	0.1	0.1	0.1	0.1	0.1	0.1	0.1	0.1	0.1	0.1	0.1	0.1
ENSMUSG00000091109.1	Gm17622	protein_coding	0.1	0.1	0.1	0.1	0.1	0.1	0.1	0.1	0.1	0.1	0.1	0.1	0.1	0.1	0.1	0.1	0.1	0.1	0.1	0.1	0.1	0.1	0.1	0.1	0.1	0.1	0.1	0.1	0.1	0.1	0.1	0.1	0.1	0.1	0.1	0.1
ENSMUSG00000091101.2	Gm4302	protein_coding	0.1	0.1	0.1	0.1	0.1	0.1	0.1	0.1	0.1	0.1	0.1	0.1	0.1	0.1	0.1	0.1	0.1	0.1	0.1	0.1	0.1	0.1	0.1	0.1	0.1	0.1	0.1	0.1	0.1	0.1	0.1	0.1	0.1	0.1	0.1	0.1
ENSMUSG00000091096.1	Gm17304	protein_coding	0.1	0.1	0.1	0.1	0.1	0.1	0.1	0.1	0.1	0.1	0.1	0.1	0.1	0.1	0.1	0.1	0.1	0.1	0.1	0.1	0.1	0.1	0.1	0.1	0.1	0.1	0.1	0.1	0.1	0.1	0.1	0.1	0.1	0.1	0.1	0.1
ENSMUSG00000091095.1	Gm17305	protein_coding	0.1	0.1	0.100246	0.282966	0.938014	0.949754	0.1	0.1	0.47729	0.412014	1.44685	0.843038	0.123494	0.271956	0.144813	0.895027	0.337698	1.08516	0.268376	0.236791	0.477228	0.234208	0.119518	0.400363	0.1	0.992249	0.500908	0.1	5.27904	0.506335	0.1	0.1	0.146901	0.111809	0.361956	0.744289
ENSMUSG00000091091.2	Kcnmb3	protein_coding	0.1	0.1	0.1	0.1	0.1	1.6233	0.1	0.1	0.1	0.1	0.1	0.1	0.1	0.1	0.1	0.874713	0.1	0.1	0.1	0.1	0.1	0.1	0.146036	0.1	0.1	0.1	0.1	0.1	0.1	0.1	0.1	0.1	0.1	0.1	0.1	0.1
ENSMUSG00000091089.1	A930018M24Rik	protein_coding	0.1	0.1	0.1	0.1	0.1	0.1	0.1	0.1	0.1	0.1	0.1	0.1	0.1	0.1	0.1	0.1	0.1	0.1	0.1	0.1	0.1	0.1	0.1	0.1	0.1	0.1	0.1	0.1	0.1	0.1	0.1	0.1	0.1	0.1	0.1	0.1
ENSMUSG00000091086.1	Rpl6l	protein_coding	0.1	0.1	0.1	0.1	0.1	0.1	0.1	0.103883	0.200874	0.1	0.193016	0.192149	0.204315	0.284045	0.176175	0.106394	0.462888	0.1	0.449538	0.203737	0.254235	0.1	0.206301	0.1	0.1	0.1	0.107852	0.1	0.1	0.1	0.1	0.1	0.1	0.1	0.101662	0.1
ENSMUSG00000091080.2	Prr23a1	protein_coding	0.1	0.1	0.1	0.1	0.1	0.1	0.1	0.1	0.1	0.1	0.1	0.1	0.1	0.1	0.1	0.1	0.1	0.1	0.1	0.1	0.1	0.1	0.1	0.1	0.1	0.1	0.1	0.1	0.1	0.1	0.1	0.1	0.1	0.1	0.1	0.1
ENSMUSG00000091077.3	Gm21292	protein_coding	0.1	0.1	0.1	0.1	0.1	0.1	0.1	0.1	0.1	0.1	0.1	0.1	0.1	0.1	0.1	0.1	0.1	0.1	0.1	0.1	0.1	0.1	0.1	0.1	0.1	0.1	0.1	0.1	0.1	0.1	0.1	0.1	0.1	0.1	0.1	0.1
ENSMUSG00000091076.1	Vmn2r115	protein_coding	0.1	0.1	0.1	0.1	0.1	0.1	0.1	0.1	0.1	0.1	0.1	0.1	0.1	0.1	0.1	0.1	0.1	0.1	0.1	0.1	0.1	0.1	0.1	0.1	0.1	0.1	0.1	0.1	0.1	0.1	0.1	0.1	0.1	0.1	0.1	0.1
ENSMUSG00000091060.2	7420461P10Rik	protein_coding	0.1	0.1	0.1	0.1	0.1	0.1	0.1	0.1	0.470917	0.1	0.1	0.1	0.1	0.1	0.1	0.1	0.1	0.1	0.1	0.1	0.1	0.1	0.1	0.1	0.1	0.1	0.1	0.1	0.1	0.1	0.1	0.1	0.1	0.1	0.1	0.1
ENSMUSG00000091059.1	Vmn2r14	protein_coding	0.1	0.1	0.1	0.1	0.1	0.1	0.1	0.1	0.1	0.1	0.1	0.1	0.1	0.1	0.1	0.1	0.1	0.1	0.1	0.1	0.1	0.1	0.1	0.1	0.1	0.1	0.1	0.1	0.1	0.1	0.1	0.1	0.1	0.1	0.1	0.1
ENSMUSG00000091055.2	Siglec15	protein_coding	0.1	0.1	0.1	0.1	0.1	0.1	0.1	0.1	0.1	0.1	0.1	0.1	0.1	0.1	0.1	0.1	0.1	0.1	0.1	0.1	0.1	0.1	0.1	0.1	0.1	0.1	0.1	0.1	0.1	0.1	0.1	0.1	0.1	0.1	0.1	0.1
ENSMUSG00000091053.2	Gm9742	protein_coding	0.1	0.1	0.1	0.1	0.1	0.1	0.1	0.1	0.1	0.1	0.1	0.1	0.1	0.1	0.1	0.1	0.1	0.1	0.1	0.1	0.1	0.1	0.1	0.1	0.1	0.1	0.1	0.1	0.1	0.1	0.1	0.1	0.1	0.1	0.1	0.1
ENSMUSG00000091049.8	Gm1979	protein_coding	0.1	0.1	0.1	0.131686	0.1	0.1	0.1	0.1	0.1	0.1	0.1	0.1	0.158401	0.1	0.1	0.1	0.1	0.1	0.1	0.201377	0.1	0.1	0.1	0.218848	0.299343	0.1	0.1	0.124236	0.1	0.1	0.1	0.1	0.1	0.1	0.1	0.1
ENSMUSG00000091045.8	Vmn2r55	protein_coding	0.1	0.1	0.1	0.1	0.1	0.1	0.1	0.1	0.1	0.1	0.1	0.1	0.1	0.1	0.1	0.1	0.1	0.1	0.1	0.1	0.1	0.1	0.1	0.1	0.1	0.1	0.1	0.1	0.1	0.1	0.1	0.1	0.1	0.1	0.1	0.1
ENSMUSG00000091043.1	Glyatl3	protein_coding	0.1	0.1	0.1	0.1	0.1	0.1	0.1	0.1	0.1	0.1	0.1	0.1	0.1	0.1	0.1	0.1	0.1	0.1	0.1	0.1	0.1	0.1	0.1	0.1	0.1	0.1	0.1	0.1	0.1	0.1	0.1	0.1	0.1	0.1	0.1	0.1
ENSMUSG00000091041.1	Gm17720	protein_coding	0.1	0.1	0.1	0.1	0.1	0.1	0.1	0.1	0.1	0.1	0.1	0.1	0.1	0.1	0.1	0.1	0.1	0.1	0.1	0.1	0.1	0.1	0.1	0.1	0.1	0.1	0.1	0.1	0.1	0.1	0.1	0.1	0.1	0.1	0.1	0.1
ENSMUSG00000091039.1	Krtap20-2	protein_coding	0.1	0.1	0.1	0.1	0.1	0.1	0.1	0.1	0.1	0.1	0.1	0.1	0.1	0.1	0.1	0.1	0.1	0.1	0.1	0.1	0.1	0.1	0.1	0.1	0.1	0.1	0.1	0.1	0.1	0.1	0.1	0.1	0.1	0.1	0.1	0.1
ENSMUSG00000091034.8	Gm17660	protein_coding	0.1	0.1	0.1	0.1	0.1	0.1	0.484602	0.1	0.1	0.1	0.106707	0.512055	0.215053	0.1	0.1	0.1	0.366551	0.1	0.351178	0.357239	0.1	3.70808	0.1	0.1	0.1	0.1	0.1	0.1	0.1	0.1	0.1	0.1	0.1	0.1	0.1	0.1
ENSMUSG00000091028.1	Gm10722	protein_coding	0.739566	0.1	0.1	0.1	0.1	0.1	0.1	0.1	0.1	0.1	0.1	0.1	0.1	0.1	0.1	0.1	0.1	0.1	0.1	0.1	0.1	0.1	0.1	0.1	0.1	0.1	0.1	0.1	0.1	0.1	0.1	0.1	0.1	0.1	0.1	0.1
ENSMUSG00000091022.8	Gm3115	protein_coding	0.1	0.1	0.1	0.1	0.1	0.1	0.1	0.1	0.1	0.1	0.1	0.1	0.1	0.1	0.1	0.1	0.1	0.1	0.1	0.1	0.1	0.1	0.1	0.1	0.1	0.1	0.1	0.1	0.1	0.1	0.1	0.1	0.1	0.1	0.1	0.1
ENSMUSG00000091017.1	Fam71a	protein_coding	0.15377	0.1	0.135736	0.1	0.1	0.1	0.176641	0.1	0.1	0.1	0.218251	0.1	3.82584	0.138439	2.19902	1.11121	2.54391	0.1	0.698521	0.1	0.1	0.1	0.1	0.395458	0.1	0.1	0.38499	0.1	0.283449	0.635058	0.1	0.1	0.1	0.1	0.1	0.1
ENSMUSG00000091013.2	Vmn1r1	protein_coding	0.1	0.1	0.1	0.1	0.1	0.1	0.1	0.1	0.1	0.1	0.1	0.1	0.1	0.1	0.1	0.1	0.1	0.1	0.1	0.1	0.1	0.1	0.1	0.1	0.1	0.1	0.1	0.1	0.1	0.1	0.1	0.1	0.1	0.1	0.1	0.1
ENSMUSG00000091012.1	Vmn1r34	protein_coding	0.1	0.1	0.1	0.1	0.1	0.1	0.1	0.1	0.1	0.1	0.1	0.1	0.1	0.1	0.1	0.1	0.1	0.1	0.1	0.1	0.1	0.1	0.1	0.1	0.1	0.1	0.1	0.1	0.1	0.1	0.1	0.1	0.1	0.1	0.1	0.1
ENSMUSG00000091007.1	D630036H23Rik	protein_coding	0.1	0.1	0.1	0.1	0.1	0.1	0.1	0.1	0.1	0.1	0.1	0.1	0.1	0.1	0.1	0.1	0.203913	0.1	0.1	0.1	0.549264	0.1	0.1	0.1	0.1	0.1	0.1	0.1	0.1	0.1	0.1	0.1	0.1	0.1	0.1	0.1
ENSMUSG00000091006.2	Vmn2r69	protein_coding	0.1	0.1	0.1	0.1	0.1	0.1	0.1	0.1	0.1	0.1	0.1	0.1	0.1	0.1	0.1	0.1	0.1	0.1	0.1	0.1	0.1	0.1	0.1	0.1	0.1	0.1	0.1	0.1	0.1	0.1	0.1	0.1	0.1	0.1	0.1	0.1
ENSMUSG00000091002.2	Tcerg1l	protein_coding	0.1	0.1	0.1	0.1	1.55743	0.612724	0.1	0.1	0.1	0.1	0.290668	1.00568	0.1	0.1	0.1	0.439194	0.1108	0.1	0.21323	0.1	0.1	0.219111	0.15806	0.242491	0.1	0.218437	0.1	0.1	0.587839	0.1	0.1	0.1	0.1	0.567253	0.1	0.1
ENSMUSG00000090987.1	Gm4781	protein_coding	0.1	0.1	0.1	0.1	0.1	0.1	0.1	0.1	0.1	0.1	0.1	0.1	0.1	0.1	0.1	0.1	0.1	0.1	0.1	0.1	0.1	0.1	0.1	0.1	0.1	0.1	0.1	0.1	0.1	0.1	0.1	0.1	0.1	0.1	0.1	0.1
ENSMUSG00000090967.2	Vmn2r61	protein_coding	0.1	0.1	0.1	0.1	0.1	0.1	0.1	0.1	0.1	0.1	0.1	0.1	0.1	0.1	0.1	0.1	0.1	0.1	0.1	0.1	0.1	0.1	0.1	0.1	0.1	0.1	0.1	0.1	0.1	0.1	0.1	0.1	0.1	0.1	0.1	0.1
ENSMUSG00000090966.1	Vmn2r116	protein_coding	0.1	0.1	0.1	0.1	0.1	0.1	0.1	0.1	0.1	0.1	0.1	0.1	0.1	0.1	0.1	0.1	0.1	0.1	0.1	0.1	0.1	0.1	0.1	0.1	0.1	0.1	0.1	0.1	0.1	0.1	0.1	0.1	0.1	0.1	0.1	0.1
ENSMUSG00000090963.1	Gm17655	protein_coding	0.391692	0.1	0.1	0.1	0.801965	0.1	0.1	0.362036	0.367602	0.1	0.884949	0.1	0.446411	0.1	1.00421	0.1	2.84647	0.1	4.28396	0.1	0.45024	0.82369	0.1	0.837524	0.47309	0.1	0.1	19.206	0.1	0.1	0.1	0.1	0.1	0.1	0.1	0.1
ENSMUSG00000090961.1	Vmn2r8	protein_coding	0.1	0.1	0.1	0.1	0.1	0.1	0.1	0.1	0.1	0.1	0.1	0.1	0.1	0.1	0.1	0.1	0.1	0.1	0.1	0.1	0.1	0.1	0.1	0.1	0.1	0.1	0.1	0.1	0.1	0.1	0.1	0.1	0.1	0.1	0.1	0.1
ENSMUSG00000090958.2	Lrrc32	protein_coding	0.1	0.1	0.1	0.102258	0.1	0.1	0.378785	0.1	0.1	0.1	0.364715	0.379631	0.791113	4.46758	0.350386	0.409559	0.614604	0.1	0.565681	1.16279	0.721495	0.1	0.477428	0.305654	0.804602	0.1	0.413138	0.1	0.1	0.885085	0.1	0.1	0.1	0.1	0.1	0.1
ENSMUSG00000090957.1	Gm7535	protein_coding	0.1	0.1	0.1	0.1	0.1	0.1	0.1	0.1	0.1	0.1	0.1	0.1	0.1	0.1	0.1	0.1	0.1	0.1	0.1	0.1	0.1	0.1	0.1	0.1	0.1	0.1	0.1	0.1	0.1	0.1	0.1	0.1	0.1	0.1	0.1	0.1
ENSMUSG00000090951.2	Olfr181	protein_coding	0.1	0.1	0.1	0.1	0.1	0.1	0.1	0.1	0.1	0.1	0.1	0.1	0.1	0.1	0.1	0.1	0.1	0.1	0.1	0.1	0.1	0.1	0.1	0.1	0.1	0.1	0.1	0.1	0.1	0.1	0.1	0.1	0.1	0.114172	0.1	0.1
ENSMUSG00000090949.1	Vmn2r77	protein_coding	0.1	0.1	0.1	0.1	0.1	0.1	0.1	0.1	0.1	0.1	0.1	0.1	0.1	0.1	0.1	0.1	0.1	0.1	0.1	0.1	0.1	0.1	0.1	0.1	0.1	0.1	0.1	0.1	0.1	0.1	0.1	0.1	0.1	0.1	0.1	0.1
ENSMUSG00000090946.3	Ccdc71l	protein_coding	0.1	0.1	0.262873	0.1	0.97627	2.35514	0.646721	0.350205	0.174043	0.1	0.896666	0.545882	0.1	0.1	0.228845	0.124434	0.48053	0.739309	0.35396	0.191132	0.417543	0.691968	0.227773	0.481729	1.36329	1.59796	0.134251	0.459011	1.00323	1.23317	0.1	0.1	0.24077	0.873733	0.1	2.59046
ENSMUSG00000090942.1	F830016B08Rik	protein_coding	0.1	0.1	0.1	0.1	0.1	0.1	0.1	0.1	0.1	0.1	0.270543	0.1	0.106572	0.1	0.329791	0.1	0.214269	0.1	0.1	0.1	0.1	0.1	0.113245	0.1	0.1	0.145686	0.1	0.1	0.1	0.1	0.1	0.1	0.1	0.1	0.1	0.1
ENSMUSG00000090935.10	Synj2bp	protein_coding	1.16825	0.617825	1.57705	1.93279	0.427465	0.501749	2.35039	1.60174	0.802544	1.29844	2.19687	3.77545	5.96599	5.13429	1.49731	1.51294	2.11932	0.72558	2.62769	1.92655	2.006	1.02591	2.22372	1.49355	3.67526	1.39813	4.03444	0.729484	0.919851	10.558	2.28755	0.435269	1.43021	3.82294	0.536719	1.11195
ENSMUSG00000090919.6	Pabpc4l	protein_coding	0.1	0.1	0.1	0.1	0.1	0.1	0.104693	0.1	0.1	0.1	0.1	0.1	0.1	0.1	0.1	0.1	0.1	0.203963	0.134805	0.1	0.20112	0.1	0.1	0.1	0.1	0.1	0.1	0.1	0.1	0.1	0.1	0.1	0.1	0.1	0.1	0.1
ENSMUSG00000090897.1	Esp6Esp5	protein_coding	0.1	0.1	0.1	0.1	0.1	0.1	0.1	0.1	0.1	0.1	0.1	0.1	0.1	0.1	0.1	0.1	0.1	0.1	0.1	0.1	0.1	0.1	0.1	0.1	0.1	0.1	0.1	0.1	0.1	0.1	0.1	0.1	0.1	0.1	0.1	0.1
ENSMUSG00000090894.2	Olfr110	protein_coding	0.1	0.1	0.1	0.1	0.1	0.1	0.1	0.1	0.1	0.1	0.1	0.1	0.1	0.1	0.1	0.1	0.1	0.1	0.1	0.1	0.1	0.1	0.1	0.1	0.1	0.1	0.1	0.1	0.1	0.1	0.1	0.1	0.1	0.1	0.1	0.1
ENSMUSG00000090892.2	Vmn2r41	protein_coding	0.1	0.1	0.1	0.1	0.1	0.1	0.1	0.1	0.1	0.1	0.1	0.1	0.1	0.1	0.1	0.1	0.1	0.1	0.1	0.1	0.1	0.1	0.1	0.1	0.1	0.1	0.1	0.1	0.1	0.1	0.1	0.1	0.1	0.1	0.1	0.1
ENSMUSG00000090891.3	D6Ertd527e	protein_coding	0.1	0.1	0.1	0.1	0.1	0.1	0.1	0.64794	0.1	0.1	0.1	0.1	0.1	0.1	0.1	0.1	0.1	0.1	0.1	0.1	0.1	0.1	0.1	0.1	0.562992	0.1	0.1	0.1	0.1	0.1	0.1	0.1	0.1	0.1	0.1	0.1
ENSMUSG00000090889.1	Gm17428	protein_coding	0.1	0.1	0.1	0.1	0.1	0.1	0.1	0.1	0.1	0.1	0.1	0.1	0.1	0.1	0.1	0.1	0.1	0.1	0.1	0.1	0.1	0.1	0.1	0.1	0.1	0.1	0.1	0.1	0.1	0.1	0.1	0.1	0.1	0.1	0.1	0.1
ENSMUSG00000090881.1	Gm6904	protein_coding	0.1	0.1	0.1	0.1	0.1	0.1	0.1	0.1	0.1	0.1	0.1	0.1	0.151107	0.1	0.1	0.1	0.1	0.1	0.1	0.1	0.1	0.1	0.1	0.1	0.1	0.108051	0.1	0.1	0.1	0.1	0.1	0.1	0.1	0.1	0.1	0.1
ENSMUSG00000090877.3	Hspa1b	protein_coding	0.1	0.1	0.10621	0.1	0.293302	0.14256	1.85947	0.138841	0.712105	0.156146	0.729199	1.23919	10.3093	6.01842	3.88866	2.37922	6.06321	1.58481	1.42382	0.642047	0.436923	0.526949	0.73122	1.74173	3.63511	0.677323	1.00269	2.38235	2.13941	2.2583	0.2725	0.1	0.688746	1.0778	0.358629	0.161212
ENSMUSG00000090874.1	Olfr733	protein_coding	0.1	0.1	0.1	0.1	0.1	0.1	0.1	0.1	0.1	0.1	0.1	0.1	0.1	0.1	0.1	0.1	0.1	0.1	0.1	0.1	0.1	0.1	0.1	0.1	0.1	0.1	0.1	0.1	0.1	0.1	0.1	0.1	0.1	0.1	0.1	0.1
ENSMUSG00000090872.8	Gm3239	protein_coding	0.1	0.1	0.1	0.1	0.1	0.1	0.1	0.1	0.1	0.1	0.1	0.1	0.1	0.1	0.1	0.1	0.1	0.1	0.1	0.1	0.1	0.1	0.1	0.1	0.1	0.1	0.1	0.1	0.1	0.1	0.1	0.1	0.1	0.1	0.1	0.1
ENSMUSG00000090864.9	Vmn2r40	protein_coding	0.1	0.1	0.1	0.1	0.1	0.1	0.1	0.1	0.1	0.1	0.1	0.1	0.1	0.1	0.1	0.1	0.1	0.1	0.1	0.1	0.1	0.1	0.1	0.1	0.1	0.1	0.1	0.1	0.1	0.1	0.1	0.1	0.1	0.1	0.1	0.1
ENSMUSG00000090863.1	A530084C06Rik	protein_coding	0.1	0.1	0.1	0.1	0.1	0.1	0.1	0.1	0.1	0.1	0.1	0.1	0.1	0.1	0.1	0.1	0.1	0.1	0.1	0.1	0.1	0.1	0.1	0.1	0.1	0.1	0.1	0.1	0.1	0.1	0.1	0.1	0.1	0.1	0.1	0.1
ENSMUSG00000090862.3	Rps13	protein_coding	1.46654	0.591333	6.24837	3.0452	14.7202	22.1765	28.8703	9.72718	16.4197	7.65427	56.0543	28.1544	58.2088	23.7253	35.1225	53.5104	62.6774	31.6918	56.2913	40.8663	43.0166	24.5259	53.5169	19.8122	26.8354	8.98991	50.8017	7.5315	36.2003	18.72	10.0668	4.97893	11.7472	7.60646	1.72833	0.1
ENSMUSG00000090854.9	Gm4340	protein_coding	0.1	0.1	0.1	0.1	0.1	0.1	0.1	0.1	0.1	0.1	0.1	0.1	0.1	0.1	0.1	0.1	0.1	0.1	0.1	0.1	0.1	0.1	0.1	0.1	0.1	0.1	0.1	0.1	0.1	0.1	0.1	0.1	0.1	0.1	0.1	0.1
ENSMUSG00000090853.1	Gm17364	protein_coding	0.1	0.1	0.1	0.1	0.1	0.1	0.1	0.1	0.1	0.1	0.1	0.1	0.1	0.1	0.1	0.1	0.1	0.1	0.1	0.1	0.1	0.1	0.1	0.1	0.1	0.1	0.1	0.1	0.1	0.1	0.1	0.1	0.1	0.1	0.1	0.1
ENSMUSG00000090843.2	Heatr4	protein_coding	0.1	0.1	0.1	0.1	0.1	0.1	0.1	0.1	0.1	0.1	0.1	0.1	0.1	0.1	0.1	0.1	0.1	0.1	0.1	0.1	0.1	0.1	0.1	0.1	0.1	0.1	0.1	0.1	0.1	0.1	0.1	0.1	0.1	0.1	0.1	0.1
ENSMUSG00000090841.1	Myl6	protein_coding	1.96054	1.12374	3.53224	0.953614	3.22213	1.77997	11.2527	2.31451	5.60387	0.34735	18.499	8.705	39.9012	14.6558	25.376	23.7153	28.3366	29.5434	36.8401	14.3869	13.9556	9.98721	9.28951	5.91648	10.3272	9.94567	10.794	0.200412	6.66255	4.38626	0.1	2.58335	1.3979	0.61718	0.425051	0.1
ENSMUSG00000090840.2	1700092M07Rik	protein_coding	0.1	0.1	0.1	0.1	0.1	0.1	0.1	0.1	0.1	0.1	0.253898	0.1	0.1	0.1	5.88578	0.1	0.1	0.1	0.1	0.1	0.1	0.1	0.1	0.136931	0.1	0.1	0.1	0.1	0.1	0.1	0.1	0.1	0.1	0.1	0.1	0.1
ENSMUSG00000090827.8	Gm8297	protein_coding	0.1	0.1	0.1	0.1	0.1	0.1	0.1	0.1	0.1	0.1	0.1	0.1	0.1	0.1	0.1	0.1	0.1	0.1	0.1	0.1	0.1	0.1	0.1	0.1	0.1	0.1	0.1	0.1	0.1	0.1	0.1	0.1	0.1	0.1	0.1	0.1
ENSMUSG00000090824.1	Olfr1344	protein_coding	0.1	0.1	0.1	0.1	0.1	0.1	0.1	0.1	0.416193	0.1	0.1	0.1	0.1	0.1	0.1	0.1	0.1	0.1	0.1	0.1	0.1	0.1	0.1	0.1	0.1	0.1	0.1	0.1	0.1	0.1	0.1	0.1	0.1	0.1	0.1	0.1
ENSMUSG00000090817.7	Gm4450	protein_coding	0.1	0.1	0.1	0.1	0.1	0.1	0.1	0.1	0.1	0.1	0.1	0.1	0.1	0.1	0.1	0.1	0.1	0.1	0.1	0.1	0.1	0.1	0.1	0.1	0.1	0.1	0.1	0.1	0.1	0.1	0.1	0.1	0.1	0.1	0.1	0.1
ENSMUSG00000090816.1	Gm6729	protein_coding	0.1	0.1	0.1	0.1	0.1	0.1	0.1	0.1	0.1	0.1	0.1	0.1	0.1	0.1	0.1	0.1	0.1	0.1	0.1	0.1	0.1	0.1	0.1	0.1	0.1	0.1	0.1	0.1	0.1	0.1	0.1	0.1	0.1	0.1	0.1	0.1
ENSMUSG00000090812.8	Samd15	protein_coding	0.1	0.1	0.1	0.431422	0.518911	0.1	0.1	0.1	0.1	0.385479	0.1	0.191485	0.147621	0.4549	0.187438	0.1	0.189173	0.125373	0.438533	0.1	0.257883	0.531945	0.118256	0.1	0.1	0.1	0.1	7.41046	0.160081	0.954392	0.1	0.1	0.1	0.16082	0.1	0.537746
ENSMUSG00000090808.2	Gm1758	protein_coding	0.1	0.1	0.1	0.1	0.1	0.1	0.1	0.1	0.1	0.1	0.1	0.1	0.1	0.1	0.1	0.1	0.1	0.1	0.1	0.1	0.1	0.1	0.1	0.1	0.1	0.1	0.1	0.1	0.1	0.1	0.1	0.1	0.1	0.1	0.1	0.1
ENSMUSG00000090806.1	Vmn2r70	protein_coding	0.1	0.1	0.1	0.1	0.1	0.1	0.1	0.1	0.1	0.1	0.1	0.1	0.1	0.1	0.1	0.1	0.1	0.1	0.1	0.1	0.1	0.1	0.1	0.1	0.1	0.1	0.1	0.1	0.1	0.1	0.1	0.1	0.1	0.1	0.1	0.1
ENSMUSG00000090802.1	Gm8074	protein_coding	0.1	0.1	0.1	0.1	0.1	0.1	0.1	0.1	0.1	0.1	0.1	0.1	0.1	0.1	0.1	0.1	0.1	0.1	0.1	0.1	0.1	0.1	0.1	0.1	0.1	0.1	0.1	0.1	0.1	0.1	0.1	0.1	0.1	0.1	0.1	0.1
ENSMUSG00000090799.1	Klhl33	protein_coding	0.1	0.1	0.1	0.1	0.1	0.1	0.1	0.1	0.1	0.1	0.1	0.1	0.1	0.1	0.1	0.1	0.1	0.1	0.284018	0.1	0.1	0.1	0.1	0.1	0.1	0.1	0.1	0.1	0.1	0.1	0.1	0.1	0.1	0.1	0.1	0.1
ENSMUSG00000090794.3	Vmn1r60	protein_coding	0.1	0.1	0.1	0.1	0.1	0.1	0.1	0.1	0.1	0.1	0.1	0.1	0.1	0.1	0.1	0.1	0.1	0.1	0.1	0.1	0.1	0.1	0.1	0.1	0.1	0.1	0.1	0.1	0.1	0.1	0.1	0.1	0.1	0.1	0.1	0.1
ENSMUSG00000090777.1	Ccdc188	protein_coding	0.1	0.1	0.1	0.1	0.1	0.1	0.1	0.1	0.1	0.1	0.1	0.1	0.1	0.1	0.1	0.1	0.1	0.1	0.1	0.1	0.1	0.1	0.1	0.1	0.1	0.1	0.1	0.1	0.1	0.1	0.1	0.1	0.1	0.1	0.1	0.1
ENSMUSG00000090774.1	Vmn2r74	protein_coding	0.1	0.1	0.1	0.1	0.1	0.1	0.1	0.1	0.1	0.1	0.1	0.1	0.1	0.1	0.1	0.1	0.1	0.1	0.1	0.1	0.1	0.1	0.1	0.1	0.1	0.1	0.1	0.1	0.1	0.1	0.1	0.1	0.1	0.1	0.1	0.1
ENSMUSG00000090764.8	Gm3127	protein_coding	0.1	0.1	0.1	0.1	0.1	0.1	0.1	0.1	0.1	0.1	0.1	0.1	0.1	0.1	0.1	0.1	0.1	0.1	0.1	0.1	0.1	0.1	0.1	0.1	0.1	0.1	0.1	0.1	0.1	0.1	0.1	0.1	0.1	0.1	0.1	0.1
ENSMUSG00000090762.1	Vmn2r56	protein_coding	0.1	0.1	0.1	0.1	0.1	0.1	0.1	0.1	0.1	0.1	0.1	0.1	0.1	0.1	0.1	0.1	0.1	0.1	0.1	0.1	0.1	0.1	0.1	0.1	0.1	0.1	0.1	0.1	0.1	0.1	0.1	0.1	0.1	0.1	0.1	0.1
ENSMUSG00000090751.1	Vmn2r63	protein_coding	0.1	0.1	0.1	0.1	0.1	0.1	0.1	0.1	0.1	0.1	0.1	0.1	0.1	0.1	0.1	0.1	0.1	0.1	0.1	0.1	0.1	0.1	0.1	0.1	0.1	0.1	0.1	0.1	0.1	0.1	0.1	0.1	0.1	0.1	0.1	0.1
ENSMUSG00000090747.2	Esp8	protein_coding	0.1	0.1	0.1	0.1	0.1	0.1	0.1	0.1	0.1	0.1	0.1	0.1	0.1	0.1	0.1	0.1	0.1	0.1	0.1	0.1	0.1	0.1	0.1	0.1	0.1	0.1	0.1	0.1	0.1	0.1	0.1	0.1	0.1	0.1	0.1	0.1
ENSMUSG00000090744.7	Gm6871	protein_coding	0.1	0.1	0.1	0.1	0.1	0.1	0.1	0.1	0.1	0.1	0.1	0.1	0.1	0.1	0.1	0.1	0.1	0.1	0.1	0.1	0.1	0.1	0.1	0.1	0.1	0.1	0.1	0.1	0.1	0.1	0.1	0.1	0.1	0.1	0.1	0.1
ENSMUSG00000090740.1	Gm17079	protein_coding	0.1	0.1	0.1	0.1	0.1	0.1	0.1	0.1	0.1	0.1	0.1	0.1	0.1	0.1	0.1	0.1	0.1	0.1	0.1	0.1	0.1	0.1	0.1	0.1	0.1	0.1	0.1	0.1	0.1	0.1	0.1	0.1	0.1	0.1	0.1	0.1
ENSMUSG00000090738.2	Gm17727	protein_coding	0.1	0.1	0.1	0.1	0.1	0.1	0.1	0.1	0.1	0.1	0.1	0.1	0.1	0.1	0.1	0.1	0.1	0.1	0.1	0.1	0.1	0.1	0.1	0.1	0.1	0.1	0.1	0.1	0.1	0.1	0.1	0.1	0.1	0.1	0.1	0.1
ENSMUSG00000090733.6	Rps27	protein_coding	34.7824	67.2269	60.9889	29.3092	96.8102	88.2025	155.95	48.3043	125.466	75.1349	248.636	181.724	208.766	359.784	301.338	293.825	386.689	247.298	278.029	178.763	463.005	181.669	287.943	102.458	214.969	157.371	212.938	37.5919	152.684	68.3914	39.0231	24.0389	89.8537	73.0346	120.424	66.2364
ENSMUSG00000090716.2	Gm3371	protein_coding	0.1	0.1	0.1	0.1	0.1	0.1	0.1	0.1	0.1	0.1	0.1	0.1	0.1	0.1	0.1	0.1	0.1	0.1	0.1	0.1	0.1	0.1	0.1	0.1	0.1	0.1	0.1	0.1	0.1	0.1	0.1	0.1	0.1	0.1	0.1	0.1
ENSMUSG00000090715.1	Vmn1r167	protein_coding	0.1	0.1	0.1	0.1	0.1	0.1	0.1	0.1	0.1	0.1	0.1	0.1	0.1	0.1	0.1	0.1	0.1	0.1	0.1	0.1	0.1	0.1	0.1	0.1	0.1	0.1	0.1	0.1	0.1	0.1	0.1	0.1	0.1	0.1	0.1	0.1
ENSMUSG00000090714.9	Zscan4d	protein_coding	0.1	0.1	0.1	0.1	0.1	0.1	0.1	0.1	0.1	0.1	0.1	0.1	0.1	0.1	0.1	0.1	0.1	0.1	0.1	0.1	0.1	0.1	0.1	0.1	0.1	0.1	0.1	0.1	0.1	0.1	0.1	0.1	0.1	0.1	0.1	0.1
ENSMUSG00000090713.1	Gm8127	protein_coding	0.1	0.1	0.1	0.1	0.1	0.1	0.1	0.1	0.1	0.1	0.1	0.1	0.1	0.1	0.1	0.1	0.1	0.1	0.1	0.1	0.1	0.1	0.1	0.1	0.1	0.1	0.1	0.1	0.1	0.1	0.1	0.1	0.1	0.1	0.1	0.1
ENSMUSG00000090710.2	Gm9513	protein_coding	0.1	0.1	0.1	0.1	0.1	0.1	0.1	0.1	0.1	0.1	0.1	0.1	0.1	0.1	0.1	0.1	0.1	0.1	0.1	0.1	0.1	0.1	0.1	0.1	0.1	0.1	0.1	0.1	0.1	0.1	0.1	0.1	0.1	0.1	0.1	0.1
ENSMUSG00000090707.8	Gm8237	protein_coding	0.1	0.1	0.1	0.1	0.1	0.1	0.1	0.1	0.1	0.1	0.1	0.1	0.1	0.1	0.1	0.1	0.1	0.1	0.1	0.1	0.1	0.1	0.1	0.1	0.1	0.1	0.1	0.1	0.1	0.1	0.1	0.1	0.1	0.1	0.1	0.1
ENSMUSG00000090700.1	Cyp4f40	protein_coding	0.1	0.1	0.1	0.1	0.1	0.1	0.1	0.1	0.1	0.1	0.1	0.1	1.47104	0.1	0.1	0.1	0.1	0.1	0.1	0.1	0.1	0.1	0.1	0.1	0.1	0.1	0.1	0.1	0.1	0.1	0.1	0.1	0.1	0.1	0.1	0.1
ENSMUSG00000090698.2	Apold1	protein_coding	0.1	0.1	0.1	0.1	0.164234	0.384573	0.618388	0.1	0.111483	0.1	0.127631	0.817799	0.927197	1.33279	0.345498	0.931736	1.60885	1.79362	0.926461	0.364533	0.257442	0.645448	0.188186	1.0317	2.04137	0.637516	0.1	1.23822	0.572181	1.19321	0.1	0.1	0.1	0.254711	0.259654	0.1
ENSMUSG00000090693.3	Trim43a	protein_coding	0.1	0.1	0.1	0.1	0.1	0.1	0.1	0.1	0.1	0.1	0.1	0.1	0.43266	0.1	0.1	0.1	0.300329	0.160214	0.260677	0.1	0.1	0.1	0.1	0.163943	0.1	0.131361	0.1	0.1	0.1	0.1	0.1	0.1	0.1	0.1	0.1	0.1
ENSMUSG00000090691.3	Gm3667	protein_coding	0.102346	0.1	0.1	0.1	0.1	0.1	0.1	0.1	0.1	0.1	0.1	0.1	0.211873	0.1	0.527467	0.555712	0.1	0.149325	0.1	0.1	0.1	0.1	0.1	0.511325	0.1	0.1	0.1	0.1	0.1	0.1	0.1	0.1	0.1	0.1	0.1	0.1
ENSMUSG00000090690.1	Gm8020	protein_coding	0.1	0.1	0.1	0.1	0.1	0.1	0.1	0.1	0.1	0.1	0.1	0.1	0.1	0.1	0.1	0.1	0.1	0.1	0.1	0.1	0.1	0.1	0.1	0.1	0.1	0.1	0.1	0.1	0.1	0.1	0.1	0.1	0.1	0.1	0.1	0.1
ENSMUSG00000090688.1	Vmn2r12	protein_coding	0.1	0.1	0.1	0.1	0.1	0.1	0.1	0.1	0.1	0.1	0.1	0.1	0.1	0.1	0.1	0.1	0.1	0.1	0.1	0.1	0.1	0.1	0.1	0.1	0.1	0.1	0.1	0.1	0.1	0.1	0.1	0.1	0.1	0.1	0.1	0.1
ENSMUSG00000090685.1	Gm9047	protein_coding	0.1	0.1	0.1	0.1	0.1	0.1	0.1	0.1	0.1	0.1	0.1	0.1	0.1	0.1	0.1	0.1	0.13701	0.1	0.1	0.1	0.1	0.1	0.1	0.1	0.1	0.1	0.1	0.1	0.1	0.1	0.1	0.1	0.1	0.1	0.1	0.1
ENSMUSG00000090675.1	Olfr111	protein_coding	0.1	0.1	0.1	0.1	0.1	0.1	0.1	0.1	0.1	0.1	0.1	0.1	0.1	0.1	0.103686	0.1	0.240016	0.1	0.1	0.1	0.1	0.1	0.1	0.1	0.1	0.1	0.1	0.1	0.1	0.1	0.1	0.1	0.1	0.1	0.1	0.1
ENSMUSG00000090673.1	Gm340	protein_coding	0.1	0.1	0.112538	0.143567	0.1	0.1	0.280312	0.315787	0.328052	0.1	0.833665	1.12559	0.245341	0.1	1.60551	0.355223	0.80565	0.630063	0.410423	1.14639	0.4862	0.53314	0.33506	0.193534	0.191597	0.1	0.1	0.1	0.190503	0.359986	0.1	0.1	0.1	0.1	0.109755	0.1
ENSMUSG00000090667.2	Gm765	protein_coding	0.1	0.1	0.1	0.1	0.1	0.1	0.1	0.1	0.668902	0.1	0.1	0.1	0.1	0.1	0.1	0.1	0.1	0.1	0.1	0.1	0.1	0.1	0.1	0.1	0.1	0.1	0.1	0.1	0.1	0.1	0.1	0.207236	0.1	0.1	0.1	0.1
ENSMUSG00000090666.1	Gm17567	protein_coding	0.1	0.1	0.1	0.1	0.1	0.1	0.1	0.1	0.1	0.1	0.1	0.1	0.1	0.1	0.1	0.1	0.1	0.1	0.1	0.1	0.1	0.1	0.1	0.1	0.1	0.1	0.1	0.1	0.1	0.1	0.1	0.1	0.1	0.1	0.1	0.1
ENSMUSG00000090665.1	Gad1-ps	protein_coding	0.1	0.1	0.1	0.1	0.1	0.1	0.1	0.1	0.1	0.1	0.1	0.1	0.1	0.1	0.1	0.1	0.1	0.1	0.1	0.1	0.1	0.1	0.1	0.1	0.1	0.1	0.1	0.1	0.1	0.1	0.1	0.1	0.1	0.1	0.1	0.1
ENSMUSG00000090662.2	Vmn2r45	protein_coding	0.1	0.1	0.1	0.1	0.1	0.1	0.1	0.1	0.1	0.1	0.1	0.1	0.1	0.1	0.1	0.1	0.1	0.1	0.1	0.1	0.1	0.1	0.1	0.1	0.1	0.1	0.1	0.1	0.1	0.1	0.1	0.1	0.1	0.1	0.1	0.1
ENSMUSG00000090659.8	Zfp493	protein_coding	0.1	0.1	0.1	0.1	0.1	0.1	0.1	0.1	0.1	0.1	0.1	0.15029	0.49431	1.62453	0.224756	0.386223	0.337998	0.254783	0.118502	0.1	0.1	0.1	0.1	0.208579	0.277027	0.595398	0.122285	0.1	0.1	0.604811	0.1	0.1	0.1	0.217334	0.1	0.1
ENSMUSG00000090658.6	Prss47	protein_coding	0.1	0.1	0.1	0.1	0.1	0.1	0.1	0.1	0.1	0.1	0.1	0.1	0.1	0.1	0.1	0.1	0.1	0.1	0.1	0.1	0.1	0.1	0.1	0.1	0.1	0.1	0.1	0.1	0.1	0.1	0.1	0.1	0.1	0.1	0.1	0.1
ENSMUSG00000090655.1	Vmn2r120	protein_coding	0.1	0.1	0.1	0.1	0.1	0.1	0.1	0.1	0.1	0.1	0.1	0.1	0.1	0.1	0.1	0.1	0.1	0.1	0.1	0.1	0.1	0.1	0.1	0.1	0.1	0.1	0.1	0.1	0.1	0.1	0.1	0.1	0.1	0.1	0.1	0.1
ENSMUSG00000090643.8	Gm3453	protein_coding	0.1	0.1	0.1	0.1	0.1	0.1	0.1	0.1	0.1	0.1	0.1	0.1	0.1	0.1	0.1	0.1	0.1	0.1	0.1	0.1	0.1	0.1	0.1	0.1	0.1	0.1	0.1	0.1	0.1	0.1	0.1	0.1	0.1	0.1	0.1	0.1
ENSMUSG00000090641.1	Zfp712	protein_coding	0.1	0.1	0.1	0.1	0.245929	0.1	0.1	0.1	0.1	0.1	0.375854	0.298333	1.15874	0.1	0.229703	0.1	0.269243	0.225984	0.120449	0.1	0.180954	0.155959	0.243226	0.148023	1.81003	0.1	0.649815	0.1	0.28158	0.328146	0.1	1.07691	0.1	0.194451	0.1	0.1
ENSMUSG00000090639.1	Gm20425	protein_coding	0.1	0.1	0.1	0.1	0.455619	0.1	0.1	0.1	0.176662	0.1	1.01974	0.1	0.1	1.25081	0.1	0.105604	0.1	0.1	0.1	0.1	0.1	0.1	0.148012	0.420156	0.1	0.1	0.661284	0.1	0.1	0.1	0.1	0.1	0.1	0.1	0.1	0.1
ENSMUSG00000090634.1	Gm8126	protein_coding	0.1	0.1	0.1	0.1	0.1	0.1	0.1	0.1	0.1	0.1	0.1	0.1	0.1	0.1	0.1	0.1	0.1	0.1	0.1	0.1	0.1	0.1	0.1	0.1	0.1	0.1	0.1	0.1	0.1	0.1	0.1	0.1	0.1	0.1	0.1	0.1
ENSMUSG00000090631.3	Olfr456	protein_coding	0.1	0.1	0.1	0.1	0.1	0.1	0.1	0.1	0.1	0.1	0.1	0.1	0.212808	0.1	0.1	0.1	0.1	0.1	0.1	0.1	0.1	0.1	0.1	0.1	0.1	0.1	0.1	0.1	0.1	0.1	0.1	0.1	0.1	0.1	0.1	0.1
ENSMUSG00000090629.2	Olfr180	protein_coding	0.1	0.1	0.1	0.1	0.1	0.1	0.1	0.1	0.1	0.1	0.1	0.1	0.1	0.1	0.1	0.1	0.1	0.1	0.1	0.1	0.1	0.1	0.1	0.1	0.1	0.1	0.1	0.1	0.1	0.1	0.1	0.1	0.1	0.1	0.1	0.1
ENSMUSG00000090627.8	Gm8356	protein_coding	0.1	0.1	0.1	0.1	0.1	0.1	0.1	0.1	0.1	0.1	0.1	0.1	0.1	0.1	0.1	0.1	0.1	0.1	0.1	0.1	0.1	0.1	0.1	0.1	0.1	0.1	0.1	0.1	0.1	0.1	0.1	0.1	0.1	0.1	0.1	0.1
ENSMUSG00000090626.9	Tex9	protein_coding	0.384944	0.1	1.08353	0.1	2.25488	2.26898	1.47073	0.250901	0.778825	0.621882	4.55904	2.58459	21.2679	3.85822	5.03674	9.84554	5.36968	5.24757	3.22421	1.45418	2.08544	2.91637	1.25859	3.32061	0.422005	1.65356	0.564917	0.1	4.35096	5.17912	5.36137	4.36581	12.9707	6.667	0.456377	2.18839
ENSMUSG00000090625.1	Gm20721	protein_coding	7.15417	5.06032	24.4064	11.7439	33.6396	31.0317	51.8482	20.9113	38.0991	18.6215	58.5862	84.9154	76.3851	39.5021	62.0728	64.0749	58.9938	104.999	89.4805	61.859	92.4999	91.7872	96.0675	79.1035	36.7232	66.1516	70.7735	21.4267	56.893	69.1159	3.24322	14.7715	66.8668	64.7107	30.4433	57.3189
ENSMUSG00000090622.1	A930033H14Rik	protein_coding	0.1	0.1	0.1	0.1	0.155823	0.1	0.1	0.1	0.1	0.1	0.1	0.123355	0.1	0.1	0.1	0.1	0.306464	0.1	0.1	0.1	0.1	0.1	0.1	0.1	0.1	0.1	0.1	0.1	0.1	0.1	0.1	0.1	0.1	0.1	0.1	0.1
ENSMUSG00000090619.1	Vmn2r60	protein_coding	0.1	0.1	0.1	0.1	0.1	0.1	0.1	0.1	0.1	0.1	0.1	0.1	0.1	0.1	0.1	0.1	0.1	0.1	0.1	0.1	0.1	0.1	0.1	0.1	0.1	0.1	0.1	0.1	0.1	0.1	0.1	0.1	0.1	0.1	0.1	0.1
ENSMUSG00000090602.2	Gm5611	protein_coding	1.74336	0.87143	0.817751	0.932607	0.51062	0.712046	0.341161	0.361846	0.265219	0.369614	0.337269	0.789696	1.09191	0.255316	0.256104	0.1	0.787943	0.103144	0.743204	0.1	0.110125	0.1	0.174753	1.11763	0.552338	0.231951	0.928874	0.1	0.414007	0.976189	0.693609	0.1	0.501739	0.749935	0.509277	0.551003
ENSMUSG00000090594.1	Gm3327	protein_coding	0.1	0.1	0.1	0.1	0.1	0.1	0.1	0.1	0.1	0.1	0.1	0.1	0.1	0.1	0.1	0.1	0.1	0.1	0.1	0.1	0.1	0.1	0.1	0.1	0.1	0.1	0.1	0.1	0.1	0.1	0.1	0.1	0.1	0.1	0.1	0.1
ENSMUSG00000090592.2	Gm17571	protein_coding	0.1	0.1	0.1	0.1	0.1	0.1	0.1	0.1	0.1	0.1	0.1	0.1	0.1	0.1	0.1	0.1	0.1	0.1	0.1	0.1	0.1	0.1	0.1	0.1	0.1	0.1	0.1	0.1	0.1	0.1	0.1	0.1	0.1	0.1	0.1	0.1
ENSMUSG00000090588.2	Gm9573	protein_coding	0.1	0.1	0.1	0.1	0.1	0.1	0.1	0.1	0.1	0.1	0.1	0.1	0.1	0.1	0.1	0.1	0.1	0.1	0.1	0.1	0.1	0.1	0.1	0.1	0.1	0.1	0.1	0.1	0.1	0.1	0.1	0.1	0.1	0.1	0.1	0.1
ENSMUSG00000090581.8	Vmn2r6	protein_coding	0.1	0.1	0.1	0.1	0.1	0.1	0.1	0.1	0.1	0.1	0.1	0.1	0.1	0.1	0.1	0.1	0.1	0.1	0.1	0.1	0.1	0.1	0.1	0.1	0.1	0.1	0.1	0.1	0.1	0.1	0.1	0.1	0.1	0.1	0.1	0.1
ENSMUSG00000090572.1	Vmn2r109	protein_coding	0.1	0.1	0.1	0.1	0.1	0.1	0.1	0.1	0.1	0.1	0.1	0.1	0.1	0.1	0.1	0.1	0.1	0.1	0.1	0.1	0.1	0.1	0.1	0.1	0.1	0.1	0.1	0.1	0.1	0.1	0.1	0.1	0.1	0.1	0.1	0.1
ENSMUSG00000090553.8	Snrpe	protein_coding	0.1	0.1	1.91892	0.1	1.93409	2.0208	1.87852	2.54931	1.68747	3.27463	4.79044	15.6392	10.6975	0.1	6.01312	2.52204	10.4984	4.75313	8.64453	5.26261	4.81289	4.51215	4.83538	9.18996	1.84313	0.1192	9.28035	0.1	0.785466	7.31515	0.1	0.1	0.1	1.18631	0.1	2.64234
ENSMUSG00000090551.1	A730015C16Rik	protein_coding	0.1	0.1	0.1	0.1	0.1	0.1	0.1	0.1	0.1	0.1	0.1	0.1	0.1	0.1	0.1	0.1	0.1	0.1	0.1	0.1	0.1	0.1	0.1	0.1	0.1	0.1	0.1	0.1	0.1	0.1	0.1	0.1	0.1	0.1	0.1	0.1
ENSMUSG00000090550.2	Prlh	protein_coding	0.1	0.1	0.1	0.1	0.1	0.1	0.1	0.1	0.1	0.1	0.1	0.1	0.1	0.1	0.1	0.1	0.1	0.1	0.1	0.1	0.1	0.1	0.1	0.1	0.1	0.1	0.1	0.1	0.1	0.1	0.1	0.1	0.1	0.1	0.1	0.1
ENSMUSG00000090547.1	Gm8265	protein_coding	0.1	0.1	0.1	0.1	0.1	0.1	0.1	0.1	0.1	0.1	0.1	0.1	0.1	0.1	0.1	0.1	0.1	0.1	0.1	0.1	0.1	0.1	0.1	0.1	0.1	0.1	0.1	0.1	0.1	0.1	0.1	0.1	0.1	0.1	0.1	0.1
ENSMUSG00000090546.1	Cdr1	protein_coding	115.944	238.636	199.603	325.498	210.728	283.907	125.114	110.925	132.169	235.289	236.228	245.308	52.7324	104.296	82.3995	84.5564	61.4838	237.852	129.275	140.331	135.657	104.647	182.617	143.51	245.455	155.918	133.37	562.203	343.915	197.687	160.533	151.548	282.013	295.111	240.755	316.339
ENSMUSG00000090544.2	Gm6576	protein_coding	0.1	0.1	0.1	0.1	0.1	0.1	0.1	0.1	0.1	0.1	0.1	0.1	0.1	0.1	0.1	0.1	0.1	0.1	0.1	0.1	0.1	0.1	0.1	0.1	0.1	0.1	0.1	0.1	0.1	0.1	0.1	0.1	0.1	0.1	0.1	0.1
ENSMUSG00000090539.8	Gm9602	protein_coding	0.1	0.1	0.1	0.1	0.1	0.1	0.1	0.1	0.1	0.1	0.1	0.1	0.1	0.1	0.1	0.1	0.1	0.1	0.1	0.1	0.1	0.1	0.1	0.1	0.1	0.1	0.1	0.1	0.1	0.1	0.1	0.1	0.1	0.1	0.1	0.1
ENSMUSG00000090538.1	Gm4775	protein_coding	0.1	0.1	0.1	0.1	0.1	0.1	0.1	0.1	0.1	0.1	0.1	0.1	0.1	0.1	0.1	0.1	0.1	0.1	0.1	0.1	0.1	0.1	0.1	0.1	0.1	0.1	0.1	0.1	0.1	0.1	0.1	0.1	0.1	0.1	0.1	0.1
ENSMUSG00000090527.2	Gm5538	protein_coding	0.1	0.1	0.1	0.1	0.1	0.1	0.1	0.1	0.1	0.1	0.1	0.1	0.1	0.1	0.1	0.1	0.1	0.1	0.1	0.1	0.1	0.1	0.1	0.1	0.1	0.1	0.1	0.1	0.1	0.1	0.1	0.1	0.1	0.1	0.1	0.1
ENSMUSG00000090523.2	Gypc	protein_coding	0.1	0.1	0.1	0.1	0.1	0.1	0.251671	0.1	0.162706	0.1	0.1	0.1	0.132545	0.1	0.153275	0.298111	0.1	0.1	0.103925	0.1	0.1	0.1	0.1	0.1	0.1	0.1	0.1	0.1	0.1	0.1	0.1	0.1	0.1	0.1	0.1	0.1
ENSMUSG00000090515.2	Krtap27-1	protein_coding	0.1	0.1	0.1	0.1	0.1	0.1	0.1	0.1	0.1	0.1	0.1	0.1	0.1	0.1	0.1	0.1	0.1	0.1	0.1	0.1	0.1	0.1	0.1	0.1	0.1	0.1	0.1	0.1	0.1	0.1	0.1	0.1	0.1	0.1	0.1	0.1
ENSMUSG00000090512.8	Gm3424	protein_coding	0.1	0.1	0.1	0.1	0.1	0.1	0.1	0.1	0.1	0.1	0.1	0.1	0.1	0.1	0.1	0.1	0.1	0.1	0.1	0.1	0.1	0.1	0.1	0.1	0.1	0.1	0.1	0.1	0.1	0.1	0.1	0.1	0.1	0.1	0.1	0.1
ENSMUSG00000090509.2	Sfta2	protein_coding	0.1	0.1	0.1	0.1	0.1	0.1	0.1	0.1	0.1	0.1	0.1	0.1	0.1	0.1	0.1	0.1	0.1	0.1	0.1	0.1	0.1	0.1	0.1	0.1	0.1	0.1	0.1	0.1	0.1	0.1	0.1	0.1	0.1	0.1	0.1	0.1
ENSMUSG00000090505.2	Gm3486	protein_coding	0.1	0.1	0.1	0.1	0.1	0.1	0.1	0.1	0.1	0.1	0.1	0.1	0.1	0.1	0.1	0.1	0.1	0.1	0.1	0.1	0.1	0.1	0.1	0.1	0.1	0.1	0.1	0.1	0.1	0.1	0.1	0.1	0.1	0.1	0.1	0.1
ENSMUSG00000090497.1	Gm17611	protein_coding	0.1	0.1	0.1	0.1	0.1	0.1	0.1	0.1	0.1	0.1	0.1	0.1	0.1	0.1	0.1	0.1	0.1	0.1	0.1	0.1	0.1	0.1	0.1	0.1	0.1	0.1	0.1	0.1	0.1	0.1	0.1	0.1	0.1	0.1	0.1	0.1
ENSMUSG00000090487.8	Gm2888	protein_coding	0.1	0.1	0.1	0.1	0.1	0.1	0.1	0.1	0.1	0.1	0.1	0.1	0.1	0.1	0.1	0.1	0.1	0.1	0.1	0.1	0.1	0.1	0.1	0.1	0.1	0.1	0.1	0.1	0.1	0.1	0.1	0.1	0.1	0.1	0.1	0.1
ENSMUSG00000090486.2	BC035947	protein_coding	0.1	0.1	0.1	0.1	0.1	0.1	0.1	0.1	0.1	0.1	0.1	0.1	0.1	0.1	0.1	0.1	0.1	0.1	0.1	0.241985	0.1	0.1	0.1	0.1	0.1	0.1	0.1	0.1	0.1	0.1	0.1	3.15109	0.1	0.1	0.1	0.1
ENSMUSG00000090485.1	Gm17416	protein_coding	0.1	0.1	0.1	0.1	0.1	0.1	0.1	0.1	0.1	0.1	0.1	0.1	0.1	0.1	0.1	0.1	0.1	0.1	0.1	0.1	0.1	0.1	0.1	0.1	0.1	0.1	0.1	0.1	0.1	0.1	0.1	0.1	0.1	0.1	0.1	0.1
ENSMUSG00000090472.8	Gm3047	protein_coding	0.1	0.1	0.1	0.1	0.1	0.1	0.1	0.1	0.1	0.1	0.1	0.1	0.1	0.1	0.1	0.1	0.1	0.1	0.1	0.1	0.1	0.1	0.1	0.1	0.1	0.1	0.1	0.1	0.1	0.1	0.1	0.1	0.1	0.1	0.1	0.1
ENSMUSG00000090471.1	Gm4553	protein_coding	0.1	0.1	0.1	0.1	0.1	0.1	0.1	0.1	0.1	0.1	0.1	0.1	0.1	0.1	0.1	0.1	0.1	0.1	0.1	0.1	0.1	0.1	0.1	0.1	0.1	0.1	0.1	0.1	0.1	0.1	0.1	0.1	0.1	0.1	0.1	0.1
ENSMUSG00000090470.2	Prr23a3	protein_coding	0.1	0.1	0.1	0.1	0.1	0.1	0.1	0.1	0.1	0.1	0.1	0.1	0.1	0.1	0.1	0.1	0.1	0.1	0.1	0.1	0.1	0.1	0.1	0.1	0.1	0.1	0.1	0.1	0.1	0.1	0.1	0.1	0.1	0.1	0.1	0.1
ENSMUSG00000090461.2	Iltifb	protein_coding	0.1	0.1	0.1	0.1	0.1	0.1	0.388025	0.1	0.242868	0.1	0.1	0.1	0.1	0.1	0.1	0.1	0.1	0.1	0.1	0.1	0.1	0.1	0.1	0.1	0.1	0.1	0.1	0.1	0.1	0.1	0.1	0.1	0.1	0.1	0.1	0.1
ENSMUSG00000090455.2	Gm2431	protein_coding	0.1	0.1	0.1	0.1	0.1	0.1	0.1	0.1	0.1	0.1	0.1	0.1	0.1	0.1	0.1	0.1	0.1	0.1	0.1	0.1	0.1	0.1	0.1	0.1	0.1	0.1	0.1	0.1	0.1	0.1	0.1	0.1	0.1	0.1	0.1	0.1
ENSMUSG00000090451.1	Gm6133	protein_coding	0.1	0.1	0.1	0.1	0.1	0.1	0.1	0.1	0.1	0.1	0.1	0.1	0.1	0.1	0.163591	0.1	0.1	0.1	0.1	0.1	0.1	0.1	0.144542	0.1	0.1	0.931977	0.392482	0.1	0.1	0.1	0.1	0.1	0.1	0.1	0.1	0.1
ENSMUSG00000090441.2	Gm17651	protein_coding	0.1	0.1	0.1	0.1	0.1	0.1	0.1	0.1	0.1	0.1	0.1	0.1	0.1	0.1	0.1	0.1	0.1	0.1	0.1	0.1	0.1	0.1	0.1	0.1	0.1	0.1	0.1	0.1	0.1	0.1	0.1	0.1	0.1	0.1	0.1	0.1
ENSMUSG00000090440.1	Gm9732	protein_coding	0.1	0.1	0.1	0.1	0.1	0.1	0.1	0.1	0.1	0.1	0.1	0.1	0.1	0.1	0.1	0.1	0.1	0.1	0.1	0.1	0.1	0.1	0.1	0.1	0.1	0.1	0.1	0.1	0.1	0.1	0.1	0.1	0.1	0.1	0.1	0.1
ENSMUSG00000090439.1	Gm17455	protein_coding	0.1	0.1	0.1	0.143176	0.1	0.1	0.1	0.1	0.1	0.1	0.100464	0.1	0.271577	0.1	0.1	0.1	0.25081	0.1	0.400788	0.1	0.1	0.1	0.107109	0.184149	0.1	0.1	0.115079	0.1	0.195375	0.1	0.1	0.1	0.1	0.1	0.1	0.1
ENSMUSG00000090436.1	Vmn2r75	protein_coding	0.1	0.1	0.1	0.1	0.1	0.1	0.1	0.1	0.1	0.1	0.1	0.1	0.1	0.1	0.1	0.1	0.1	0.1	0.1	0.1	0.1	0.1	0.1	0.1	0.1	0.1	0.1	0.1	0.1	0.1	0.1	0.1	0.1	0.1	0.1	0.1
ENSMUSG00000090417.2	Vmn2r94	protein_coding	0.1	0.1	0.1	0.1	0.1	0.1	0.1	0.1	0.1	0.1	0.1	0.1	0.1	0.1	0.1	0.1	0.1	0.1	0.1	0.1	0.1	0.1	0.1	0.1	0.1	0.1	0.1	0.1	0.1	0.1	0.1	0.1	0.1	0.1	0.1	0.1
ENSMUSG00000090411.1	Vmn1r174	protein_coding	0.1	0.1	0.1	0.1	0.1	0.1	0.1	0.1	0.1	0.1	0.1	0.1	0.1	0.1	0.1	0.1	0.1	0.1	0.1	0.1	0.1	0.1	0.1	0.1	0.1	0.1	0.1	0.1	0.1	0.1	0.1	0.1	0.1	0.1	0.1	0.1
ENSMUSG00000090408.1	Gm17402	protein_coding	0.1	0.1	0.1	0.1	0.1	0.1	0.1	0.1	0.1	0.1	0.1	0.1	0.1	0.1	0.1	0.1	0.1	0.1	0.1	0.1	0.1	0.1	0.1	0.1	0.1	0.1	0.1	0.1	0.1	0.1	0.1	0.1	0.1	0.1	0.1	0.1
ENSMUSG00000090404.7	Gm8362	protein_coding	0.1	0.1	0.1	0.1	0.1	0.1	0.1	0.1	0.1	0.1	0.1	0.1	0.1	0.1	0.1	0.1	0.1	0.1	0.1	0.1	0.1	0.1	0.1	0.1	0.1	0.1	0.1	0.1	0.1	0.1	0.1	0.1	0.1	0.1	0.1	0.1
ENSMUSG00000090394.8	4930523C07Rik	protein_coding	1.36292	0.1	0.133096	0.1	0.1	0.1	0.545651	0.1	0.119312	0.1	0.1	0.333511	1.22517	10.021	0.71422	1.14393	0.458285	0.870597	0.704345	0.118812	0.1	1.00025	0.126396	0.293366	1.21603	0.1	0.226666	0.1	0.184155	0.261457	0.1	0.1	0.1	0.12362	0.790676	0.1
ENSMUSG00000090383.1	Vmn2r58	protein_coding	0.1	0.1	0.1	0.1	0.1	0.1	0.1	0.1	0.1	0.1	0.1	0.1	0.1	0.1	0.1	0.1	0.1	0.1	0.1	0.1	0.1	0.1	0.1	0.1	0.1	0.1	0.1	0.1	0.1	0.1	0.1	0.1	0.1	0.1	0.1	0.1
ENSMUSG00000090379.1	Gm8229	protein_coding	0.1	0.1	0.1	0.1	0.1	0.1	0.1	0.1	0.1	0.1	0.1	0.1	0.1	0.1	0.1	0.1	0.1	0.1	0.1	0.1	0.1	0.1	0.1	0.1	0.1	0.1	0.1	0.1	0.1	0.1	0.1	0.1	0.1	0.1	0.1	0.1
ENSMUSG00000090369.3	4933411K16Rik	protein_coding	0.1	0.1	0.1	0.1	0.1	0.1	0.1	0.1	0.1	0.1	0.47787	0.1	0.247825	0.1	0.180221	0.1	0.1	0.1	0.1	0.1	0.1	0.1	0.1	0.1	0.1	0.1	0.948696	0.1	0.1	0.1	0.1	0.1	0.1	0.1	0.1	0.1
ENSMUSG00000090364.1	Gm3043	protein_coding	0.1	0.1	0.1	0.1	0.1	0.1	0.1	0.1	0.1	0.1	0.1	0.1	0.1	0.1	0.1	0.1	0.1	0.1	0.1	0.1	0.1	0.1	0.1	0.1	0.1	0.1	0.1	0.1	0.1	0.1	0.1	0.1	0.1	0.1	0.1	0.1
ENSMUSG00000090363.8	Gm3512	protein_coding	0.1	0.1	0.1	0.1	0.1	0.1	0.1	0.1	0.1	0.1	0.1	0.1	0.1	0.1	0.1	0.1	0.1	0.1	0.1	0.1	0.1	0.1	0.1	0.1	0.1	0.1	0.1	0.1	0.1	0.1	0.1	0.1	0.1	0.1	0.1	0.1
ENSMUSG00000090362.1	Vmn2r79	protein_coding	0.1	0.1	0.1	0.1	0.1	0.1	0.1	0.1	0.1	0.1	0.1	0.1	0.1	0.1	0.1	0.1	0.1	0.1	0.1	0.1	0.1	0.1	0.1	0.1	0.1	0.1	0.1	0.1	0.1	0.1	0.1	0.1	0.1	0.1	0.1	0.1
ENSMUSG00000090356.2	Teddm3	protein_coding	0.1	0.1	0.1	0.1	0.1	0.1	0.1	0.1	0.1	0.1	0.1	0.1	0.1	0.1	0.1	0.1	0.1	0.1	0.1	0.1	0.1	0.1	0.1	0.1	0.1	0.1	0.1	0.1	0.1	0.1	0.1	0.1	0.1	0.1	0.1	0.1
ENSMUSG00000090353.2	Gm17555	protein_coding	5.55432	0.1	0.430142	0.217817	0.681586	0.529578	0.427984	0.1	0.46922	0.502224	1.02956	1.11928	2.4379	0.397194	2.13836	1.88375	2.17249	1.41404	0.881071	0.493125	0.178498	0.320323	0.955306	2.01955	0.847715	1.36391	0.865262	0.258846	2.59299	1.92756	0.1	0.152622	0.1	1.30867	0.824752	1.31491
ENSMUSG00000090346.1	Vmn1r5	protein_coding	0.1	0.1	0.1	0.1	0.1	0.1	0.1	0.1	0.1	0.1	0.1	0.1	0.1	0.1	0.1	0.1	0.1	0.1	0.1	0.1	0.1	0.1	0.1	0.1	0.1	0.1	0.1	0.1	0.1	0.1	0.1	0.1	0.1	0.1	0.1	0.1
ENSMUSG00000090342.1	Vmn2r46	protein_coding	0.1	0.1	0.1	0.1	0.1	0.1	0.1	0.1	0.1	0.1	0.1	0.1	0.1	0.1	0.1	0.1	0.1	0.1	0.1	0.1	0.1	0.1	0.1	0.1	0.1	0.1	0.1	0.1	0.1	0.1	0.1	0.1	0.1	0.1	0.1	0.1
ENSMUSG00000090336.2	4932443I19Rik	protein_coding	0.1	0.1	0.1	0.1	0.1	0.714119	0.1	0.1	0.147157	0.1	0.390006	0.625178	3.81389	0.316536	0.514302	0.634958	0.991719	1.04892	2.7976	0.1	0.1	0.576079	0.153064	0.109847	2.32549	0.1	0.393848	0.1	0.1	0.593483	0.1	0.1	0.1	0.1	0.280163	0.1
ENSMUSG00000090326.1	Dthd1	protein_coding	0.1	0.1	0.1	0.1	0.1	0.1	0.1	0.1	0.1	0.1	0.1	0.1	0.1	0.1	0.1	0.1	0.1	0.1	0.1	0.1	0.1	0.1	0.1	0.1	0.1	0.1	0.1	0.1	0.1	0.1	0.1	0.1	0.1	0.1	0.1	0.1
ENSMUSG00000090317.1	Gm17324	protein_coding	0.1	0.1	0.1	0.1	0.1	0.1	0.1	0.1	0.1	0.1	0.1	0.1	0.403775	0.1	0.1	0.357789	0.1	0.1	0.1	0.1	0.1	0.198594	0.1	0.1	0.1	0.1	0.1	0.1	0.1	0.1	0.1	0.1	0.1	0.1	0.1	0.1
ENSMUSG00000090315.1	Vmn2r104	protein_coding	0.1	0.1	0.1	0.1	0.1	0.1	0.1	0.1	0.1	0.1	0.1	0.1	0.1	0.1	0.1	0.1	0.1	0.1	0.1	0.1	0.1	0.1	0.1	0.1	0.1	0.1	0.1	0.1	0.1	0.1	0.1	0.1	0.1	0.1	0.1	0.1
ENSMUSG00000090314.2	2310050C09Rik	protein_coding	0.1	0.1	0.1	0.1	0.1	0.1	0.1	0.1	0.1	0.1	0.1	0.1	0.1	0.1	0.1	0.1	0.1	0.1	0.1	0.1	0.1	0.1	0.1	0.1	0.1	0.1	0.1	0.1	0.1	0.1	0.1	0.1	0.1	0.1	0.1	0.1
ENSMUSG00000090308.1	Gm5174	protein_coding	0.1	0.1	0.1	0.1	0.1	0.1	0.1	0.1	0.1	0.1	0.1	0.1	0.1	0.1	0.1	0.1	0.1	0.1	0.1	0.1	0.1	0.1	0.1	0.1	0.1	0.1	0.1	0.1	0.1	0.1	0.1	0.1	0.1	0.1	0.1	0.1
ENSMUSG00000090304.3	Vmn2r99	protein_coding	0.1	0.1	0.1	0.1	0.1	0.1	0.1	0.1	0.1	0.1	0.1	0.1	0.1	0.1	0.1	0.1	0.1	0.1	0.1	0.1	0.1	0.1	0.1	0.1	0.1	0.1	0.1	0.1	0.1	0.1	0.1	0.1	0.1	0.1	0.1	0.1
ENSMUSG00000090302.1	Gm7714	protein_coding	0.1	0.1	0.1	0.1	0.1	0.1	0.1	0.1	0.1	0.1	0.1	0.1	0.1	0.1	0.1	0.1	0.1	0.1	0.1	0.1	0.1	0.1	0.1	0.1	0.1	0.1	0.1	0.1	0.1	0.1	0.1	0.1	0.1	0.1	0.1	0.1
ENSMUSG00000090298.1	Gm4794	protein_coding	0.1	0.1	0.1	0.1	0.1	0.1	0.1	0.1	0.1	0.1	0.1	0.1	0.1	0.1	0.1	0.1	0.1	0.1	0.1	0.1	0.1	0.1	0.1	0.1	0.1	0.1	0.1	0.1	0.1	0.1	0.1	0.1	0.1	0.1	0.1	0.1
ENSMUSG00000090291.2	Lrrc10b	protein_coding	0.1	0.1	0.1	0.1	0.1	0.1	0.1	0.1	0.449655	0.1	0.1	0.1	0.449157	0.1	2.24457	6.05871	0.1	0.1	0.340944	0.325408	4.65256	0.62117	0.337661	0.1	0.1	0.1	0.858187	0.1	0.1	0.1	0.1	0.1	2.45934	0.1	0.1	0.1
ENSMUSG00000090290.1	Gm17296	protein_coding	0.1	0.1	0.1	0.1	0.1	0.427913	0.1	0.1	0.1	0.1	0.183573	0.1	0.524831	0.1	0.371651	0.1	0.33141	0.1	0.273595	0.26489	0.160832	0.1	0.1	0.155744	0.1	0.158285	0.1	0.1	0.1	0.403175	0.1	0.1	0.1	0.121406	0.1	0.221193
ENSMUSG00000090286.1	Gm17615	protein_coding	0.338641	0.1	0.1	0.1	0.203284	0.17652	0.1	0.1	0.1	0.111335	0.1	0.343337	0.593542	0.1	0.195885	0.1	0.260493	0.124712	0.1	0.1	0.1	0.1	0.114517	0.1	0.188059	0.404319	0.1	0.1	0.938847	0.296169	0.1	0.1	0.1	0.472015	0.1	0.1
ENSMUSG00000090273.3	Prr22	protein_coding	0.1	0.1	0.1	0.1	0.1	0.1	0.1	0.1	0.1	0.1	0.919837	0.1	0.1	0.1	0.1	0.1	0.1	0.1	0.1	0.1	0.1	0.1	0.1	0.1	0.1	0.1	0.1	0.1	0.1	0.439816	0.1	0.1	0.1	0.1	0.1	0.1
ENSMUSG00000090272.7	Mndal	protein_coding	0.1	0.1	0.1	0.1	0.1	0.1	0.1	0.1	1.60559	0.1	0.274937	0.16448	1.97392	0.1	0.147671	0.1	1.50807	0.520681	0.375431	0.32542	0.946897	0.1	0.201343	0.1	1.3751	1.7198	0.1	0.1	0.172737	0.1	0.1	0.1	0.1	0.1	0.1	0.1
ENSMUSG00000090268.1	Gm5286	protein_coding	0.1	0.1	0.1	0.1	0.1	0.1	0.1	0.1	0.1	0.1	0.1	0.1	0.1	0.1	0.1	0.1	0.1	0.1	0.1	0.1	0.1	0.1	0.1	0.1	0.1	0.1	0.1	0.1	0.1	0.1	0.1	0.1	0.1	0.1	0.1	0.1
ENSMUSG00000090266.10	Mettl23	protein_coding	0.1	0.1	1.03787	0.1	0.350288	0.463746	0.677238	0.1	1.24091	0.1	2.51325	1.04003	4.70209	0.1	3.13624	1.36296	3.9457	1.02543	1.44588	1.23758	1.27869	0.905527	0.764548	1.17079	1.22602	0.971878	2.12883	0.1	5.58951	0.274788	0.1	0.278257	0.1	0.253788	5.48243	0.181958
ENSMUSG00000090264.1	Eif4ebp3	protein_coding	0.1	0.1	0.1	0.1	0.1	0.1	0.1	0.651113	0.1	0.1	0.1	0.1	0.1	0.1	0.473019	0.1	0.880828	0.1	0.1	0.1	0.1	0.1	0.1	0.2099	0.1	0.1	0.1	0.1	0.1	0.1	0.1	0.1	0.1	0.1	0.1	0.1
ENSMUSG00000090258.7	Churc1	protein_coding	0.1	0.994045	0.68482	0.203676	0.522059	0.1	1.2948	1.16756	1.57778	0.16019	5.14094	2.44938	1.06467	5.70506	5.81353	6.77776	7.63554	3.48359	5.17567	1.34267	1.10549	0.368928	3.08224	1.88236	0.381232	0.1	2.68396	0.108556	5.11874	1.86958	0.1	0.1	4.67517	0.704954	0.1	0.1
ENSMUSG00000090247.7	Bloc1s1	protein_coding	0.260666	0.1	1.05082	0.547477	6.91066	4.99849	24.863	5.76996	7.87635	0.560359	25.805	19.8224	34.7749	8.56704	36.0885	58.3079	43.6724	23.7566	54.8577	44.6893	40.5311	29.1436	46.0818	17.1991	13.9324	1.04329	45.5952	0.342437	25.6248	14.6456	0.1	28.5089	0.1	7.34343	9.03792	12.3062
ENSMUSG00000090236.2	Car15	protein_coding	0.1	0.1	0.1	0.1	0.1	0.1	0.1	0.1	0.1	0.95808	2.18679	0.102363	0.1	0.1	0.1	0.1	0.1	0.192568	0.1	0.304952	0.1	0.1	0.1	0.1	0.1	0.1	0.1	0.1	0.637697	0.1	0.1	0.1	0.1	0.1	0.977167	0.1
ENSMUSG00000090231.10	Cfb	protein_coding	0.1	0.1	0.1	0.1	0.174544	0.1	0.1	0.1	0.1	0.1	0.1	0.219055	0.142754	0.1	1.65375	0.22487	0.228262	0.1	0.28117	0.237145	0.1	0.1	0.149526	0.1	0.1	0.1	0.533354	0.1	0.1	0.86436	0.1	0.1	0.1	0.1	0.1	0.1
ENSMUSG00000090225.1	Gm11559	protein_coding	0.1	0.1	0.1	0.1	0.1	0.1	0.1	0.1	0.1	0.1	0.1	0.1	0.1	0.1	0.1	0.1	0.1	0.1	0.1	0.1	0.1	0.1	0.1	0.1	0.1	0.1	0.1	0.1	0.1	0.1	0.1	0.1	0.1	0.1	0.1	0.1
ENSMUSG00000090223.1	Pcp4	protein_coding	1.59146	4.16659	13.1752	10.752	44.9204	39.4579	12.2044	3.75007	20.2438	13.6364	77.0184	33.4173	6.78053	16.4082	21.6063	14.3149	19.1666	26.4504	18.7126	17.7224	16.0632	23.994	42.3348	29.4255	9.60295	52.5735	18.0731	3.83141	50.9031	12.5306	0.1	1.71162	14.0681	38.6484	36.268	12.6625
[truncated: 39,242 more rows]

## Sheet: normalized_counts
geneID	geneName	type	Neg.bs_1	Neg.bs_2	Neg.ctx_1	Neg.ctx_2	Neg.ob_1	Neg.ob_2	PopA.bs_1	PopA.bs_2	PopA.ctx_1	PopA.ctx_2	PopA.ob_1	PopA.ob_2	PopB.bs_1	PopB.bs_2	PopB.ctx_1	PopB.ctx_2	PopB.ob_1	PopB.ob_2	PopC.bs_1	PopC.bs_2	PopC.ctx_1	PopC.ctx_2	PopC.ob_1	PopC.ob_2	PopD.bs_1	PopD.bs_2	PopD.ctx_1	PopD.ctx_2	PopD.ob_1	PopD.ob_2	PopE.bs_1	PopE.bs_2	PopE.ctx_1	PopE.ctx_2	PopE.ob_1	PopE.ob_2
[truncated: 41,188 more rows]
