# Supplementary material for: Brain Region-Specific Gene Signatures Revealed by Distinct Astrocyte Subpopulations Unveil Links to Glioma and Neurodegenerative Diseases
Source: eNeuro. 2019 Apr 2;6(2):ENEURO.0288-18.2019. doi: 10.1523/ENEURO.0288-18.2019 (PMC6449165; doi:10.1523/ENEURO.0288-18.2019)
Supplement: Figure 3-1 — Collection of 42 astrocyte gene signatures used in downstream analysis. Download Figure 3-1, XLSX file. [file sup_enu-eN-NWR-0288-18-s05.xlsx]

## Sheet: ReadME
This file contains the gene signatures of the astrocyte subpopulations used in the study.
Gene signatures 1-22 were obtained by analyzing RNA-seq data of a recently published paper were brain astrocyte subpopulations were purified through FACS-sorting (PMID: 28166219)
Gene signatures 23-42 were obtained from diverse publications described in the following Table:
	Author	Paper	PMID	Gene-set description	Gene signature names
	Ruskanova	Heterogeneity of Astrocytes:From Development to Injury - Single cell gene expression	23940528	3 subpopulations of cortex development, 3 subpopulations of MCAO (middle cerebral artery occulssion) injury progression; Cerebral cortex, EGFP/GFAP transgenic mice, flow cytommetry + qPCR	CORTEX_DEVELOPMENT_A1, CORTEX_DEVELOPMENT_A2, CORTEX_DEVELOPMENT_A3, CORTEX_INJURY_MCAO_B1, CORTEX_INJURY_MCAO_B2, CORTEX_INJURY_MCAO_B3
	Wu	Detecting Activated Cell Populations using single-cell RNA-Seq	29024657	3 subpopulations of astrocytes obtained by single-cell RNA-seq from amygdala	AMYGDALA_UP_AS1, AMYGDALA_UP_AS2, AMYGDALA_UP_AS3, AMYGDALA_TOP50
	Hara	Interaction of reactive astrocytes with type I collagen induces astrocytic scar formation throught the integrin-N-cadherin pathway after spinal cord injury	28628111	2 subpopulations of astrocytes: scar-forming and reactive astrocytes; contusion SCI, female mice, laser microdissection + qPCR	CONTUSION_SCI_RA, CONTUSION_SCI_SA
	Noristani	Spinal cord injury induces astroglial conversion towards neuronal lineage	27716282	2 subpopulations of SCI hemisection injury 1 week and 2 weeks, 2 subpopulations of SCI full transection 1 week and 2 weeks; transgenic mice expressing Aldh1l1-EGFP astrocytes	HEMISECTION_1WEEK_UP, HEMISECTION_2WEEK_UP, TRANSECTION_1WEEK_UP, TRANSECTION_2WEEK_UP
	Gokce	Cellular taxonomy of the mouse striatum as revealed by single-cell RNA-seq	27425622	1 astrocyte subpopulation defined by 50 genes; single-cell RNA-seq striatum	STRIATUM_TOP50
	Zeisel	Brain Structure. Cell types in the mouse cortex and hippocampus revealed by single-cell RNA-seq	25700174	2 astrocyte subpopulations and 1 global astrocyte signature of 240 genes; single-cell RNA-seq in cortex and hippocampus	HIPPOCAMPUS_ASTRO1, HIPPOCAMPUS_ASTRO2, HIPPOCAMPUS_TOP240

## Sheet: Gene Signatures
Gene signature name	Genes
PopA	COPS5,RPL7,STAU2,COX5B,INPP4A,6330578E17RIK,NAB1,HSPE1,TRAK2,SUMO1,MTAP2,UNC80,TMBIM1,RAMP1,MYEOV2,STK25,PTPN4,SHISA4,NPL,RABGAP1L,1700084C01RIK,FCER1G,AKAP12,HIVEP2,TSPYL4,JMJD1C,ANK3,ZWINT,SUMO3,ATP5D,NUDT4,DCTN2,SEC14L2,PURB,HBA-A1,RNF187,RPL26,TRP53,TNFSF12,GABARAP,PPM1E,PPP1R9B,SPOP,NKIRAS2,CCDC56,RUNDC3A,HELZ,SRSF2,STRA13,RPL36A,EPDR1,NRSN1,BC024659,RNF182,SHC3,NDUFS6,MRPL36,MTAP1B,ERBB2IP,…
PopB	RPL7,LMBRD1,HS6ST1,KANSL3,POU3F3OS,ERCC5,SF3B1,HSPE1,CFLAR,CASP8,SUMO1,FZD5,LANCL1,ATIC,IGFBP2,AAMP,TMBIM1,SLC11A1,PLCD4,SP110,A630001G21RIK,PDE6D,DIS3L2,INPP5D,ARL4C,CXCR7,RAMP1,GPC1,RNPEPL1,STK25,DTYMK,CDH20,TNFRSF11A,PHLPP1,TMEM185B,DBI,SRGAP2,SLC41A1,PPP1R15B,ZC3H11A,PRELP,BTG2,GPR37L1,CSRP1,PTPRC,RGS1,ARPC5,NCF2,NPL,IER5,TOR1AIP1,TOR3A,BRP44,MPZL1,RCSD1,1700084C01RIK,FCGR2B,FCER1G,PPOX,UFC1,…
PopC	COPS5,PREX2,SULF1,RPL7,PAQR8,LMBRD1,COX5B,6330578E17RIK,HSPE1,NDUFB3,SUMO1,ATIC,IGFBP2,AAMP,TMBIM1,ZFP142,MRPL44,SERPINE2,PDE6D,NGEF,CXCR7,RAMP1,HES6,MYEOV2,RNPEPL1,STK25,PHLPP1,PTPN4,DBI,PM20D1,TMEM81,PRELP,GPR37L1,TIMM17A,SHISA4,GLRX2,NPL,TOR1AIP1,TOR3A,BC026585,PRDX6,KIFAP3,SFT2D2,BRP44,1700084C01RIK,TOMM40L,FCER1G,NDUFS2,UFC1,PEA15A,KCNJ10,EPHX1,FBXO28,TRP53BP2,SMYD2,PPP2R5A,AKAP12,FBXO30,REP…
PopD	HSPE1,TRAK2,SUMO1,MTAP2,UNC80,STK25,AKAP12,LRRTM3,ZWINT,MIER2,ATP5D,LSM7,NUDT4,PURB,GABRA1,SKP1A,DCAF7,ABCA5,RTN1,TMED8,DYNC1H1,NRSN1,0610007P08RIK,JMY,MTAP1B,RAB3C,HCN1,CCDC122,MZT1,LAPTM4B,ZFP706,DERL1,SLC2A13,DDN,1500031L02RIK,TOMM70A,TULP4,ATP6V1G2,KIF5B,CAMK4,APC,NXF1,POLR2G,FADS2,ZFP91,PTEN,4930506M07RIK,CACNB2,STXBP1,PKP4,ATP5G3,CHMP4B,AHCY,STMN2,SETD7,UFM1,SF3B4,UBXN2B,PARS2,GPX7,ZFP362,X…
PopE	RB1CC1,VCPIP1,ARFGEF1,A830018L16RIK,KCNB2,STAU2,GDAP1,PAQR8,KCNQ5,B3GAT2,BAI3,PTP4A1,PLEKHB2,INPP4A,6330578E17RIK,NAB1,HECW2,TRAK2,BMPR2,RAPH1,ZDBF2,CREB1,MTAP2,UNC80,CUL3,SPHKAP,CAB39,NCL,NEU4,DSEL,TSN,PTPN4,AA986860,ZFP281,ZBTB41,TROVE2,NMNAT2,RABGAP1L,RC3H1,PFDN2,AKT3,EFCAB2,CDC42BPA,PPP2R5A,LPGAT1,ANK3,IPMK,ZWINT,ADARB1,HCN2,PTBP1,DAZAP1,ZFP433,METAP2,CEP83OS,NUDT4,PPFIA2,RAB21,LGR5,SLC35E3,H…
Brainstem	GM1604A,PARP10,IRX1,NKX2-9,FAT2,CBLN3,ITGA9,MAG,MYO1D,MFRP,EMID1,PRSS35,PSTPIP1,TMEM218,EPHA1,1500015O10RIK,TK1,GDF10,UNC5B,LPO,VWF,GM20682,2210411M09RIK,GM41492,GM39642,GM35730
Cortex	LRRC10B,SIX3,SCARA3,CRYM,MYOC,THBS4,PANTR1,GM39224,LOC102635912
Olfactory_bulb	CCDC166,SRPX,IFI27L2A,FIBIN,BGLAP2,PSRC1,FOXD3,FXYD6,FBLN2,LIPG,CITED1,ITPR3,GUCY2F,FMO1,ESYT3,PRSS56,LMO1,ADGRB1,PRRG3,GSTT2,HEYL,NPY,PTCD1,PUS1,TSPAN18,B3GAT2,DPYSL4,CYP1B1,CYP39A1,SGCD,IGF1,AIM1,HEY2,RCN1,LTBP2,RP23-474J16.2,GM43903,GM43187,GM42589,5730408A14RIK,GM29521,B930082K07RIK,LOC108169145,GM41947,GM41530,GM40474,GM39136,GM34799,GM34360,GM13388
PopA_brainstem	FJX1,FAM189A2,PSMA5,ALMS1,IRX1,GM15440,SEPHS2,PRRT2,ZFP3,KRBA1,NFRKB,KLHL42,LSM14B,BAIAP2L1,RILP,MON2,TKFC,ZDHHC14,UCP3,DYNC1LI1,RAB3A,KCTD3,MLLT1,CEP89,ZFP263,MIPEP,BCAP29,RNF185,CLSTN3,GM44292,GM37034,GM37895,8030445P17RIK,GM29358,GM35855
PopA_cortex	FBXO34,SNRPA1,MME,EHD3,IFT52,LOC108168324
PopA_olfactory_bulb	PCDHGA9,NRARP,KLHL21,LRRC61,ACRBP,TUBA1A,6720489N17RIK,GSTM6,RPLP0,ANKS6,COL23A1,COPZ1,NDUFS8,SEPT9,MEGF6,ZBTB25,CNN3,NCALD,MARCKSL1,LRRC8D,CEP164,TUBA1C,TRAFD1,MGAT3,GM5617,SHISA4,SLC39A11,SOX5,FMO1,TAX1BP3,E130309D02RIK,SGSM2,SEP15,SCD1,9530077C05RIK,OAZ1,ZFR2,MRPL54,TKFC,MIF,S100B,SPG21,GSTA4,PKM,GPT2,RRP8,SYNM,KLF15,RBM19,ANAPC7,MMP17,CASP9,EIF3I,AKR1A1,PRDX1,TESK1,LAMTOR2,AAR2,SLC43A3,CTDSP1…
PopB_brainstem	MAFB,H2-AB1,LYZ2,MFSD7B,ALOX5AP,FCGR3,WDR91,KCNH1,NOD2,KLHL26,KLF2,NRROS,GNG7,USP14,WDR81,DENND4B,CMKLR1,SSR2,WDR34,SLC9A8,DUSP10,DCUN1D2,ANKRD13B,PRKCDBP,LIN37,9530077C05RIK,SUGP2,CEBPA,ILVBL,CCDC22,TRIM66,ME3,DDX54,SIRT4,RECK,ACP6,GBA,PSTPIP2,PDE6G,AIP,TMEM173,TREM2,SHARPIN,LSG1,XRCC3,CCDC88C,MRC2,NARS2,IRF1,MMP9,CD83,LRRK1,ZFP715,USE1,SLC7A7,RP23-152B12.1,GM43483,GM37606,A230020J21RIK,GM21984,…
PopB_cortex	PCDHGA8,PCDHGA6,PCDHGA2,PCDHGA9,ZFP87,PSMB9,LRCH4,MED20,GM3636,UGT1A7C,UCKL1,LILR4B,GM13889,MAEA,CML5,TLR5,ALKBH1,ARHGAP8,PPIL6,AW011738,VIMP,MAFB,EHD2,MLYCD,RHOG,ECSCR,C4B,H2-D1,ACRBP,BSCL2,INTS5,EML3,MTA2,FAM189A2,ZFP58,IL1RL2,VSIG10L,SERPINH1,RNF121,LYZ2,AUP1,AP5S1,CCDC134,TM9SF4,POLR1C,CRYBA4,NUMA1,ANKS6,MED18,ETHE1,KLK8,RPL7L1,GPX1,PPOX,2310039H08RIK,ACVR2B,H2-K1,TRMT61A,CHST8,DHPS,IRAK4,TCE…
PopB_olfactory_bulb	ITPRIPL2,SHKBP1,CCDC13,FIGN,KIZ,ECSCR,H2-D1,ANG,SNX29,ZFP58,TRMT2B,DPP3,PVRL2,CYP2D22,FAM195B,UBE4A,FREM1,DHCR7,NFAM1,SPHK2,SIPA1,RETSAT,LRRC48,MPZ,PTAFR,FAM105A,LAIR1,HMGB2,ADAM12,RHOB,SIRT5,LIPG,DAND5,SUPT7L,CYP2J6,LAMB2,JUNB,JUN,NRROS,CEMIP,HIST1H1E,D8ERTD82E,AMZ1,SLC17A5,TSKU,C5AR1,P2RY6,TPRN,MLEC,GPR157,TYW3,B4GAT1,PTGS1,HIST1H2BE,NEURL3,SDPR,GLB1,NYAP1,TLR9,KCNG4,BORCS6,APLNR,GPR146,ADAMTSL…
PopC_brainstem	NIM1K,SARS,SLC31A1,IFI27,CDH3,COPZ1,TOR3A,WDR83OS,SLC14A1,FREM1,RETSAT,PGPEP1,UBL7,COPE,PCNXL3,FAM19A5,PLXNB1,SAE1,SLC39A1,BRE,SLC29A4,LRRC4,2410015M20RIK,1810026J23RIK,GLI2,LONP2,BC029214,LXN,CLDN2,DUSP18,LRRC4B,ZFP319,RBP1,AI464131,GPR146,MRPL50,TRIL,SBK1,GPR153,UBAC2,CDC42EP4,HSPB8,RNF167,SLC25A34,AMBRA1,OS9,GRAMD1B,DAG1,RHBDD2,CORO7,MMD2,MTMR12,IGFBP2,HIGD1A,SPON1,SLC2A12,ZIC4,PNPLA7,PLXNB2,E…
PopC_cortex	PRMT1,RNASEK,OLFR287,KCNJ13,ACSF2,IL11RA1,ZFP449,LRRC61,ACOT1,TUBA1A,PPIA,UQCC3,ELL,PTPRZ1,SLC4A5,COL8A1,PPP1R3C,RPLP0,CPPED1,LUZP2,ACADM,PGK1,TTR,SLC4A4,RPL3,DBP,UQCR10,HADHB,HOPX,SEPT9,KL,PALLD,ABAT,CYB5D2,LEPR,ARHGAP24,EMC7,NTRK2,WDR86,VMAC,ALDH1A1,1700030K09RIK,EZR,NLGN2,CBR1,SWSAP1,AMIGO1,FAM58B,CHCHD10,ATXN7L2,MRGPRE,NWD1,TYW3,ZFP30,CLDN2,ZFP41,VAT1L,MRPS7,CDC42SE1,MTFR1L,KCNG4,NXPE4,RNF182…
PopC_olfactory_bulb	GPANK1,STARD6,A130010J15RIK,PRNP,SMIM1,TTPA,PTGR2,MCC,SYT11,EFCAB1,PPP1R3C,ENO1,LUZP2,LDHA,PGK1,ATHL1,TTR,LSAMP,CASC4,POP5,CHPT1,NTM,SLC14A1,HOPX,TSPAN7,RAB31,MOK,CNTN1,VMAC,NEBL,CBX7,ALDH1A1,JAM2,EZR,TRPM3,SOX6,PLEKHO2,LYPD6,PPP1R3G,LRRC19,2410015M20RIK,OMG,SORL1,PCDH10,PREX2,TMEM136,RIC3,TMEM229A,LXN,MAGEH1,LRRC75B,FAT4,AI464131,POU3F3,TMEM60,DPY19L4,TST,ASCC1,S100A1,EMX2,PDE3A,FBXO2,PTCHD2,RFX…
PopD_brainstem	GCNT4,BC005561,SLC8A3,CASC3,KLHL17,SLITRK1,OMP,FNDC1,TMEM132B,SAT2,GSTM6,FBLN2,COL23A1,UFC1,TRANK1,FLOT2,SNTB1,PPP2R5D,DEAF1,COMMD7,CLCA3A1,SH3BP2,POM121,CDH22,UBE2QL1,TUBGCP6,EML5,VSTM2A,PDP2,ZFP518B,THTPA,CXCR4,SHISA2,KCNJ6,ABCA8A,TMEM194,NPEPL1,A230050P20RIK,PDSS2,ABHD18,MOSPD3,ZFP157,PPP6R2,PALM,PLPPR3,DCBLD2,INPP5J,GPC1,FAM160B1,PRRG3,IFT57,USP4,TMEM218,C2CD2L,KIRREL3,INO80E,RBM28,ZFP12,TMEM…
PopD_cortex	CHST14,SIX3,TMUB2,NXPE2,XKRX,GM43457,4930555A03RIK,GM37186,GM13324
PopD_olfactory_bulb	SFXN4,PPOX,DTNBP1,MPP3,MFAP4,ULK4,ZFHX2,TTC12,LASP1,6430571L13RIK,XKR8,CDH8,FAM214B,PHLDB2,SGPP2,CGNL1,TIRAP,ITGAL,TTC23,EVC,GPX7,DNAAF5,USP33,ACOT9,SERINC5,SMN1,TMEM132E,BCL6B,GM43750,GM43696,GM38297,GM38057,GM28151,GM29358,GM27209,GM2061,1300002E11RIK,LOC108167738,GM40893,GM39666,GM36556,GM36198,GM38487,GM13388
PopE_cortex	2610524H06RIK,ZFP964,ZFP703,1810022K09RIK,TRANK1,SNTB1,DPH6,ZFP831,RASL11B,NGFRAP1,KCNA4,INHBA,SEMA3D,METTL22,PBX3,KCNMB2,ACTR1B,ZCWPW1,TMTC3,KLF16,NAT14,IFIT1,MND1,ORC6,SYTL1,HMGCS2,NECAB3,LRRC57,FRZB,TNNI1,TMEM14A,CNPY2,RDH5,ERCC3,CEP89,MMP28,SRGAP1,MYBPC1,IGF1,PCGF2,KCTD20,PEX19,RTCA,GM10484,GM43483,GM42989,GM20515,GM4279,2700046A07RIK,LOC108168240,GM42292,LOC105246307,GM15918,GM34838,GM32091,…
PopE_olfactory_bulb	TAAR7E,PSMB9,OLFR129,ITPRIPL1,ITPA,NOXRED1,PSMB11,FAM57A,EIF2S3Y,DDX3Y,GPATCH1,AOX1,PRPF40A,OLFR1507,PUS7,INCA1,UBL4B,GEMIN6,OLFR164,TMEM150C,ZFP280B,ENO4,DMBT1,CMYA5,KRT1,DDIT4L,TUSC5,USP27X,ZRSR1,THSD7B,SLC24A4,CCNB1,SIX5,PHTF2,FAM117A,NOA1,HYAL3,ISG15,LRRC2,CMTM7,YIPF2,NKD1,MSL3,GAS2,POP4,CD27,AIMP2,PGM1,MAN2B2,FAM210B,DAPL1,NPHS2,TMC6,SF1,RCE1,MS4A4C,LIMS2,PTCD2,PPM1M,POC1B,HEBP2,HSD11B1,DVL3…
AMYGDALA_UP_AS1	GJA1,LFNG,AGT,NKX6-2,SFRP5,LUZP2,SLC7A10,NFGE8,GRIA2
AMYGDALA_UP_AS2	GJA1,LFNG,AGT,SLC7A10,NFGE8,GRIA2,ID3,LCAT,ID1
AMYGDALA_UP_AS3	GJA1,LFNG,AGT,GFAP,MYOC,CIDEA,ID3,LCAT,ID1
AMYGDALA_TOP50	GM3764,LFNG,GJB6,SLC7A10,GPR37L1,FGFR3,TRIL,HTRA1,AQP4,AGT,FZD2,S1PR1,SLC39A12,EDNRB,VEGFA,CLDN10,GJA1,DCLK1,BCAN,ATP1B2,ATP13A4,MFGE8,GPLD1,SLC27A1,SLC6A11,ACSL3,PLCD4,GM9925,ACSL6,FUT9,TLCD1,SC4MOL,SOX9,GRIA2,SLC7A11,SLC6A1,PTPLB,SLC4A4,NTSR2,ENTPD2,NKAIN4,PAQR7,DDHD1,SDC4,EVA1A,TRIM9,FJX1,PLA2G7,SFRS18,ID4
HEMISECTION_1WEEK_UP	TPSAB1,ZFP619,MCPT2,TPSB2,CMA1,SERPINA3H,MCPT1,SERPINA3M,SERPINA3I,C4B,SERPINA3N,STK32B,GM1647,KLK8,CCL5,GPR151,CACNG5,GFAP,SPP1,2310002F09RIK,KLK9,APOC4,IFIT1,SBK2,IRF7,IFIT3,USP18,MYZAP,C4A,I830012O16RIK,APOC1,TRIB3,FGFR4,LGALS3BP,H2-Q2,GPX3,CXCL10,RAB3B,TUBB3,OASL2,ALDH1L2,LY6A,ADAMTSL3,H2-D1,MMP11,PIK3R3,RTP4,IRGM1,ENO2
HEMISECTION_2WEEK_UP	MCPT2,TPSAB1,TPSB2,ZFP619,MCPT1,MRGPRA9,CMA1,C4B,SPP1,MCPT-PS1,APOC4,APOC1,DCSTAMP,STK32B,CST7,SERPINA3M,ITGAX,SERPINA3N,CCL5,SERPINA3H,GM1647,CD22,GPNMB,CH25H,C4A,KLK9,KLK8,CACNG5,2310002F09RIK,CDH4,KLRB1B,TRIB3,LPL,CD200R4,MMP12,MYZAP,APOE,CLEC7A,FXYD7,APOC2,ATP6V0D2,ALDH1L2,FAM83B,ADAMTSL3,TMEM210,FN1,FABP3,LGALS3BP,REM1,IFI44,AXL,PIEZO2,FGFR4,IRF7,STRIP2,MMP11,NGFR,USP18,TUBB3,IARS,OASL2,CD63…
TRANSECTION_1WEEK_UP	MCPT1,IIGP1,MCPT2,CMA1,SAA3,GBP1,GM15070,CXCL9,MRGPRA9,SERPINA3H,CCL8,CFB,GM12250,TPSAB1,LY6I,CCL5,4933433G15RIK,C4B,SERPINA3I,MRAP2,MCPT-PS1,GBP4,GM4951,IL18BP,TGTP2,GBP2,ZBP1,IGTP,SERPINA3N,CST7,GM1647,CD36,GBP6,CD274,LY6A,STK32B,APOC4,IRGM1,NEU2,GBP10,KLRK1,FCGR4,APOC1,CACNG5,TGTP1,TPSB2,CXCL13,GBP8,SERPINA3M,ARG1,STAT1,H2-BL,FAM26F,IRGM2,APOC2,GALNT13,OAS1G,GBP3,IFIT3,GBP5,IFI202B,CD72,GM4841…
TRANSECTION_2WEEK_UP	TPSAB1,MCPT2,TPSB2,MRGPRA9,CMA1,MCPT1,C4B,SERPINA3H,MCPT-PS1,SERPINA3N,STK32B,SERPINA3M,4833423E24RIK,GM1647,APOC4,CACNG5,APOC1,GFAP,KLK9,MYZAP,2310002F09RIK,SPP1,GPNMB,CST7,FXYD7,C4A,AI427809,HSPB8,KLK8,APLNR,PPP1R17,SBK2,TMEM210,GPR182,NGFR,PODN,REM1,MMP11,SMOK4A,ADAMTSL3,TUBB3,FGFR4,CIDEA,FAM83B,IFIT1,IL17B,LPL,ALDH1L2,PIEZO2,TSPAN10,CELA1,ARHGEF37,CLCA1,TMOD1,ENO2,PLA1A,SNED1,IL1R1,GM13293,PQ…
STRIATUM_TOP50	GJB6,CLDN10,HTRA1,ACSBG1,NTSR2,SLC7A10,SLC39A12,FGFR3,AI464131,AQP4,F3,GPR37L1,MLC1,BCAN,CYP4F15,HEPACAM,FAM107A,DIO2,RORB,ATP13A4,PPAP2B,ALDOC,GJA1,SOX9,S1PR1,SLC6A11,SLC1A3,NDRG2,NKAIN4,TIMP4,TRIL,ATP1A2,PDPN,EDNRB,FAM176A,GPC5,HAPLN1,2900052N01RIK,DBX2,CYP2J9,BMPR1B,DDAH1,SLC1A2,ALDH1L1,ADRBK2,ID2,FZD2,LHX2,SCARA3,ATP1B2
HIPPOCAMPUS_ASTRO1	ALDH1L1,GFAP,AQP4,SERPINF1,GJA1
HIPPOCAMPUS_ASTRO2	GJA1,MFGE8,SLCO1C1,ALDH1L1
HIPPOCAMPUS_TOP240	1110054M08RIK,2610017I09RIK,2610100L16RIK,2900052N01RIK,9630001P10RIK,AASS,ABCB9,ABHD1,ACADVL,ACOT11,ACSBG1,ACSL3,ACSL6,ACSS1,ACSS2,ADCY2,ADD3,ADK,AGL,AGPAT3,AGPAT5,AHCYL1,AIFM2,AK3,AKT2,ALDH7A1,ALDOC,ALPK1,AMER2,AMPD3,AMT,ARHGEF10L,ASPG,ATL2,ATOH8,B230209K01RIK,B3GALTL,BAALC,BMP7,BMPR1A,BMPR1B,C030037D09RIK,CAPN2,CAR5B,CAR8,CBR3,CECR2,CHI3L1,CHRDL1,CHST11,CHST2,CKB,CLDN10,CLYBL,CMBL,CML1,CMYA5,C…
CORTEX_DEVELOPMENT_A1	CSPG4,PDGFRA,EAAT1,S100B,SNAP,HCN2,GRIK1,GRIK2,GRIK3,GRIK5,GRIN2A,GRIN3A,GRIA2,GRIA3,GRIA4,KCNJ10,KCNJ16
CORTEX_DEVELOPMENT_A2	GLUL,HCN2,GRIN2A,GRIA3
CORTEX_DEVELOPMENT_A3	EAAT1,GLUL,AQP4,GRIK5,GRIN2A,GRIA2,GRM3,KCNJ16
CORTEX_INJURY_MCAO_B1	EAAT1,GLUL,AQP4,GRIK5,GRIA2,GRIN2A,KCNJ16
CORTEX_INJURY_MCAO_B2	CSPG4,PDGFRA,EAAT1,GLUL,GFAP,GFAPD,S100B,VIM,AQP4,HCN2,GRIK1,GRIK2,GRIK4,GRIK5,GRIA2,GRIA3,GRIA4,GRIN2A,GRIN2B,GRIN3A,GRM3,KCNA4,KCNA5,KCNJ10,KCNJ16,KCNJ2
CORTEX_INJURY_MCAO_B3	PDGFRA,EAAT1,GLUL,GFAP,S100B,VIM,SNAP25,AQP1,AQP4,AQP9,HCN1,HCN2,HCN3,GRIK1,GRIK5,GRIA2,GRIA3,GRIN2A,GRIN2B,GRIN2D,GRM3,GRM5,KCNA3,KCNJ10,KCNJ16
CONTUSION_SCI_RA	GFAP,NES,VIM,CTNNB1,AXIN2,PLAUR,MMP2,MMP9,MMP13
CONTUSION_SCI_SA	CDH2,SOX9,XYLT1,CHST11,CSGALNACT1,ACAN,PCAN,BCAN,SLIT2
